# Supplementary material for: Impaired Efferocytosis Enables Apoptotic Osteoblasts to Escape Osteoimmune Surveillance During Aging
Source: Adv Sci (Weinh). 2023 Oct 28;10(36):2303946. doi: 10.1002/advs.202303946 (PMC10754079; doi:10.1002/advs.202303946)
Supplement: Supplementary file 2 — Supplemental Table 1 [file ADVS-10-2303946-s007.xlsx]

## Sheet: Sheet1
gene	p_val	avg_logFC	pct.1	pct.2	p_val_adj	cluster
Igfbp7	3.65e-28	0.939772	1	0.881	1.05e-23	0
H2-D1	1.07e-26	0.677779	1	0.984	3.07e-22	0
1500009L16Rik	1.53e-25	0.937639	0.812	0.273	4.4e-21	0
Apoe	1.59e-24	0.844938	1	0.959	4.56e-20	0
Gas6	3.61e-22	0.784292	1	0.824	1.04e-17	0
Cxcl12	6.33e-22	0.732052	1	0.991	1.82e-17	0
Cxcl14	2.96e-21	1.01174	0.99	0.793	8.5e-17	0
Hp	3.42e-20	0.797904	1	0.947	9.82e-16	0
Slc1a5	1.3e-19	0.767913	0.723	0.229	3.73e-15	0
Ifitm3	1.93e-19	0.590742	1	0.944	5.54e-15	0
Pparg	5.23e-19	0.716474	0.356	0.034	1.5e-14	0
Plpp3	5.76e-19	0.759486	0.931	0.464	1.65e-14	0
Vcam1	6.57e-19	0.738695	1	0.705	1.89e-14	0
Mgst1	8.13e-19	0.726594	0.822	0.345	2.33e-14	0
Fbln5	4.68e-18	0.752229	0.96	0.636	1.34e-13	0
Fth1	6.91e-17	0.481176	1	0.966	1.98e-12	0
Myl9	7.85e-17	0.697626	0.743	0.266	2.25e-12	0
Kng2	1.07e-16	0.856547	0.792	0.357	3.06e-12	0
Serping1	1.95e-16	0.700664	0.97	0.815	5.58e-12	0
Serpina3g	5.38e-16	0.948751	0.762	0.361	1.54e-11	0
Vegfc	1.36e-15	0.59616	0.683	0.226	3.91e-11	0
Kng1	2.03e-15	0.623485	0.842	0.376	5.83e-11	0
Tmem176b	4.18e-15	0.452537	1	0.95	1.2e-10	0
Gm4951	1e-14	0.688649	0.752	0.282	2.88e-10	0
Rgcc	1.16e-14	0.717945	0.802	0.414	3.33e-10	0
Esm1	4.27e-14	0.56264	0.861	0.464	1.22e-09	0
Id4	6.5e-14	0.703887	0.733	0.313	1.87e-09	0
Itih5	6.65e-14	0.558883	0.356	0.063	1.91e-09	0
Lpl	7.3e-14	0.602606	0.891	0.511	2.09e-09	0
Plekhf1	8.56e-14	0.599054	0.584	0.188	2.46e-09	0
Sepp1	8.58e-14	0.559916	0.941	0.693	2.46e-09	0
Rarres2	9.93e-14	0.693217	0.851	0.508	2.85e-09	0
Scp2	1.02e-13	0.7321	0.782	0.439	2.92e-09	0
Gpm6b	1.64e-13	0.479317	0.564	0.163	4.7e-09	0
Nnmt	1.75e-13	0.596957	0.624	0.226	5.01e-09	0
Rbp4	2.08e-13	0.7072	0.356	0.069	5.98e-09	0
Cd302	2.43e-13	0.520014	0.98	0.762	6.97e-09	0
Sfrp1	2.45e-13	0.485115	0.634	0.204	7.04e-09	0
Oat	3.12e-13	0.585675	0.812	0.483	8.96e-09	0
Cyb5a	3.94e-13	0.631431	0.772	0.389	1.13e-08	0
Agt	4.02e-13	0.520972	0.891	0.549	1.15e-08	0
B2m	5.71e-13	0.388407	1	0.975	1.64e-08	0
Igfbp4	6.21e-13	0.369772	1	0.881	1.78e-08	0
Adipoq	6.71e-13	0.915446	0.901	0.699	1.93e-08	0
Dpep1	7.74e-13	0.522525	0.861	0.458	2.22e-08	0
Bmp4	8.88e-13	0.684106	0.475	0.132	2.55e-08	0
Fst	9.03e-13	0.605669	0.653	0.241	2.59e-08	0
Tmsb4x	1.05e-12	0.471749	1	0.947	3.01e-08	0
Tnfrsf21	1.07e-12	0.610264	0.287	0.044	3.07e-08	0
Oasl2	1.09e-12	0.427269	0.386	0.088	3.13e-08	0
Ccl19	1.44e-12	0.705086	0.594	0.232	4.14e-08	0
Rspo3	1.65e-12	0.58393	0.663	0.251	4.73e-08	0
2022-03-01	1.9e-12	0.564078	0.505	0.15	5.46e-08	0
Lgals3bp	3.31e-12	0.547997	0.743	0.367	9.49e-08	0
Igf1	3.49e-12	0.427475	0.723	0.273	1e-07	0
Snai2	4.38e-12	0.548908	0.594	0.232	1.26e-07	0
Fstl1	6.36e-12	0.396638	0.98	0.661	1.83e-07	0
Fmo2	8.59e-12	0.636951	0.376	0.088	2.47e-07	0
Rtp4	8.77e-12	0.567054	0.554	0.197	2.52e-07	0
Pdzrn4	9.75e-12	0.558519	0.327	0.063	2.8e-07	0
S100a11	1.04e-11	0.485696	0.97	0.696	3e-07	0
G0s2	2.1e-11	0.49423	0.406	0.1	6.03e-07	0
Mnda	2.95e-11	0.60173	0.386	0.097	8.45e-07	0
Emb	3.5e-11	0.565714	0.515	0.182	1e-06	0
Trf	4.38e-11	0.961666	0.822	0.63	1.26e-06	0
Ptx3	5.18e-11	0.63285	0.376	0.097	1.49e-06	0
Clu	6.14e-11	0.496899	0.941	0.693	1.76e-06	0
Fgl2	7.07e-11	0.397089	0.347	0.072	2.03e-06	0
Iigp1	7.71e-11	0.950032	0.475	0.16	2.21e-06	0
Glrx	9.67e-11	0.53193	0.366	0.097	2.78e-06	0
Tuba1a	9.97e-11	0.548015	0.901	0.574	2.86e-06	0
Abi3bp	1.08e-10	0.478371	0.772	0.367	3.09e-06	0
Lbp	1.18e-10	0.508086	0.554	0.213	3.37e-06	0
Cfb	1.19e-10	0.556358	0.297	0.06	3.42e-06	0
Lmo4	1.2e-10	0.444219	0.653	0.288	3.44e-06	0
Col4a1	1.68e-10	0.498074	0.624	0.257	4.82e-06	0
H2-T23	2.07e-10	0.385393	0.782	0.414	5.94e-06	0
H2-Q10	2.14e-10	0.564804	0.564	0.232	6.13e-06	0
Tmem176a	2.22e-10	0.378837	1	0.931	6.38e-06	0
Arrdc4	2.57e-10	0.379827	0.842	0.458	7.38e-06	0
Lims1	4.28e-10	0.426471	0.644	0.292	1.23e-05	0
H2-K1	4.3e-10	0.386572	1	0.925	1.23e-05	0
Nfkbia	4.32e-10	0.514823	0.733	0.408	1.24e-05	0
Sdc1	4.99e-10	0.408282	0.634	0.266	1.43e-05	0
Col8a1	5.84e-10	0.354199	0.901	0.483	1.67e-05	0
Sepw1	6.35e-10	0.422609	0.95	0.79	1.82e-05	0
Cyr61	6.52e-10	0.714795	0.851	0.567	1.87e-05	0
Bst2	8.23e-10	0.423562	0.861	0.517	2.36e-05	0
Myl12a	9e-10	0.499801	0.941	0.721	2.58e-05	0
Ndufa4	9.35e-10	0.436895	0.931	0.655	2.68e-05	0
Umad1	1.23e-09	0.424735	0.356	0.103	3.54e-05	0
Tsc22d3	1.27e-09	0.509429	0.881	0.539	3.64e-05	0
Ubb	1.39e-09	0.298617	1	0.94	4e-05	0
Akap12	1.4e-09	0.54669	0.426	0.141	4.02e-05	0
Aldh1a2	1.62e-09	0.524683	0.327	0.078	4.66e-05	0
Gpx8	1.75e-09	0.386521	0.96	0.737	5.03e-05	0
Rftn1	2.24e-09	0.366046	0.545	0.21	6.42e-05	0
Chrdl1	2.28e-09	0.365052	0.525	0.194	6.55e-05	0
Ifi204	2.57e-09	0.403605	0.366	0.107	7.36e-05	0
Kitl	2.66e-09	0.314134	0.931	0.539	7.63e-05	0
Cd81	2.67e-09	0.394304	0.99	0.796	7.66e-05	0
Anxa2	3.86e-09	0.439428	0.762	0.433	0.000110671	0
Ecm1	4.12e-09	0.402571	0.851	0.542	0.00011832	0
H2-T22	4.27e-09	0.380762	0.733	0.379	0.00012245	0
Islr	4.86e-09	0.388936	0.941	0.624	0.000139483	0
Tmbim6	4.97e-09	0.431174	0.96	0.771	0.000142576	0
Errfi1	5.08e-09	0.414624	0.782	0.461	0.000145897	0
H3f3b	5.87e-09	0.360557	0.99	0.834	0.000168489	0
Emp2	6.53e-09	0.460054	0.653	0.361	0.000187235	0
Shroom3	7e-09	0.349454	0.525	0.188	0.000200814	0
Tspan4	7.05e-09	0.39226	0.832	0.495	0.000202399	0
Rab9	9.1e-09	0.544379	0.455	0.191	0.00026113	0
Il7	9.75e-09	0.484082	0.347	0.1	0.000279752	0
Il34	9.93e-09	0.626055	0.584	0.292	0.000284886	0
Ackr4	1.1e-08	0.484989	0.772	0.498	0.000314485	0
1500015O10Rik	1.11e-08	0.47152	0.446	0.16	0.00031904	0
Fam69a	1.21e-08	0.375532	0.584	0.26	0.000345746	0
Ifi47	1.39e-08	0.425068	0.327	0.094	0.000397827	0
Mpdz	1.47e-08	0.400659	0.396	0.132	0.000422156	0
Prdx1	1.6e-08	0.39212	0.941	0.696	0.000460359	0
Id1	1.78e-08	0.47491	0.297	0.078	0.000512073	0
Serpina3c	2.11e-08	0.416804	0.356	0.113	0.000604639	0
Klf9	2.2e-08	0.462223	0.693	0.423	0.000631755	0
Ftl1	2.25e-08	0.340845	1	0.95	0.000644514	0
Ctsz	2.43e-08	0.358001	0.881	0.583	0.000698543	0
Fam105a	2.6e-08	0.507692	0.376	0.122	0.000745625	0
Isg15	2.64e-08	0.637616	0.495	0.213	0.00075761	0
Cldn10	2.65e-08	0.494327	0.812	0.574	0.000760485	0
Cdkn1c	2.81e-08	0.514097	0.386	0.135	0.000806937	0
Ms4a4d	3.14e-08	0.354761	0.515	0.204	0.000902137	0
Map1lc3a	3.49e-08	0.460583	0.713	0.448	0.00100072	0
Anxa1	3.57e-08	0.429658	0.644	0.332	0.00102439	0
Rap1b	3.73e-08	0.37657	0.743	0.433	0.0010701	0
Ifi35	4.14e-08	0.479436	0.416	0.16	0.00118733	0
Ctnnbip1	4.31e-08	0.436697	0.406	0.157	0.00123556	0
Prss23	4.46e-08	0.457757	0.416	0.147	0.00127959	0
Ly6e	5.28e-08	0.380176	0.505	0.21	0.00151578	0
Pdia6	5.39e-08	0.352741	0.97	0.715	0.00154656	0
1810037I17Rik	5.63e-08	0.346607	0.752	0.445	0.00161665	0
Cstb	5.99e-08	0.412552	0.733	0.455	0.0017193	0
Shisa5	6.53e-08	0.399223	0.703	0.382	0.00187426	0
Aplp2	6.66e-08	0.329457	0.891	0.636	0.00190951	0
Smpdl3a	6.89e-08	0.31679	0.485	0.204	0.00197681	0
Il10rb	7.17e-08	0.386949	0.495	0.213	0.00205641	0
Ndufs3	8.05e-08	0.417028	0.634	0.361	0.00230857	0
Notch3	8.12e-08	0.297736	0.376	0.125	0.00233062	0
Rras	9.04e-08	0.363325	0.317	0.1	0.00259403	0
Tap2	9.98e-08	0.433809	0.465	0.201	0.00286417	0
Vps29	9.99e-08	0.36166	0.574	0.301	0.00286606	0
Fermt2	1.07e-07	0.440963	0.693	0.414	0.0030745	0
Ifitm2	1.32e-07	0.343145	0.98	0.834	0.00377923	0
Mgmt	1.32e-07	0.414162	0.356	0.129	0.00379048	0
Gdpd2	1.34e-07	0.321665	0.95	0.69	0.00383938	0
Calm1	1.52e-07	0.349673	0.95	0.668	0.0043626	0
Ptgfr	1.55e-07	0.284087	0.465	0.176	0.00446043	0
Eif1	1.62e-07	0.277346	1	0.897	0.00465939	0
H2-Q7	1.7e-07	0.323663	0.832	0.514	0.00487866	0
Pdlim4	1.76e-07	0.437862	0.396	0.147	0.00504414	0
Pappa	1.97e-07	0.295281	0.772	0.433	0.00566133	0
Tax1bp3	2.12e-07	0.434013	0.475	0.226	0.00609202	0
Gstt1	2.27e-07	0.347406	0.317	0.097	0.00652622	0
Lamp1	2.31e-07	0.317124	0.931	0.749	0.0066375	0
Six1	2.43e-07	0.355378	0.416	0.166	0.00698337	0
Mir143hg	2.59e-07	0.277818	0.267	0.072	0.00743723	0
Ifngr1	2.78e-07	0.385561	0.792	0.558	0.00796995	0
Sub1	2.87e-07	0.340055	0.851	0.586	0.00824604	0
Cib1	2.93e-07	0.402933	0.505	0.26	0.00839385	0
Csmd1	3e-07	0.317043	0.327	0.107	0.00861106	0
Emc2	3.05e-07	0.43545	0.574	0.301	0.00874072	0
Tgfb1i1	3.46e-07	0.35746	0.426	0.179	0.00993075	0
Gng5	4.01e-07	0.35076	0.931	0.74	0.011513	0
Psmb8	4.3e-07	0.407776	0.693	0.433	0.0123423	0
Adap2os	4.53e-07	0.426456	0.267	0.078	0.0129896	0
Emp1	4.55e-07	0.276232	0.713	0.386	0.0130629	0
Aes	4.67e-07	0.419065	0.653	0.386	0.0133866	0
Mrps6	4.74e-07	0.365343	0.406	0.166	0.013602	0
AW112010	4.96e-07	0.500478	0.406	0.169	0.0142275	0
Arhgdib	5.25e-07	0.324604	0.257	0.072	0.0150517	0
Arpc1b	5.43e-07	0.327704	0.901	0.658	0.0155867	0
Grem1	5.93e-07	0.421533	0.446	0.191	0.0170266	0
Rhob	6.17e-07	0.371949	0.485	0.223	0.017698	0
Serpina12	6.27e-07	0.601852	0.485	0.241	0.0179828	0
Plxdc2	6.79e-07	0.3331	0.733	0.414	0.0194751	0
Ctsb	6.96e-07	0.351917	0.96	0.765	0.0199617	0
Bcl10	8.23e-07	0.348865	0.376	0.16	0.0236044	0
Slbp	9.1e-07	0.418656	0.515	0.279	0.0261193	0
Gpc6	9.95e-07	0.31145	0.495	0.213	0.0285411	0
Ssb	9.98e-07	0.311308	0.594	0.326	0.0286296	0
Fmo1	1e-06	0.28062	0.396	0.15	0.0287303	0
Cul1	1.04e-06	0.371277	0.693	0.433	0.0297795	0
Impact	1.08e-06	0.304812	0.277	0.088	0.0308656	0
Pim3	1.08e-06	0.283959	0.277	0.085	0.0310667	0
Ghr	1.15e-06	0.323229	0.653	0.364	0.0328699	0
Actg1	1.17e-06	0.292488	0.901	0.649	0.0336545	0
C1ra	1.18e-06	0.311017	0.564	0.285	0.0338383	0
Prdx5	1.25e-06	0.364854	0.861	0.627	0.0360072	0
Serinc3	1.28e-06	0.351959	0.772	0.545	0.0367832	0
Il1rn	1.34e-06	0.44841	0.436	0.197	0.0384241	0
Ube2l6	1.36e-06	0.341721	0.317	0.116	0.0389914	0
Ostf1	1.37e-06	0.3735	0.505	0.263	0.0393964	0
Dusp1	1.37e-06	0.772842	0.535	0.295	0.0394175	0
Ssbp2	1.44e-06	0.329479	0.277	0.094	0.0411812	0
Rgs3	1.44e-06	0.477902	0.832	0.571	0.0412139	0
Vamp5	1.47e-06	0.325912	0.257	0.078	0.0423001	0
Cyp1b1	1.5e-06	0.267646	0.762	0.458	0.0429522	0
Prkcdbp	1.51e-06	0.348862	0.564	0.317	0.0433344	0
Mdk	1.63e-06	0.311876	0.723	0.448	0.0469037	0
Irf7	1.64e-06	0.30442	0.376	0.15	0.0470758	0
Tuba1c	1.68e-06	0.380158	0.673	0.389	0.0481083	0
Nrp1	1.82e-06	0.346936	0.683	0.442	0.0522892	0
Psmb10	1.83e-06	0.309785	0.564	0.298	0.0524629	0
Fscn1	1.84e-06	0.443911	0.475	0.248	0.0527142	0
Nid1	1.93e-06	0.282931	0.277	0.085	0.0554232	0
Dynlt1f	1.95e-06	0.325999	0.337	0.129	0.0558416	0
Rheb	2.03e-06	0.282914	0.653	0.395	0.0583833	0
Glul	2.15e-06	0.393863	0.495	0.245	0.0616108	0
Rbpms	2.16e-06	0.293016	0.287	0.094	0.0620842	0
Timm17a	2.2e-06	0.287893	0.525	0.285	0.0629906	0
Fhl2	2.24e-06	0.34642	0.663	0.364	0.0641571	0
Jun	2.34e-06	0.692465	0.693	0.429	0.0671699	0
Sult1a1	2.43e-06	0.336786	0.366	0.147	0.0697472	0
Tagln2	2.78e-06	0.264746	0.584	0.307	0.0798963	0
Hspa8	2.87e-06	0.274291	1	0.856	0.0822762	0
Aldoa	2.88e-06	0.324977	0.752	0.514	0.0826386	0
Trip6	3.18e-06	0.385632	0.396	0.179	0.091342	0
Rsrp1	3.3e-06	0.322825	0.911	0.68	0.0945585	0
Hmgn3	3.33e-06	0.393075	0.752	0.527	0.0956539	0
Samhd1	3.34e-06	0.265508	0.644	0.351	0.0958738	0
Leprot	3.38e-06	0.285399	0.624	0.348	0.0970888	0
Ifi27	3.5e-06	0.306987	0.891	0.639	0.100475	0
Epdr1	3.51e-06	0.315106	0.683	0.411	0.100663	0
Pcdhb9	3.74e-06	0.369132	0.267	0.085	0.107317	0
Tmem159	3.76e-06	0.386898	0.416	0.201	0.107933	0
Mylk	3.78e-06	0.36724	0.653	0.361	0.10836	0
Psmd4	3.87e-06	0.349788	0.545	0.313	0.110954	0
Psmb9	4.15e-06	0.340151	0.376	0.163	0.118946	0
Uqcc2	4.27e-06	0.291819	0.683	0.448	0.122397	0
Sumo2	4.27e-06	0.313962	0.832	0.567	0.122426	0
Atp6v1e1	4.27e-06	0.32712	0.426	0.216	0.122634	0
Mycbp2	4.49e-06	0.310555	0.594	0.345	0.128781	0
Xbp1	4.61e-06	0.322018	0.703	0.48	0.13234	0
Ndufab1	4.63e-06	0.40116	0.574	0.361	0.132767	0
Cebpg	4.68e-06	0.344558	0.426	0.204	0.134144	0
Npc2	5.4e-06	0.364905	0.842	0.636	0.154825	0
Cygb	5.56e-06	0.344763	0.297	0.103	0.159535	0
Socs3	5.58e-06	0.438832	0.604	0.357	0.160055	0
Med10	5.83e-06	0.380051	0.465	0.254	0.167309	0
Vamp8	5.89e-06	0.32365	0.683	0.439	0.168856	0
Gpx3	5.97e-06	0.306529	1	0.969	0.171258	0
Rpn2	6e-06	0.322359	0.851	0.599	0.172105	0
Ggt5	6.07e-06	0.285437	0.554	0.285	0.174091	0
Junb	6.26e-06	0.650018	0.782	0.564	0.179689	0
Cd47	6.61e-06	0.412776	0.693	0.486	0.189667	0
Ppp1r11	6.79e-06	0.371279	0.416	0.216	0.194854	0
S100a13	6.91e-06	0.339308	0.752	0.502	0.198386	0
Tmem109	6.97e-06	0.379013	0.396	0.194	0.199895	0
Cd151	8e-06	0.325676	0.446	0.219	0.229661	0
Cnbp	8.46e-06	0.352506	0.782	0.533	0.242729	0
Ddah2	8.47e-06	0.341181	0.386	0.182	0.2431	0
Ndufc2	8.75e-06	0.365261	0.703	0.492	0.250944	0
Cd1d1	8.76e-06	0.274294	0.624	0.367	0.251202	0
Tmem160	8.86e-06	0.341767	0.525	0.317	0.254316	0
Atp6v0e	9.12e-06	0.339636	0.703	0.495	0.261763	0
Tmem222	9.58e-06	0.290143	0.356	0.16	0.274896	0
Igsf3	1.05e-05	0.421641	0.752	0.539	0.301639	0
Apip	1.05e-05	0.465975	0.307	0.129	0.301903	0
Itm2c	1.08e-05	0.294102	0.851	0.649	0.311099	0
Amy1	1.09e-05	0.340218	0.347	0.15	0.311601	0
Fos	1.16e-05	0.458321	0.802	0.555	0.333978	0
Pmp22	1.27e-05	0.309019	0.455	0.223	0.36369	0
Rnaset2b	1.29e-05	0.338781	0.723	0.502	0.369284	0
Psmb2	1.29e-05	0.280795	0.703	0.461	0.370655	0
Tm2d2	1.3e-05	0.407549	0.525	0.32	0.373669	0
Klf3	1.32e-05	0.298586	0.465	0.241	0.377369	0
Sbds	1.41e-05	0.330506	0.406	0.204	0.403163	0
Snrpb	1.42e-05	0.356554	0.683	0.473	0.406904	0
2310011J03Rik	1.64e-05	0.364	0.317	0.138	0.469265	0
Agpat5	1.78e-05	0.284095	0.386	0.185	0.511553	0
Atp5g3	1.83e-05	0.303744	0.554	0.345	0.524206	0
Ubc	1.84e-05	0.310205	0.941	0.727	0.527505	0
Tmed2	1.88e-05	0.252847	0.901	0.63	0.539798	0
Fopnl	1.89e-05	0.275585	0.257	0.094	0.543397	0
Plin2	1.91e-05	0.322886	0.327	0.138	0.548218	0
Mrps26	1.93e-05	0.368949	0.366	0.182	0.553485	0
Fut11	1.98e-05	0.352015	0.307	0.132	0.567348	0
Capns1	2.06e-05	0.288705	0.703	0.473	0.591305	0
St5	2.1e-05	0.303623	0.347	0.144	0.603806	0
Psmd14	2.11e-05	0.310996	0.317	0.141	0.605794	0
Prdx4	2.19e-05	0.317848	0.743	0.495	0.628364	0
Angpt1	2.29e-05	0.279806	0.327	0.135	0.656845	0
Psma5	2.37e-05	0.377001	0.535	0.339	0.679235	0
Ube2n	2.42e-05	0.31301	0.574	0.37	0.695394	0
Pgrmc1	2.43e-05	0.267902	0.604	0.364	0.697029	0
Map1lc3b	2.44e-05	0.307691	0.842	0.614	0.699616	0
Tnfrsf1a	2.46e-05	0.300996	0.564	0.351	0.704615	0
Tpm4	2.51e-05	0.345268	0.634	0.429	0.719935	0
Sgce	2.55e-05	0.275015	0.554	0.32	0.732767	0
Mgp	2.72e-05	0.381996	0.713	0.508	0.779379	0
Tpm2	2.73e-05	0.306462	0.386	0.188	0.782188	0
Tmem11	2.74e-05	0.29552	0.366	0.176	0.787336	0
Rtn4	2.75e-05	0.32498	0.584	0.364	0.789967	0
Igfbp3	2.77e-05	0.391607	0.366	0.166	0.794331	0
Rnpep	2.85e-05	0.267563	0.366	0.172	0.817893	0
Myeov2	2.87e-05	0.294668	0.851	0.608	0.82247	0
St3gal6	3.03e-05	0.269063	0.723	0.498	0.870117	0
Lysmd2	3.1e-05	0.375179	0.277	0.113	0.890372	0
Rnaset2a	3.16e-05	0.370308	0.792	0.545	0.907765	0
Suclg1	3.25e-05	0.289062	0.436	0.235	0.931441	0
Man1a	3.55e-05	0.266096	0.277	0.103	1	0
Nsg1	3.69e-05	0.457694	0.347	0.163	1	0
Ifit1	3.73e-05	0.337002	0.287	0.11	1	0
Rbx1	3.97e-05	0.264225	0.812	0.561	1	0
Vasp	4.18e-05	0.327837	0.436	0.235	1	0
Slc5a3	4.25e-05	0.356902	0.267	0.107	1	0
1810058I24Rik	4.35e-05	0.283786	0.594	0.379	1	0
2022-09-07	4.47e-05	0.311487	0.752	0.555	1	0
Ywhaq	4.95e-05	0.383036	0.723	0.536	1	0
Rhoa	4.98e-05	0.268514	0.772	0.552	1	0
Sucla2	5.26e-05	0.351445	0.317	0.147	1	0
Yif1a	5.44e-05	0.279747	0.515	0.304	1	0
Bri3	5.52e-05	0.25458	0.574	0.361	1	0
Psma6	5.77e-05	0.290255	0.545	0.317	1	0
Plekhh2	5.87e-05	0.251772	0.416	0.197	1	0
Fnta	6.1e-05	0.318176	0.406	0.226	1	0
Mrps17	6.11e-05	0.275584	0.455	0.251	1	0
Mrpl21	6.36e-05	0.289267	0.337	0.172	1	0
Ing2	6.74e-05	0.27896	0.267	0.113	1	0
Id3	6.82e-05	0.424636	0.941	0.85	1	0
Cpxm1	7.25e-05	0.25012	0.614	0.361	1	0
Lrpap1	7.37e-05	0.305444	0.743	0.542	1	0
Ywhae	7.44e-05	0.311138	0.733	0.508	1	0
Pdha1	7.58e-05	0.345756	0.307	0.144	1	0
Degs1	7.77e-05	0.385197	0.396	0.223	1	0
Mpc2	8.71e-05	0.324579	0.644	0.48	1	0
Lsm1	8.96e-05	0.310803	0.257	0.11	1	0
Hdac1	9.03e-05	0.369774	0.455	0.273	1	0
Sod2	9.43e-05	0.400925	0.455	0.276	1	0
Ndufs4	9.47e-05	0.30474	0.554	0.354	1	0
Psma2	9.74e-05	0.268389	0.644	0.458	1	0
Asah1	9.83e-05	0.253798	0.475	0.266	1	0
Xaf1	9.91e-05	0.281769	0.347	0.16	1	0
Pex16	0.000100304	0.323289	0.267	0.113	1	0
Arl6ip1	0.000106094	0.272037	0.653	0.445	1	0
Arid5b	0.000108219	0.297208	0.307	0.138	1	0
C1d	0.000110967	0.311978	0.495	0.304	1	0
Jund	0.00011231	0.43357	0.822	0.608	1	0
Bad	0.000117532	0.263002	0.485	0.288	1	0
Slc25a4	0.000133213	0.2778	0.911	0.671	1	0
Saraf	0.000133665	0.281732	0.634	0.436	1	0
Hes1	0.000134804	0.262681	0.624	0.398	1	0
Crip1	0.000136072	0.317566	0.683	0.47	1	0
Ube2s	0.000157766	0.328945	0.584	0.392	1	0
Fgf7	0.000158602	0.250675	0.446	0.229	1	0
Stard3nl	0.00015989	0.268656	0.436	0.245	1	0
2022-03-05	0.000162113	0.321465	0.386	0.213	1	0
Mrpl27	0.000162235	0.367314	0.426	0.257	1	0
Mt1	0.000162734	0.399842	0.614	0.414	1	0
Aldh7a1	0.000168515	0.304574	0.307	0.147	1	0
Prkca	0.000172795	0.33878	0.376	0.201	1	0
Psmc2	0.00017375	0.346838	0.436	0.263	1	0
Rab34	0.000176883	0.251456	0.475	0.279	1	0
Esd	0.000176942	0.267836	0.554	0.357	1	0
Mrpl28	0.000188181	0.332886	0.386	0.223	1	0
Palld	0.000202905	0.268274	0.614	0.386	1	0
Clec2d	0.000222754	0.280472	0.436	0.241	1	0
BC031181	0.000226591	0.388725	0.515	0.342	1	0
Klf6	0.000234744	0.447632	0.594	0.373	1	0
Tmem140	0.00023526	0.295218	0.307	0.144	1	0
Sft2d1	0.000243901	0.250841	0.465	0.285	1	0
Sf3b2	0.000254366	0.25552	0.545	0.348	1	0
Fam96b	0.000275043	0.36372	0.356	0.204	1	0
Tmod3	0.000280607	0.325003	0.455	0.282	1	0
Hexa	0.00028358	0.320627	0.564	0.379	1	0
Ldhb	0.000287095	0.359284	0.327	0.176	1	0
Grpel1	0.00029567	0.255238	0.416	0.245	1	0
Mrpl15	0.000299454	0.268525	0.297	0.15	1	0
Cyba	0.000301899	0.305859	0.574	0.401	1	0
Abhd5	0.000305612	0.284673	0.257	0.116	1	0
Sqstm1	0.000309626	0.301651	0.376	0.216	1	0
1110008F13Rik	0.000334544	0.271247	0.564	0.382	1	0
Eif3g	0.000373326	0.306762	0.475	0.31	1	0
Dtnbp1	0.000383807	0.25292	0.416	0.226	1	0
Nop10	0.00039361	0.257368	0.743	0.524	1	0
Marcksl1	0.000396113	0.328507	0.436	0.266	1	0
Psmc4	0.000400176	0.303379	0.416	0.251	1	0
Tm2d1	0.000411855	0.278936	0.455	0.273	1	0
Plod3	0.000412357	0.279513	0.287	0.141	1	0
Actr3	0.000413266	0.342911	0.475	0.301	1	0
Btg2	0.00042307	0.40937	0.317	0.169	1	0
Atraid	0.000429353	0.254627	0.733	0.53	1	0
Pdcd10	0.000436138	0.295624	0.386	0.219	1	0
Echs1	0.000450177	0.268511	0.356	0.194	1	0
Ldha	0.000460908	0.300217	0.683	0.486	1	0
Emc7	0.000468646	0.255365	0.614	0.429	1	0
Rala	0.000493011	0.268064	0.366	0.21	1	0
Zfp637	0.000499007	0.262311	0.337	0.182	1	0
Rsrc2	0.000508728	0.266705	0.515	0.342	1	0
Mrps18c	0.000586759	0.289964	0.426	0.276	1	0
Vma21	0.000593952	0.256802	0.317	0.172	1	0
Chmp5	0.000630883	0.264565	0.436	0.257	1	0
Idh1	0.000670714	0.302692	0.327	0.182	1	0
Snx61	0.000673217	0.29316	0.426	0.263	1	0
Nr3c1	0.000682617	0.258945	0.356	0.194	1	0
Bzw1	0.000700459	0.324961	0.436	0.285	1	0
Eif4e2	0.000712507	0.252128	0.337	0.197	1	0
Rnd3	0.00072076	0.312367	0.485	0.307	1	0
Gadd45g	0.000735984	0.520881	0.782	0.592	1	0
Phlda3	0.000752754	0.283633	0.495	0.339	1	0
Elovl1	0.000756454	0.257622	0.426	0.273	1	0
Zfand2b	0.000759871	0.260101	0.257	0.125	1	0
Rab18	0.000769209	0.309845	0.465	0.304	1	0
Pin1	0.00078447	0.258634	0.416	0.263	1	0
Ifnar2	0.00089806	0.307038	0.525	0.361	1	0
Cd9	0.000963907	0.257426	0.832	0.639	1	0
Psmd6	0.00103808	0.258765	0.366	0.213	1	0
Os9	0.00120358	0.305842	0.525	0.37	1	0
Klhdc2	0.00127133	0.286567	0.406	0.26	1	0
Apbb2	0.00139016	0.268061	0.446	0.276	1	0
Msrb1	0.0014465	0.287965	0.287	0.154	1	0
Rab7	0.00153202	0.261479	0.525	0.367	1	0
Bcl7c	0.00154851	0.289504	0.356	0.223	1	0
Slc3a2	0.00154983	0.267377	0.525	0.376	1	0
Ndfip2	0.00163926	0.28515	0.307	0.176	1	0
Irf3	0.00165287	0.297875	0.317	0.182	1	0
Commd6	0.00166347	0.322033	0.347	0.219	1	0
Psmd12	0.00166421	0.258829	0.376	0.238	1	0
Nsmce1	0.00167298	0.274471	0.257	0.135	1	0
Clcc1	0.00174596	0.272561	0.277	0.147	1	0
Mrpl36	0.00180762	0.265964	0.386	0.251	1	0
Taz	0.00186305	0.266155	0.267	0.141	1	0
Eif4ebp1	0.00197136	0.320123	0.475	0.335	1	0
Ict1	0.00215086	0.268892	0.376	0.245	1	0
Rnf5	0.0021699	0.271135	0.277	0.163	1	0
Rap1a	0.00231833	0.266273	0.396	0.266	1	0
Fosb	0.00233212	0.497003	0.396	0.257	1	0
Atg101	0.00237454	0.250396	0.297	0.169	1	0
Cited2	0.00238224	0.256882	0.396	0.248	1	0
Ppp1r2	0.00241844	0.291035	0.356	0.223	1	0
Nudc	0.00276124	0.268688	0.406	0.273	1	0
Angptl4	0.00282058	0.258477	0.733	0.586	1	0
Emc3	0.00288919	0.256103	0.406	0.273	1	0
Ppp2r2a	0.00298494	0.296456	0.267	0.154	1	0
Etfa	0.00317778	0.259362	0.337	0.213	1	0
Tmem205	0.00326855	0.31598	0.337	0.216	1	0
Bin11	0.00342717	0.257128	0.465	0.317	1	0
Ginm1	0.00410927	0.325823	0.455	0.335	1	0
Rbm7	0.00411062	0.29943	0.366	0.245	1	0
Rnf7	0.00449921	0.262043	0.446	0.326	1	0
Adrm1	0.00463425	0.291152	0.376	0.251	1	0
Zfp644	0.00490267	0.25036	0.287	0.172	1	0
Cirbp	0.00571517	0.320891	0.347	0.226	1	0
Tspan17	0.00682696	0.252	0.475	0.339	1	0
Tra2a	0.00771821	0.278611	0.416	0.288	1	0
Tsc22d4	0.00818671	0.280669	0.376	0.263	1	0
Usf2	0.00821561	0.270234	0.277	0.166	1	0
Bnip2	0.00943218	0.285079	0.366	0.257	1	0
Bccip	0.00970517	0.346851	0.327	0.232	1	0
Flot1	0.0118132	0.251105	0.297	0.191	1	0
Bax	0.0131742	0.27632	0.465	0.357	1	0
Ccdc59	0.0150584	0.254013	0.426	0.32	1	0
Nfu1	0.0187465	0.290134	0.317	0.226	1	0
St6galnac4	0.0199041	0.255497	0.396	0.295	1	0
Dnajb1	0.0284373	0.367588	0.267	0.182	1	0
Bola1	0.0305317	0.279075	0.257	0.179	1	0
Vapb	0.113902	0.250893	0.277	0.216	1	0
Cxcl121	5.44e-19	0.763007	1	0.991	1.56e-14	1
Igfbp41	1.3e-17	0.800431	1	0.884	3.72e-13	1
Fstl11	2.76e-14	0.908051	0.892	0.694	7.93e-10	1
Gas61	3.11e-14	0.691729	0.968	0.838	8.91e-10	1
Hp1	3.98e-13	0.492957	0.989	0.951	1.14e-08	1
Cxcl141	2.11e-11	0.504354	0.957	0.807	6.06e-07	1
Slc6a6	2.23e-11	1.1024	0.602	0.333	6.41e-07	1
Adipoq1	4.19e-11	0.696847	0.849	0.719	1.2e-06	1
Igfbp5	8.28e-11	0.793591	0.892	0.7	2.38e-06	1
Apoe1	1.36e-10	0.553553	1	0.96	3.89e-06	1
Pappa1	3.58e-10	0.941271	0.699	0.462	1.03e-05	1
Pdgfrb	4.48e-10	0.820365	0.72	0.56	1.28e-05	1
Clu1	1.39e-09	0.63472	0.828	0.731	4e-05	1
Lpl1	2.65e-09	0.937597	0.742	0.563	7.6e-05	1
Vcam11	5.53e-09	0.60022	0.849	0.755	0.000158627	1
Fst1	5.87e-09	0.877233	0.538	0.284	0.000168376	1
Serping11	6.23e-09	0.562453	0.914	0.835	0.000178827	1
Malat1	1.42e-08	0.487093	0.989	0.988	0.000406576	1
Abi3bp1	1.74e-08	0.749316	0.634	0.416	0.000500447	1
H2-K11	2.5e-08	0.412121	0.968	0.936	0.000716082	1
Ebf1	5.5e-08	0.553854	0.86	0.777	0.00157876	1
Gdpd21	8.72e-08	0.638217	0.806	0.737	0.00250328	1
Igfbp71	9.98e-08	0.427285	0.946	0.899	0.00286204	1
Kitl1	1.11e-07	0.756639	0.72	0.609	0.00319542	1
Lepr	3.21e-07	0.830161	0.656	0.492	0.0091965	1
Fbln51	4.63e-07	0.526066	0.839	0.679	0.013278	1
Gm49511	7.62e-07	0.71671	0.548	0.352	0.0218656	1
AY036118	3.87e-06	0.528781	0.763	0.798	0.110924	1
Shroom31	6.38e-06	0.740981	0.419	0.226	0.18305	1
Nrp11	7.32e-06	0.809762	0.591	0.474	0.210161	1
Svep1	7.73e-06	0.821801	0.301	0.128	0.22189	1
Rbms1	9.62e-06	0.715819	0.624	0.523	0.275967	1
Cebpa	1.53e-05	0.743553	0.473	0.318	0.440344	1
Col8a11	1.94e-05	0.654962	0.753	0.535	0.557181	1
Esm11	2.02e-05	0.673471	0.645	0.535	0.578655	1
Plpp31	2.18e-05	0.597519	0.677	0.547	0.625919	1
Gm42418	3.55e-05	0.432457	0.925	0.899	1	1
Kng11	3.57e-05	0.639862	0.602	0.456	1	1
Sfrp11	3.67e-05	0.85115	0.43	0.272	1	1
Gpx31	4.02e-05	0.258458	0.989	0.972	1	1
Hba-a2	4.6e-05	0.393257	0.796	0.777	1	1
Cyp1b11	6.97e-05	0.687744	0.591	0.514	1	1
Adgrf5	7.35e-05	0.75442	0.344	0.193	1	1
Hba-a1	0.000102671	0.399076	0.785	0.774	1	1
Id41	0.000132356	0.565018	0.538	0.379	1	1
Plxna2	0.000176024	0.759995	0.473	0.346	1	1
Col4a11	0.000199078	0.601684	0.452	0.315	1	1
Cdh11	0.000258567	0.47801	0.72	0.709	1	1
Ms4a4d1	0.000260295	0.748796	0.387	0.248	1	1
Ebf3	0.00027082	0.822848	0.419	0.287	1	1
C4b	0.000289565	0.806818	0.613	0.541	1	1
Sfrp4	0.000290088	0.754481	0.591	0.529	1	1
Emp11	0.000343915	0.5155	0.538	0.443	1	1
Ltbp2	0.000389876	0.749048	0.43	0.287	1	1
Tgfbr3	0.000536345	0.639931	0.462	0.349	1	1
Plxdc21	0.000786561	0.580814	0.559	0.471	1	1
Psap	0.000964807	0.389587	0.817	0.844	1	1
Bgn	0.00100497	0.270447	0.935	0.939	1	1
Il1r1	0.00110354	0.544846	0.376	0.257	1	1
Lbp1	0.00151981	0.716316	0.376	0.272	1	1
Zfhx4	0.00161218	0.650465	0.441	0.364	1	1
Slc1a51	0.00172642	0.560416	0.441	0.321	1	1
Mgst11	0.00175979	0.614143	0.516	0.443	1	1
Cldn101	0.00200808	0.561924	0.634	0.63	1	1
Agt1	0.00223382	0.55004	0.634	0.63	1	1
Igf11	0.00227541	0.581087	0.462	0.358	1	1
Chrdl11	0.00233299	0.709741	0.355	0.251	1	1
Spry1	0.00249731	0.703173	0.29	0.18	1	1
Kng21	0.00252884	0.384357	0.548	0.437	1	1
Rarres21	0.00264213	0.393841	0.624	0.581	1	1
Hbb-bs	0.00264374	0.274947	0.828	0.807	1	1
C3	0.0029617	0.650785	0.258	0.144	1	1
Zbtb20	0.00297196	0.545851	0.548	0.502	1	1
Son	0.00343494	0.344765	0.72	0.826	1	1
Dlc1	0.00366708	0.734221	0.366	0.294	1	1
Fgf71	0.00394396	0.441987	0.366	0.257	1	1
Fbn1	0.00397076	0.604372	0.462	0.388	1	1
Sepp11	0.00403417	0.378489	0.731	0.758	1	1
Samhd11	0.00459821	0.562919	0.473	0.407	1	1
Gpc61	0.00464465	0.538412	0.355	0.26	1	1
Rgcc1	0.00470922	0.584022	0.538	0.498	1	1
Il341	0.00492216	0.502922	0.419	0.346	1	1
Dpep11	0.00574682	0.516642	0.57	0.55	1	1
Rsrp11	0.00624425	0.387944	0.667	0.755	1	1
Foxc1	0.00666978	0.550425	0.473	0.425	1	1
C1ra1	0.00698565	0.528407	0.419	0.333	1	1
Runx1	0.00741203	0.512391	0.527	0.517	1	1
Mme	0.00778128	0.601005	0.452	0.391	1	1
Bst21	0.00975881	0.48825	0.602	0.599	1	1
Ackr41	0.0133032	0.456192	0.57	0.563	1	1
Igfbp31	0.014912	0.7288	0.28	0.196	1	1
Serpina3g1	0.0149446	0.444699	0.495	0.446	1	1
Bicc1	0.0210757	0.592669	0.409	0.385	1	1
Slc29a1	0.0229088	0.270356	0.656	0.661	1	1
Fmo11	0.0232079	0.531068	0.269	0.193	1	1
Col4a2	0.0248638	0.469262	0.301	0.235	1	1
Mycbp21	0.0273177	0.545046	0.419	0.401	1	1
C1s1	0.0275022	0.653227	0.312	0.242	1	1
Fzd5	0.0298078	0.547756	0.28	0.211	1	1
Foxp1	0.0332712	0.592797	0.323	0.278	1	1
Iigp11	0.0354848	0.260996	0.301	0.217	1	1
Cpxm11	0.0374006	0.402871	0.452	0.413	1	1
Rspo31	0.0403023	0.487523	0.398	0.336	1	1
Ltbp1	0.0417045	0.541963	0.333	0.291	1	1
Ahnak	0.0481886	0.386617	0.484	0.495	1	1
Pik3r1	0.049618	0.496769	0.484	0.495	1	1
Adamts2	0.0558338	0.366868	0.591	0.642	1	1
Mylk1	0.0597982	0.378844	0.452	0.425	1	1
Dag1	0.0601959	0.423946	0.29	0.239	1	1
Angptl41	0.0647941	0.255311	0.613	0.624	1	1
Nudt4	0.066039	0.403172	0.452	0.465	1	1
Marcks	0.0662552	0.281042	0.71	0.749	1	1
Gpm6b1	0.069213	0.482561	0.301	0.248	1	1
Wdr86	0.0697371	0.610832	0.269	0.229	1	1
Zeb2	0.0702343	0.292505	0.634	0.734	1	1
Clec2d1	0.0702457	0.421493	0.323	0.278	1	1
Mdk1	0.0743298	0.452251	0.516	0.514	1	1
Zbtb7a	0.0763193	0.546508	0.301	0.269	1	1
Lamc1	0.0765802	0.427931	0.269	0.214	1	1
Trf1	0.0815144	0.366712	0.645	0.685	1	1
Thra	0.0826361	0.422529	0.301	0.269	1	1
Vegfc1	0.0857891	0.264831	0.376	0.324	1	1
Rbm5	0.0891541	0.510894	0.366	0.367	1	1
Dnajc3	0.0901938	0.295102	0.57	0.676	1	1
Arrdc41	0.0949201	0.464728	0.527	0.557	1	1
Mgp1	0.0952933	0.497133	0.527	0.566	1	1
Myl91	0.0979252	0.341708	0.409	0.373	1	1
Ppp1r21	0.109388	0.482688	0.28	0.248	1	1
Actb	0.110202	0.298049	0.903	0.93	1	1
Nnmt1	0.118928	0.3589	0.344	0.315	1	1
Pam	0.12023	0.507642	0.387	0.394	1	1
Lrp1	0.120646	0.46898	0.473	0.541	1	1
Pid1	0.124296	0.418823	0.269	0.232	1	1
H2-T221	0.125448	0.371782	0.441	0.471	1	1
Ankrd12	0.126509	0.341154	0.344	0.327	1	1
Fus	0.127822	0.410405	0.505	0.563	1	1
H2-Q71	0.1283	0.35771	0.527	0.609	1	1
Macf1	0.129051	0.504888	0.419	0.44	1	1
Itch	0.129581	0.434531	0.258	0.223	1	1
Igsf31	0.130837	0.345269	0.538	0.606	1	1
Tns3	0.132809	0.454235	0.441	0.462	1	1
Stat3	0.133753	0.459734	0.376	0.388	1	1
Hbb-bt	0.13485	0.382568	0.559	0.63	1	1
Gsr	0.135227	0.523337	0.398	0.446	1	1
Plekhh21	0.13663	0.445249	0.28	0.242	1	1
Lgals3bp1	0.137921	0.328112	0.452	0.459	1	1
Ghr1	0.138633	0.480571	0.409	0.44	1	1
Ddx17	0.147567	0.409684	0.355	0.349	1	1
2022-09-11	0.151653	0.33986	0.473	0.486	1	1
Tln2	0.154992	0.53057	0.301	0.291	1	1
Yme1l1	0.170652	0.299119	0.161	0.269	1	1
Tle2	0.172152	0.544213	0.28	0.263	1	1
Csf1	0.173925	0.445545	0.495	0.569	1	1
Pnisr	0.173965	0.4314	0.441	0.486	1	1
Pmepa1	0.174705	0.378441	0.355	0.349	1	1
Errfi11	0.174882	0.354827	0.516	0.544	1	1
Ano6	0.177349	0.333975	0.194	0.315	1	1
Rbms3	0.191201	0.350185	0.29	0.269	1	1
Tcf7l2	0.201146	0.316838	0.29	0.266	1	1
Ogn	0.215516	0.326615	0.355	0.343	1	1
Snai21	0.216269	0.557386	0.323	0.318	1	1
Atxn7l3b	0.221072	0.334716	0.484	0.569	1	1
Stk11	0.248766	0.280319	0.161	0.254	1	1
Ttc14	0.250796	0.469696	0.301	0.3	1	1
1700020I14Rik	0.252245	0.304839	0.301	0.297	1	1
Pon2	0.253074	0.446925	0.376	0.41	1	1
S1pr1	0.260166	0.358486	0.344	0.349	1	1
Ggt51	0.268224	0.294252	0.344	0.352	1	1
Hif1a	0.272046	0.287088	0.172	0.263	1	1
Nucks1	0.286428	0.344183	0.312	0.324	1	1
Isg151	0.290438	0.300157	0.301	0.275	1	1
Sugt1	0.293633	0.279201	0.172	0.266	1	1
Ncor1	0.294205	0.382773	0.376	0.416	1	1
Grem11	0.296349	0.308299	0.269	0.248	1	1
Flna	0.300764	0.299878	0.29	0.44	1	1
Ly6e1	0.303448	0.432239	0.28	0.281	1	1
Rtn3	0.315954	0.449117	0.183	0.275	1	1
Atf4	0.328418	0.250379	0.226	0.343	1	1
Rai14	0.338381	0.279071	0.226	0.339	1	1
Dpysl3	0.339062	0.253841	0.495	0.596	1	1
Tnfrsf1a1	0.345325	0.447083	0.366	0.413	1	1
Elof1	0.347256	0.310822	0.204	0.309	1	1
Myo1b	0.362936	0.480044	0.312	0.355	1	1
Tm9sf3	0.363225	0.25645	0.43	0.498	1	1
Csde1	0.393052	0.274516	0.247	0.367	1	1
Tm9sf2	0.39663	0.375442	0.301	0.327	1	1
Calu	0.406068	0.315758	0.333	0.498	1	1
Cyb5a1	0.409866	0.307221	0.43	0.495	1	1
Actn4	0.412179	0.294804	0.226	0.33	1	1
Aplp21	0.417386	0.273346	0.591	0.728	1	1
Tcea1	0.420884	0.261468	0.258	0.382	1	1
Rasa3	0.428462	0.521766	0.258	0.275	1	1
H2-Q6	0.430926	0.362865	0.258	0.26	1	1
Ak3	0.451747	0.389722	0.247	0.251	1	1
Dctn2	0.459868	0.330727	0.237	0.349	1	1
Clmp	0.461519	0.287727	0.452	0.529	1	1
Cnn3	0.462609	0.338918	0.301	0.315	1	1
Zfp36l2	0.464108	0.389151	0.312	0.33	1	1
Hes11	0.465935	0.351741	0.409	0.465	1	1
Tgfb1i11	0.467066	0.26044	0.183	0.254	1	1
Il6st	0.472022	0.435121	0.301	0.321	1	1
Tacc1	0.476317	0.535943	0.247	0.263	1	1
Antxr1	0.482212	0.375003	0.344	0.382	1	1
Ifnar21	0.483729	0.281258	0.366	0.41	1	1
Rab28	0.499283	0.317236	0.183	0.26	1	1
Serpina121	0.501298	0.37405	0.29	0.303	1	1
Cpq	0.503463	0.268642	0.387	0.557	1	1
Psmb101	0.512885	0.266472	0.28	0.385	1	1
Tmem9b	0.514986	0.261516	0.355	0.41	1	1
Itgav	0.520119	0.314446	0.258	0.269	1	1
Grn	0.528571	0.414545	0.409	0.517	1	1
Steap4	0.533175	0.324247	0.312	0.327	1	1
Pttg1ip	0.536372	0.363513	0.258	0.367	1	1
Luc7l2	0.540273	0.371377	0.452	0.584	1	1
Rbm25	0.542394	0.284753	0.387	0.474	1	1
Tnrc6b	0.544452	0.270981	0.204	0.275	1	1
Bfar	0.585636	0.310232	0.204	0.275	1	1
Tor1aip1	0.586214	0.336804	0.237	0.33	1	1
H2-T231	0.589754	0.279482	0.441	0.52	1	1
Lrrc58	0.58997	0.28559	0.29	0.41	1	1
Rtp41	0.595421	0.407226	0.269	0.287	1	1
Tnrc6a	0.605588	0.263934	0.269	0.287	1	1
Snrnp70	0.620008	0.313638	0.312	0.367	1	1
Stx4a	0.628857	0.259141	0.204	0.272	1	1
Il1rn1	0.64439	0.342203	0.204	0.269	1	1
Rbm42	0.653487	0.286404	0.204	0.269	1	1
Adamts9	0.662363	0.462344	0.247	0.272	1	1
Usp34	0.662887	0.38072	0.258	0.297	1	1
App	0.668393	0.298053	0.57	0.749	1	1
Zcchc17	0.6717	0.354899	0.226	0.303	1	1
Lpp	0.680054	0.43302	0.204	0.266	1	1
Clk1	0.708482	0.368701	0.258	0.349	1	1
Brd4	0.711907	0.27666	0.226	0.251	1	1
Pten	0.712378	0.322095	0.269	0.303	1	1
Nrd1	0.715711	0.346509	0.204	0.269	1	1
Iah1	0.716691	0.431616	0.226	0.251	1	1
Ccnd3	0.721517	0.314618	0.237	0.309	1	1
Serinc31	0.725409	0.277826	0.452	0.642	1	1
Nfib	0.72696	0.263237	0.409	0.502	1	1
Emp21	0.729977	0.287457	0.344	0.456	1	1
Tnfrsf19	0.755008	0.2864	0.344	0.398	1	1
Derl2	0.756693	0.29131	0.301	0.404	1	1
Fndc3b	0.767835	0.364013	0.301	0.352	1	1
Gtf2a2	0.773189	0.312869	0.269	0.303	1	1
Eif4a2	0.783298	0.272359	0.409	0.529	1	1
Col6a1	0.784019	0.259297	0.441	0.508	1	1
Pdgfra	0.798175	0.27291	0.333	0.401	1	1
Cd1511	0.807208	0.347699	0.247	0.281	1	1
Podnl1	0.821925	0.27341	0.312	0.361	1	1
Psma1	0.835146	0.395267	0.28	0.343	1	1
Irf2bp2	0.842652	0.364954	0.237	0.263	1	1
Dusp11	0.850388	0.250085	0.247	0.312	1	1
Rhob1	0.854031	0.251991	0.237	0.3	1	1
Slc39a1	0.855508	0.269769	0.215	0.251	1	1
Bclaf1	0.862867	0.291394	0.29	0.349	1	1
Prpf4b	0.866541	0.31531	0.355	0.456	1	1
Sumo3	0.873228	0.328831	0.258	0.333	1	1
Ccnl2	0.886949	0.260039	0.355	0.459	1	1
Txnip	0.888805	0.350779	0.301	0.364	1	1
Il10rb1	0.891187	0.254119	0.237	0.294	1	1
Cdh2	0.897557	0.258275	0.505	0.713	1	1
Whsc1l1	0.902775	0.377711	0.258	0.309	1	1
Epas1	0.903807	0.282635	0.269	0.324	1	1
Vmp1	0.904045	0.441398	0.258	0.33	1	1
Myh9	0.904185	0.318285	0.29	0.355	1	1
Sdc11	0.906279	0.314889	0.301	0.37	1	1
Nfic	0.90988	0.283073	0.258	0.327	1	1
Ube2i	0.915182	0.334711	0.355	0.456	1	1
Fat1	0.922453	0.35678	0.226	0.275	1	1
Ube2v2	0.929227	0.334791	0.237	0.291	1	1
Apbb21	0.940612	0.256371	0.269	0.33	1	1
Clic1	0.942802	0.269679	0.376	0.502	1	1
Fgfr2	0.951688	0.436501	0.376	0.486	1	1
N4bp2l2	0.953226	0.26325	0.226	0.275	1	1
Bscl2	0.962289	0.361768	0.258	0.324	1	1
Bptf	0.968292	0.316005	0.215	0.254	1	1
Tcp11l2	0.980122	0.439038	0.215	0.257	1	1
Mbnl1	0.981042	0.440093	0.258	0.318	1	1
Zcchc7	0.984017	0.259912	0.226	0.272	1	1
Postn	1.01e-35	1.64435	0.602	0.054	2.89e-31	2
Itgb5	1.35e-26	1.29568	0.642	0.145	3.88e-22	2
Mmp13	1.28e-25	1.4944	0.935	0.717	3.67e-21	2
Spp1	8.26e-25	2.18738	0.927	0.882	2.37e-20	2
Serpine2	3.3e-23	0.858209	1	0.98	9.46e-19	2
Col25a1	2.33e-19	0.76056	0.317	0.02	6.67e-15	2
Cd200	6.9e-18	0.907912	0.756	0.36	1.98e-13	2
Lifr	8.42e-18	0.913343	0.862	0.562	2.42e-13	2
Mef2c	9.76e-18	0.832191	0.74	0.279	2.8e-13	2
Rps19	1.42e-17	0.628861	0.959	0.896	4.08e-13	2
Cfh	5.63e-17	0.660046	0.959	0.855	1.62e-12	2
Rpl13	1.03e-16	0.559624	0.959	0.909	2.95e-12	2
Rps18	1.2e-15	0.625246	0.951	0.865	3.44e-11	2
Cd63	1.27e-15	0.416748	1	0.943	3.65e-11	2
Col6a3	4.14e-14	0.654749	0.431	0.101	1.19e-09	2
Rpl37a	6.16e-14	0.515177	0.943	0.899	1.77e-09	2
Rpl23a	8.41e-14	0.59052	0.943	0.832	2.41e-09	2
Rpl37	1.05e-13	0.48879	0.935	0.852	3.02e-09	2
Bmp8a	1.12e-13	0.552883	0.26	0.03	3.23e-09	2
S100a6	1.44e-13	0.873029	0.732	0.387	4.12e-09	2
Rps14	1.81e-13	0.522191	0.935	0.879	5.19e-09	2
Vdr	1.82e-13	0.672364	0.496	0.162	5.22e-09	2
Rpl35	3.22e-13	0.520824	0.967	0.862	9.24e-09	2
Rpl22l1	3.28e-13	0.622121	0.846	0.626	9.42e-09	2
Rpl17	5.4e-13	0.621157	0.87	0.707	1.55e-08	2
Rps28	5.48e-13	0.550988	0.943	0.798	1.57e-08	2
Mgll	5.49e-13	0.535691	0.285	0.04	1.57e-08	2
Pak1	5.76e-13	0.490606	0.415	0.104	1.65e-08	2
Ccnd1	7.82e-13	0.705066	0.293	0.047	2.25e-08	2
Rps9	9.97e-13	0.510648	0.927	0.788	2.86e-08	2
Col12a1	1.15e-12	0.742516	0.593	0.249	3.29e-08	2
Slit2	2.75e-12	0.825781	0.488	0.178	7.9e-08	2
Ccdc80	4.12e-12	0.741112	0.724	0.418	1.18e-07	2
Rps15a	5.08e-12	0.530793	0.878	0.704	1.46e-07	2
Rpl18a	5.59e-12	0.518776	0.951	0.822	1.6e-07	2
Rpl36	7.98e-12	0.515725	0.902	0.791	2.29e-07	2
Cpe	1.58e-11	0.570985	0.707	0.303	4.53e-07	2
Rpl24	1.99e-11	0.49044	0.894	0.764	5.7e-07	2
Dapk2	2.74e-11	0.672924	0.667	0.343	7.87e-07	2
Rpl39	3.06e-11	0.561327	0.862	0.64	8.77e-07	2
Rpl41	3.44e-11	0.381929	0.951	0.943	9.87e-07	2
Rpl13a	3.52e-11	0.521392	0.919	0.862	1.01e-06	2
Angpt4	3.57e-11	0.641054	0.65	0.293	1.02e-06	2
Rps7	3.82e-11	0.561129	0.829	0.64	1.1e-06	2
Rpl32	4.25e-11	0.501765	0.927	0.795	1.22e-06	2
Rps3a1	4.27e-11	0.492312	0.902	0.751	1.22e-06	2
Ctsc	6.8e-11	0.585231	0.447	0.155	1.95e-06	2
Rpl23	6.97e-11	0.511026	0.886	0.721	2e-06	2
S100a1	1.01e-10	0.650928	0.569	0.283	2.89e-06	2
Rps13	1.19e-10	0.562614	0.829	0.62	3.41e-06	2
Rpl35a	1.81e-10	0.461104	0.886	0.795	5.2e-06	2
Rps27a	2.04e-10	0.500769	0.87	0.727	5.86e-06	2
Ptma	2.65e-10	0.407722	0.927	0.859	7.61e-06	2
Rps2	2.81e-10	0.49408	0.854	0.697	8.08e-06	2
Pth1r	2.85e-10	0.643897	0.772	0.488	8.18e-06	2
Ppfibp2	2.92e-10	0.563553	0.52	0.219	8.37e-06	2
Lgmn	3.39e-10	0.558977	0.699	0.428	9.74e-06	2
Rpl9	3.41e-10	0.472832	0.862	0.721	9.79e-06	2
Rps6	3.92e-10	0.496422	0.854	0.734	1.12e-05	2
Rps26	4.44e-10	0.525506	0.821	0.593	1.27e-05	2
Rpl3	5.14e-10	0.498687	0.878	0.737	1.47e-05	2
Rplp0	7.38e-10	0.469107	0.886	0.707	2.12e-05	2
Rps29	9.53e-10	0.430436	0.976	0.889	2.73e-05	2
Srpx2	1.02e-09	0.577327	0.667	0.394	2.93e-05	2
Tpm1	1.4e-09	0.521218	0.927	0.862	4.01e-05	2
Rps23	1.46e-09	0.382601	0.927	0.848	4.2e-05	2
Ccdc3	1.75e-09	0.317265	0.268	0.054	5.01e-05	2
Ptgis	2.05e-09	0.532772	0.561	0.239	5.89e-05	2
Rpl7	2.3e-09	0.494334	0.805	0.633	6.6e-05	2
Shfm1	2.44e-09	0.426174	0.911	0.791	6.99e-05	2
Rps3	2.57e-09	0.514862	0.87	0.751	7.38e-05	2
Rasgrp2	3.16e-09	0.432495	0.602	0.3	9.06e-05	2
Rpl8	3.19e-09	0.428895	0.854	0.714	9.16e-05	2
Tspan6	3.73e-09	0.595023	0.512	0.242	0.000106957	2
Rps17	3.89e-09	0.469725	0.854	0.66	0.000111558	2
Cox4i1	4.52e-09	0.379674	0.943	0.764	0.000129711	2
Rpl15	1.57e-08	0.435954	0.854	0.697	0.000451387	2
Sema7a	1.67e-08	0.668047	0.407	0.162	0.000477987	2
Rps11	1.74e-08	0.41634	0.894	0.818	0.000498094	2
Lrp4	1.9e-08	0.690583	0.447	0.192	0.000545484	2
Rpl6	1.95e-08	0.373263	0.878	0.761	0.000559209	2
Rpl18	2.18e-08	0.468176	0.805	0.697	0.000626207	2
Rplp2	2.19e-08	0.434292	0.878	0.707	0.000628232	2
Fap	2.52e-08	0.559557	0.797	0.589	0.000723698	2
Gsn	2.99e-08	0.935133	0.715	0.434	0.000859094	2
Rpl36a	3.08e-08	0.568769	0.789	0.626	0.000883533	2
Rps27	3.31e-08	0.372333	0.967	0.906	0.000949732	2
Atpif1	3.31e-08	0.437973	0.772	0.552	0.00095071	2
Pabpc1	3.93e-08	0.423917	0.772	0.522	0.00112711	2
Rps5	4.25e-08	0.399481	0.902	0.781	0.0012186	2
Dstn	4.36e-08	0.514234	0.78	0.589	0.00125051	2
Rpl10	4.51e-08	0.419769	0.919	0.774	0.00129401	2
Ctnnb1	5.07e-08	0.563122	0.634	0.377	0.00145367	2
Rps16	5.58e-08	0.425914	0.894	0.768	0.00159962	2
Vldlr	6.17e-08	0.686932	0.333	0.118	0.00176932	2
Rpl21	8.03e-08	0.346147	0.878	0.768	0.00230356	2
Cadm1	8.03e-08	0.43482	0.553	0.256	0.00230445	2
Cp	8.53e-08	0.498964	0.87	0.741	0.00244695	2
Eef1a1	8.78e-08	0.403814	0.927	0.781	0.00251867	2
Fam20c	8.89e-08	0.593057	0.252	0.071	0.00255076	2
Cst3	9.02e-08	0.511834	0.992	0.973	0.00258785	2
Ncam1	1.33e-07	0.485811	0.724	0.465	0.00381213	2
Rps15	1.33e-07	0.414293	0.87	0.774	0.00382181	2
Rpl34	1.55e-07	0.421303	0.87	0.741	0.0044517	2
Rpl10a	1.58e-07	0.454187	0.78	0.616	0.004537	2
Raph1	1.64e-07	0.558298	0.423	0.192	0.00469318	2
Pard6g	1.7e-07	0.573799	0.447	0.212	0.00489067	2
Ugdh	2.37e-07	0.506961	0.423	0.199	0.00681368	2
Timp1	2.62e-07	0.764896	0.577	0.323	0.00750735	2
Alpl	2.97e-07	0.60423	0.772	0.626	0.00853045	2
Sema5a	3.88e-07	0.402282	0.301	0.101	0.0111292	2
Rpl28	4.06e-07	0.425366	0.829	0.663	0.0116395	2
Tnc	4.11e-07	0.396679	0.967	0.842	0.0117945	2
Clec11a	4.35e-07	0.576622	0.699	0.505	0.01249	2
Rps20	5.68e-07	0.437048	0.772	0.613	0.0163057	2
Htra1	6e-07	0.582721	0.561	0.354	0.0172169	2
Rps25	7.8e-07	0.447836	0.789	0.572	0.0223817	2
Rpl4	7.93e-07	0.36995	0.813	0.62	0.0227555	2
Btf3	7.99e-07	0.477106	0.724	0.545	0.0229234	2
Rpl11	8.58e-07	0.40335	0.837	0.697	0.0246208	2
Rpl26	9.54e-07	0.455848	0.829	0.747	0.0273766	2
Naca	1e-06	0.457565	0.78	0.616	0.0288246	2
Fau	1.19e-06	0.396618	0.846	0.707	0.0342238	2
Calm2	1.4e-06	0.386708	0.902	0.808	0.0402976	2
Sdc2	2.21e-06	0.467314	0.732	0.576	0.0634192	2
Wif1	2.6e-06	0.563481	0.837	0.758	0.0745785	2
Hpgd	2.6e-06	0.575825	0.52	0.303	0.0746674	2
Rps4x	6.06e-06	0.402524	0.837	0.727	0.173994	2
Rasl11a	6.66e-06	0.554257	0.325	0.141	0.191042	2
Rpl7a	6.73e-06	0.33658	0.789	0.596	0.193131	2
Cebpb	7.52e-06	0.38305	0.748	0.582	0.215687	2
Mmp2	7.77e-06	0.317956	0.52	0.263	0.222823	2
Rpl31	8.21e-06	0.338765	0.813	0.694	0.235539	2
Flrt2	8.41e-06	0.346687	0.252	0.088	0.241376	2
Ccdc12	9.66e-06	0.288714	0.748	0.522	0.277052	2
Ctgf	9.98e-06	0.516732	0.537	0.327	0.286353	2
Rpl19	1.2e-05	0.32366	0.854	0.774	0.343948	2
Rps8	1.38e-05	0.364301	0.878	0.818	0.396427	2
Rpl27a	1.6e-05	0.276831	0.902	0.761	0.458089	2
Rplp1	1.64e-05	0.346333	0.87	0.737	0.47008	2
Hsp90ab1	1.67e-05	0.311051	0.846	0.704	0.47852	2
Car3	1.81e-05	0.292129	0.52	0.263	0.519541	2
S100b	2e-05	0.328362	0.561	0.327	0.572446	2
Eif4a1	2.02e-05	0.37237	0.854	0.68	0.57844	2
Mrfap1	2.06e-05	0.318874	0.667	0.451	0.591468	2
Ppp1cc	2.07e-05	0.388221	0.618	0.441	0.593299	2
Atp5c1	2.09e-05	0.368737	0.667	0.495	0.599654	2
Fign	2.33e-05	0.338489	0.398	0.202	0.669607	2
Ybx1	2.66e-05	0.320585	0.846	0.7	0.763388	2
mt-Co1	3.11e-05	0.396007	0.984	0.953	0.893426	2
Zfp36l1	3.31e-05	0.393079	0.797	0.599	0.948432	2
Serbp1	3.66e-05	0.359582	0.65	0.519	1	2
mt-Nd4	3.77e-05	0.302981	0.976	0.896	1	2
Rps27l	4e-05	0.320318	0.74	0.569	1	2
Nrp2	4.09e-05	0.549322	0.634	0.404	1	2
Rpl29	4.9e-05	0.328419	0.74	0.596	1	2
Tpt1	5.01e-05	0.362993	0.829	0.7	1	2
Hmgb1	5.04e-05	0.281676	0.846	0.751	1	2
Rpl14	5.43e-05	0.264048	0.886	0.798	1	2
Svil	6.07e-05	0.324832	0.309	0.141	1	2
Maf	7.53e-05	0.406769	0.585	0.37	1	2
Aprt	7.56e-05	0.354012	0.374	0.199	1	2
Ccnd2	8.82e-05	0.441022	0.455	0.269	1	2
Rpl22	0.000107433	0.320933	0.667	0.461	1	2
Atp5e	0.000112144	0.253345	0.797	0.673	1	2
Ppia	0.00014748	0.254181	0.919	0.845	1	2
Rpl5	0.000171306	0.321071	0.732	0.529	1	2
Ibsp	0.000180085	0.559228	0.967	0.953	1	2
Rpl12	0.000212909	0.303462	0.634	0.451	1	2
Wdr83os	0.000271696	0.319438	0.415	0.246	1	2
Uba52	0.000293599	0.326621	0.78	0.65	1	2
Timp3	0.000328939	0.483691	0.325	0.172	1	2
Fcer1g	0.00033311	0.489556	0.268	0.128	1	2
Cdkn1a	0.000334058	0.40585	0.52	0.34	1	2
Ugp2	0.000364046	0.306433	0.301	0.148	1	2
Eif3k	0.000378251	0.298097	0.65	0.451	1	2
Atp6v1g1	0.000390956	0.339441	0.683	0.539	1	2
Sdk2	0.000413278	0.276669	0.276	0.131	1	2
Limch1	0.000421523	0.314765	0.829	0.673	1	2
Tanc1	0.000434955	0.285782	0.374	0.215	1	2
Sp7	0.000473759	0.416042	0.374	0.219	1	2
Rps24	0.000474919	0.33135	0.789	0.69	1	2
Ttc3	0.000481603	0.308375	0.415	0.246	1	2
Rbfox2	0.000493623	0.279548	0.317	0.172	1	2
Cacybp	0.00056001	0.337755	0.415	0.263	1	2
Mmp14	0.000602598	0.413255	0.699	0.579	1	2
Mcts1	0.000604237	0.250826	0.285	0.141	1	2
Hspd1	0.000607594	0.337663	0.447	0.29	1	2
Bmp3	0.000621963	0.294532	0.276	0.145	1	2
Gnai3	0.000627956	0.35697	0.341	0.192	1	2
Lsm5	0.000662373	0.26577	0.398	0.236	1	2
Prpsap1	0.000665035	0.298508	0.341	0.185	1	2
Arpc4	0.000665253	0.365444	0.447	0.29	1	2
Cdk4	0.000671044	0.317076	0.496	0.347	1	2
Eef1g	0.000828103	0.309134	0.675	0.512	1	2
Dlx5	0.000830703	0.328464	0.472	0.31	1	2
Snw1	0.000844366	0.346399	0.472	0.316	1	2
Bin1	0.000928074	0.312869	0.472	0.303	1	2
Grb14	0.000930688	0.421182	0.252	0.121	1	2
Mrpl52	0.0009796	0.256483	0.61	0.428	1	2
Rpl27	0.00099129	0.254014	0.797	0.697	1	2
Wnt4	0.00100021	0.316152	0.301	0.155	1	2
Rps10	0.00104119	0.251947	0.699	0.569	1	2
Ddit4	0.00104908	0.311439	0.35	0.202	1	2
Pcbp2	0.00117573	0.329034	0.61	0.461	1	2
Snrpg	0.00123194	0.405567	0.569	0.441	1	2
Zfos1	0.00126039	0.331281	0.276	0.152	1	2
Mtdh	0.001268	0.304731	0.585	0.431	1	2
Olfml2b	0.00128877	0.366285	0.756	0.623	1	2
Cox7b	0.00131855	0.266108	0.602	0.407	1	2
Amotl1	0.00137235	0.309699	0.48	0.31	1	2
Rps21	0.00139475	0.291835	0.732	0.606	1	2
2810428I15Rik	0.0014486	0.316059	0.585	0.428	1	2
Skil	0.00149943	0.266594	0.285	0.158	1	2
Gm44029	0.00156541	0.288361	0.285	0.152	1	2
Dnajb11	0.00158505	0.305147	0.545	0.401	1	2
Cox5a	0.00170893	0.258071	0.626	0.451	1	2
Gas1	0.00177489	0.344612	0.528	0.38	1	2
B4galt1	0.00183467	0.283753	0.252	0.131	1	2
Cuta	0.00193631	0.334641	0.439	0.296	1	2
Qsox1	0.00199439	0.326592	0.358	0.219	1	2
Anp32a	0.00200232	0.28262	0.472	0.327	1	2
Npm1	0.00214687	0.349026	0.585	0.488	1	2
Chmp4b	0.0021566	0.27529	0.569	0.418	1	2
Cox7a2l	0.00217954	0.324927	0.447	0.323	1	2
Vdac3	0.00222098	0.263612	0.504	0.347	1	2
Dbi	0.00229711	0.338185	0.626	0.495	1	2
Trim28	0.00238935	0.281004	0.293	0.165	1	2
Hadh	0.00241001	0.386139	0.285	0.172	1	2
Btg1	0.00243588	0.28166	0.602	0.478	1	2
Sdc3	0.00252131	0.346189	0.415	0.273	1	2
Chn1	0.00256277	0.296058	0.276	0.158	1	2
Rac1	0.00267128	0.252396	0.528	0.38	1	2
Eno1	0.00274026	0.337941	0.472	0.347	1	2
Mdfi	0.00281066	0.282814	0.431	0.306	1	2
Tspo	0.00299949	0.380831	0.285	0.168	1	2
Lum	0.00309865	0.486082	0.504	0.364	1	2
Eid1	0.00319071	0.260513	0.285	0.165	1	2
Gm11808	0.00319637	0.300343	0.577	0.438	1	2
Eif3f	0.00347948	0.276964	0.593	0.471	1	2
Snrpd2	0.00423925	0.281155	0.585	0.441	1	2
Nbl1	0.00452385	0.278147	0.301	0.185	1	2
Fn1	0.00480751	0.302941	0.341	0.215	1	2
Jak1	0.00508927	0.326438	0.472	0.33	1	2
Ppic	0.00509346	0.294071	0.715	0.633	1	2
Mrps33	0.00521984	0.262672	0.561	0.411	1	2
Gspt1	0.00585585	0.272933	0.309	0.195	1	2
Dgcr6	0.00589545	0.338458	0.309	0.202	1	2
Ndufs2	0.00589812	0.306156	0.455	0.34	1	2
Eva1b	0.00620739	0.315916	0.561	0.465	1	2
Nsd1	0.00629289	0.278675	0.366	0.239	1	2
Hadha	0.00639465	0.307107	0.276	0.168	1	2
Msn	0.00662158	0.264297	0.358	0.242	1	2
Rpl30	0.00663924	0.277878	0.642	0.502	1	2
Pfdn6	0.00671896	0.304626	0.317	0.202	1	2
Arf5	0.00688734	0.278546	0.74	0.636	1	2
Atp5d	0.00762678	0.282617	0.626	0.495	1	2
Pros1	0.00781547	0.293354	0.439	0.316	1	2
Zfp706	0.00794531	0.253277	0.577	0.424	1	2
Aga	0.00868973	0.273725	0.341	0.226	1	2
Hdgf	0.00983071	0.307953	0.398	0.29	1	2
Cdc42ep3	0.00986052	0.261204	0.537	0.407	1	2
Ifngr2	0.00995299	0.276281	0.48	0.323	1	2
Eif3h	0.0101307	0.274712	0.48	0.377	1	2
Cpne3	0.0104825	0.317558	0.268	0.165	1	2
Gxylt2	0.0104932	0.413914	0.285	0.185	1	2
Arl6ip5	0.0111319	0.253792	0.553	0.424	1	2
Col13a1	0.0114227	0.339978	0.26	0.168	1	2
Aldh2	0.0115755	0.309444	0.48	0.36	1	2
PISD	0.0126563	0.293671	0.309	0.189	1	2
Stk25	0.0139639	0.33781	0.293	0.195	1	2
Ryk	0.0148287	0.333534	0.309	0.202	1	2
Lsm7	0.0150352	0.358785	0.358	0.263	1	2
Snrpe	0.0201346	0.251305	0.447	0.35	1	2
Eif3m	0.022939	0.282556	0.333	0.232	1	2
Mbtps1	0.0243951	0.284866	0.252	0.165	1	2
Ddx39b	0.0253454	0.330977	0.398	0.296	1	2
Slc36a2	0.0261327	0.263268	0.488	0.404	1	2
Dazap2	0.0261977	0.293656	0.309	0.215	1	2
Rsl1d1	0.0272163	0.275588	0.309	0.212	1	2
Adarb1	0.0330802	0.254756	0.268	0.178	1	2
Antxr2	0.0334663	0.294538	0.317	0.229	1	2
Ier2	0.0348647	0.256543	0.407	0.293	1	2
Mef2a	0.043592	0.26141	0.423	0.337	1	2
Rest	0.0437702	0.282031	0.26	0.178	1	2
Gm16286	0.0439019	0.257417	0.26	0.178	1	2
Snx6	0.0463415	0.261377	0.358	0.279	1	2
Cbfb	0.0467834	0.267479	0.252	0.175	1	2
Rmnd1	0.0515803	0.377839	0.358	0.279	1	2
Hsp90aa1	0.0523091	0.27988	0.504	0.434	1	2
Snapin	0.0645078	0.322243	0.252	0.178	1	2
Cryab	0.0645078	0.273688	0.252	0.178	1	2
Smc3	0.0677483	0.281194	0.35	0.266	1	2
Lsm3	0.0727965	0.265257	0.268	0.192	1	2
Pls3	0.0738788	0.301858	0.309	0.239	1	2
Prpf40a	0.0803701	0.284853	0.317	0.246	1	2
Sdf2l1	0.0908557	0.299812	0.374	0.31	1	2
Loxl1	0.0942605	0.270658	0.626	0.519	1	2
Ociad1	0.162306	0.255643	0.455	0.387	1	2
mt-Co3	4.02e-08	0.912506	0.941	0.995	0.00115227	3
mt-Cytb	4.66e-08	0.791656	0.922	0.981	0.00133771	3
mt-Co2	1.26e-07	0.881045	0.863	0.946	0.00362478	3
mt-Atp6	4.78e-07	0.828882	0.961	0.997	0.0137259	3
mt-Nd2	1.26e-06	0.865487	0.804	0.748	0.036249	3
mt-Nd1	2.91e-06	0.761359	0.882	0.973	0.0836128	3
mt-Co11	8.53e-06	0.664262	0.941	0.965	0.2446	3
mt-Nd41	0.00127756	0.662649	0.843	0.93	1	3
Gm424181	0.00154822	1.46549	0.863	0.911	1	3
Bglap1	0.0023161	0.933715	0.706	0.669	1	3
Rpsa1	0.00465943	0.613809	0.667	0.675	1	3
Lars2	0.00979363	0.854455	0.255	0.141	1	3
Dnm3os	0.012659	0.632521	0.294	0.179	1	3
Lifr1	0.0227543	0.467893	0.627	0.653	1	3
Ptprd	0.0240222	0.589585	0.569	0.591	1	3
Tapbp	0.0445758	0.286162	0.196	0.412	1	3
Amotl11	0.0604326	0.532191	0.412	0.352	1	3
Tnc1	0.060905	0.547462	0.745	0.897	1	3
Mrpl14	0.0626894	0.319166	0.176	0.366	1	3
Cp1	0.065941	0.377193	0.667	0.794	1	3
Pak11	0.0702044	0.797693	0.255	0.187	1	3
Derl1	0.0764499	0.25878	0.196	0.369	1	3
Cct8	0.0822966	0.308622	0.176	0.336	1	3
Atxn10	0.0838684	0.37923	0.157	0.306	1	3
S1pr3	0.0843896	0.66844	0.353	0.304	1	3
S100b1	0.0960341	0.514092	0.431	0.39	1	3
Tmem14c	0.101106	0.275204	0.176	0.352	1	3
Son1	0.103974	0.357086	0.706	0.816	1	3
H13	0.112602	0.292578	0.235	0.423	1	3
mt-Nd3	0.120763	0.62116	0.431	0.442	1	3
Tceb1	0.125674	0.290159	0.255	0.447	1	3
Hspg2	0.126227	0.320799	0.157	0.285	1	3
Mrps28	0.130081	0.346715	0.176	0.317	1	3
Fap1	0.132448	0.276073	0.608	0.656	1	3
Gpc1	0.137916	0.798011	0.353	0.339	1	3
Grina	0.160038	0.588572	0.294	0.247	1	3
Chrac1	0.177197	0.294968	0.157	0.285	1	3
G3bp2	0.177651	0.27634	0.137	0.252	1	3
Golgb1	0.179766	0.275986	0.294	0.474	1	3
Eif3c	0.184953	0.286302	0.235	0.415	1	3
Slc38a101	0.199211	0.571514	0.314	0.285	1	3
Upf2	0.217071	0.256997	0.157	0.274	1	3
Hba-a11	0.21838	0.336035	0.706	0.786	1	3
Tpi1	0.220834	0.295034	0.176	0.295	1	3
Hvcn1	0.221133	0.449646	0.235	0.382	1	3
Rbm8a	0.222752	0.347523	0.275	0.45	1	3
Prrc2c	0.238404	0.29516	0.255	0.412	1	3
Clk11	0.249717	0.255096	0.216	0.344	1	3
Ahnak1	0.256926	0.290302	0.333	0.515	1	3
Myo18a	0.262049	0.327246	0.157	0.26	1	3
Rbms31	0.279678	0.398171	0.176	0.287	1	3
Hnrnpdl	0.288366	0.287467	0.196	0.309	1	3
Lrp41	0.290069	0.425413	0.294	0.263	1	3
Map7d1	0.292149	0.311229	0.176	0.276	1	3
S100a12	0.297257	0.354823	0.235	0.385	1	3
S100a16	0.297988	0.313303	0.294	0.485	1	3
2022-09-02	0.29844	0.304962	0.235	0.374	1	3
Enah	0.29863	0.37561	0.314	0.29	1	3
Hnrnph1	0.299602	0.288569	0.196	0.309	1	3
Fkbp3	0.304767	0.355685	0.176	0.282	1	3
Stx7	0.337397	0.286841	0.235	0.363	1	3
Scarf2	0.34161	0.489343	0.275	0.26	1	3
Psmd7	0.350173	0.256165	0.294	0.474	1	3
1110001J03Rik	0.351503	0.296354	0.176	0.282	1	3
Gtf2i	0.356248	0.562073	0.294	0.29	1	3
Col12a11	0.35884	0.342936	0.353	0.35	1	3
Ythdc1	0.361183	0.275987	0.196	0.298	1	3
Sys1	0.361351	0.2788	0.216	0.325	1	3
Mrpl20	0.377825	0.37023	0.275	0.417	1	3
Luc7l3	0.378588	0.401859	0.196	0.285	1	3
Epas11	0.381399	0.535517	0.314	0.312	1	3
H2-T232	0.396579	0.347415	0.353	0.523	1	3
1700020I14Rik1	0.407562	0.41542	0.216	0.309	1	3
mt-Nd4l	0.411782	0.332641	0.216	0.314	1	3
Frmd6	0.412069	0.375626	0.176	0.257	1	3
Mical3	0.423508	0.520536	0.255	0.244	1	3
Smim11	0.437361	0.316566	0.255	0.379	1	3
S1pr11	0.44195	0.597049	0.333	0.35	1	3
Abcf1	0.45206	0.334593	0.196	0.282	1	3
Rnf187	0.457785	0.270706	0.255	0.371	1	3
Epb41l2	0.4718	0.27386	0.176	0.257	1	3
Gapdh	0.47181	0.267916	0.255	0.369	1	3
Cct4	0.475161	0.341004	0.235	0.355	1	3
P4hb1	0.480141	0.435944	0.392	0.461	1	3
Ptpra	0.489046	0.569441	0.294	0.322	1	3
Limch11	0.497192	0.322974	0.588	0.737	1	3
Hnrnpul2	0.509196	0.307228	0.176	0.252	1	3
Pura	0.515954	0.380198	0.255	0.379	1	3
Lox1	0.540087	0.407726	0.255	0.363	1	3
Camk2n1	0.54369	0.464585	0.294	0.304	1	3
Map4k4	0.546039	0.348179	0.235	0.347	1	3
Pth1r1	0.54718	0.350752	0.431	0.591	1	3
Canx	0.547951	0.406358	0.353	0.531	1	3
Nt5dc21	0.548603	0.256402	0.176	0.255	1	3
Col6a2	0.551703	0.458316	0.431	0.477	1	3
Hif1a1	0.554813	0.321578	0.176	0.252	1	3
Slc38a2	0.556327	0.337858	0.196	0.285	1	3
Dapk21	0.559111	0.276475	0.314	0.455	1	3
Syf2	0.573417	0.38082	0.255	0.358	1	3
Map1b	0.579879	0.259143	0.196	0.257	1	3
Zranb2	0.583495	0.321199	0.255	0.369	1	3
Eif4g1	0.585717	0.418897	0.314	0.344	1	3
Nupr11	0.586711	0.264785	0.706	0.816	1	3
Wasf2	0.593264	0.37363	0.294	0.409	1	3
Adamts91	0.599561	0.27641	0.216	0.274	1	3
Emilin1	0.605721	0.405697	0.353	0.499	1	3
Flna1	0.613646	0.325525	0.373	0.412	1	3
Stk17b	0.620926	0.388621	0.275	0.282	1	3
Smc1a	0.63493	0.322267	0.314	0.347	1	3
Kctd12	0.639741	0.51655	0.353	0.396	1	3
Txnip1	0.641723	0.292458	0.275	0.36	1	3
Rad23a	0.656762	0.318233	0.196	0.26	1	3
Plxna21	0.66152	0.376381	0.353	0.377	1	3
mt-Nd5	0.669656	0.45346	0.392	0.493	1	3
Col11a11	0.68638	0.578233	0.235	0.282	1	3
Luzp1	0.690235	0.291905	0.275	0.369	1	3
Irx3	0.699596	0.2957	0.216	0.274	1	3
Il6st1	0.723737	0.3127	0.255	0.325	1	3
Ptms	0.7247	0.264252	0.392	0.55	1	3
Ccl191	0.74568	0.378126	0.294	0.322	1	3
Copz1	0.754129	0.285177	0.255	0.341	1	3
Mkln1	0.756136	0.347549	0.216	0.276	1	3
Clmp1	0.767329	0.275641	0.392	0.528	1	3
Ddr2	0.767649	0.259117	0.255	0.274	1	3
Glrx3	0.782906	0.389991	0.235	0.301	1	3
Rps121	0.783507	0.32933	0.49	0.661	1	3
Nktr	0.787957	0.477709	0.373	0.488	1	3
Dync1i2	0.790738	0.373355	0.314	0.369	1	3
Sptbn1	0.804359	0.32787	0.235	0.29	1	3
Adamts5	0.817441	0.363883	0.333	0.371	1	3
Smdt1	0.827328	0.295032	0.412	0.591	1	3
Nfe2l1	0.839739	0.360204	0.255	0.29	1	3
Pdap1	0.845581	0.377263	0.275	0.358	1	3
Mmp22	0.848837	0.42066	0.275	0.347	1	3
Igfbp51	0.858624	0.531846	0.588	0.764	1	3
Fgfr1	0.864612	0.254827	0.314	0.39	1	3
Igfbp42	0.867026	0.291223	0.765	0.93	1	3
Taf6l	0.873542	0.337615	0.216	0.268	1	3
Ncam11	0.878536	0.270172	0.431	0.556	1	3
Chd4	0.893326	0.331	0.314	0.396	1	3
Supt4a	0.897436	0.539256	0.235	0.293	1	3
Ctnnb11	0.900902	0.407765	0.353	0.466	1	3
Gm6483	0.909012	0.297516	0.275	0.328	1	3
Arl3	0.92065	0.462804	0.294	0.369	1	3
Grem12	0.930589	0.280387	0.216	0.257	1	3
Krit1	0.939851	0.267537	0.294	0.352	1	3
Pabpc11	0.941619	0.2583	0.471	0.612	1	3
Eif4g2	0.946147	0.271568	0.451	0.612	1	3
Dag11	0.947733	0.275145	0.216	0.255	1	3
Bglap21	0.952722	0.962452	0.451	0.569	1	3
Ebf31	0.956587	0.340923	0.275	0.322	1	3
Hnrnpa3	0.960813	0.387874	0.412	0.564	1	3
Hook3	0.966661	0.44821	0.216	0.26	1	3
Il1r11	0.967892	0.43291	0.255	0.287	1	3
Cadm12	0.970999	0.336326	0.294	0.35	1	3
Rpl81	0.975272	0.255568	0.647	0.77	1	3
Sdc31	0.994632	0.457618	0.275	0.32	1	3
Ash1l	0.995359	0.28156	0.294	0.35	1	3
Foxn3	0.999369	0.301257	0.235	0.271	1	3
Mocs2	1	0.460079	0.255	0.314	1	3
Cpz	5.83e-75	1.91666	0.942	0.022	1.67e-70	4
Cthrc1	6.21e-68	2.55402	0.923	0.035	1.78e-63	4
Cgref1	9.19e-68	2.10585	0.962	0.043	2.64e-63	4
Smpd3	5.47e-58	2.06131	0.962	0.068	1.57e-53	4
Slc13a5	6.63e-56	0.750044	0.692	0.008	1.9e-51	4
Col22a1	4.64e-55	1.315	0.962	0.071	1.33e-50	4
Entpd3	1.1e-54	0.832214	0.654	0.005	3.15e-50	4
Kcnk1	2.17e-54	1.01996	0.769	0.024	6.22e-50	4
Cdo1	7.76e-52	1.24688	0.904	0.065	2.23e-47	4
Col11a2	2.1e-51	1.95765	0.923	0.082	6.03e-47	4
Pdgfrl	4.78e-49	0.794132	0.635	0.011	1.37e-44	4
Lpar3	1.05e-47	0.648071	0.558	0.003	3.03e-43	4
Col11a1	2.11e-46	2.25019	1	0.174	6.05e-42	4
Fkbp11	5.79e-44	1.60865	0.962	0.13	1.66e-39	4
Pcsk6	5.66e-42	0.436174	0.519	0.005	1.62e-37	4
Zfp652	1.18e-41	1.09901	0.904	0.09	3.38e-37	4
Insc	6.24e-41	0.521593	0.692	0.035	1.79e-36	4
Ifitm5	1.13e-40	2.09353	0.962	0.177	3.25e-36	4
Mlip	1.84e-40	0.737239	0.635	0.027	5.28e-36	4
Lipc	3.9e-40	0.602802	0.615	0.024	1.12e-35	4
Creb3l1	5.63e-39	1.19204	0.962	0.147	1.61e-34	4
Pycr1	1.28e-38	0.657845	0.615	0.027	3.68e-34	4
Creb3l3	1.58e-38	0.410497	0.5	0.008	4.53e-34	4
Tmem119	7.09e-38	1.30966	0.942	0.133	2.03e-33	4
Gal	3.43e-37	0.641259	0.442	0.003	9.84e-33	4
Prss35	4.16e-37	0.799586	0.442	0.003	1.19e-32	4
Col13a11	6.61e-36	0.724471	0.885	0.098	1.9e-31	4
Prex1	1.81e-35	0.444012	0.519	0.016	5.2e-31	4
Sema3b	2.19e-35	0.381749	0.423	0.003	6.27e-31	4
Ano1	1.9e-34	0.478042	0.654	0.043	5.45e-30	4
RP23-457J22.1	9.98e-34	0.487338	0.462	0.011	2.86e-29	4
Kazald1	1.38e-33	1.15802	0.923	0.16	3.95e-29	4
Car31	2.15e-33	1.68879	1	0.245	6.18e-29	4
Ramp1	5.56e-32	1.0844	0.846	0.125	1.6e-27	4
Rom1	6.59e-32	0.588868	0.635	0.049	1.89e-27	4
Pck2	1.13e-31	0.559037	0.712	0.065	3.25e-27	4
Rhbdl2	3.06e-31	0.384162	0.5	0.022	8.79e-27	4
Cryab1	4.62e-31	0.79756	0.827	0.111	1.33e-26	4
Sparc	1.04e-30	2.46139	1	0.959	2.97e-26	4
Col1a1	1.43e-30	3.23938	1	0.755	4.1e-26	4
Klf4	2.23e-30	0.602236	0.673	0.062	6.4e-26	4
Chst13	3.58e-30	0.266463	0.385	0.005	1.03e-25	4
Col24a1	3.72e-30	0.319745	0.385	0.005	1.07e-25	4
Col1a2	5.6e-30	2.72004	1	0.924	1.61e-25	4
Serpinf1	1.1e-29	2.50243	0.981	0.538	3.16e-25	4
Me2	1.56e-29	0.722416	0.712	0.079	4.46e-25	4
Robo2	1.87e-29	0.477671	0.462	0.019	5.37e-25	4
Tmem238	3.55e-29	0.338537	0.462	0.019	1.02e-24	4
Rcor2	4.06e-29	0.392909	0.442	0.016	1.16e-24	4
Rerg	6.25e-29	0.471495	0.558	0.038	1.79e-24	4
Shc2	6.79e-29	0.596767	0.692	0.073	1.95e-24	4
Grrp1	1.27e-28	0.491468	0.385	0.008	3.65e-24	4
Smox	1.74e-28	0.51704	0.577	0.046	5.01e-24	4
Fyn	4.62e-28	0.380347	0.462	0.022	1.33e-23	4
P4ha2	9.18e-28	0.631131	0.731	0.092	2.63e-23	4
Cd59a	1.5e-27	0.723222	0.654	0.071	4.31e-23	4
Ap1s2	3.23e-27	0.505926	0.731	0.09	9.26e-23	4
Wisp1	4.54e-27	0.956406	0.962	0.212	1.3e-22	4
Fabp3	5.15e-27	0.393513	0.385	0.011	1.48e-22	4
Sema3d	7.02e-27	0.437021	0.346	0.005	2.01e-22	4
Farp2	9.33e-27	0.384007	0.462	0.024	2.68e-22	4
Mmp21	1.31e-26	1.00635	0.981	0.247	3.77e-22	4
Cpe1	1.65e-26	1.34917	1	0.34	4.74e-22	4
Col5a2	1.7e-26	1.44388	1	0.451	4.87e-22	4
Sgms2	1.71e-26	1.10844	0.885	0.196	4.92e-22	4
Nme2	1.06e-25	0.606143	0.865	0.149	3.05e-21	4
Enpp6	1.07e-25	0.442028	0.558	0.049	3.08e-21	4
Slc17a9	2.48e-25	0.256941	0.308	0.003	7.12e-21	4
Fn11	2.89e-25	0.83825	0.885	0.163	8.29e-21	4
Tvp23b	4.76e-25	0.50622	0.788	0.122	1.36e-20	4
Fxyd6	6.48e-25	0.521036	0.404	0.019	1.86e-20	4
Bambi	9.78e-25	1.01548	0.808	0.16	2.81e-20	4
Zbtb7c	1.01e-24	0.399	0.404	0.019	2.89e-20	4
Uaca	1.01e-24	0.306536	0.462	0.03	2.9e-20	4
Pacsin1	1.47e-24	0.273213	0.404	0.019	4.22e-20	4
Pcdh7	4.59e-24	0.375198	0.538	0.049	1.32e-19	4
Plod2	5.04e-24	1.11918	0.962	0.321	1.45e-19	4
Gpr180	8.84e-24	0.66616	0.75	0.12	2.54e-19	4
Emid1	1.03e-23	0.326462	0.462	0.033	2.96e-19	4
Jam2	1.15e-23	0.351487	0.423	0.024	3.31e-19	4
Mmp16	1.42e-23	0.486608	0.635	0.079	4.08e-19	4
Mamdc2	1.46e-23	0.366343	0.308	0.005	4.19e-19	4
Mthfd2	2.34e-23	0.655275	0.519	0.052	6.72e-19	4
Gne	4.13e-23	0.281366	0.481	0.038	1.19e-18	4
Kdelr3	1.06e-22	0.949324	0.904	0.25	3.03e-18	4
Lox	1.32e-22	0.797478	0.981	0.261	3.79e-18	4
Vkorc1	1.46e-22	1.11444	0.962	0.367	4.19e-18	4
Lurap1l	1.88e-22	0.44688	0.442	0.033	5.38e-18	4
Gprc5c	3.04e-22	0.381492	0.462	0.038	8.73e-18	4
Adk	3.74e-22	0.46668	0.596	0.073	1.07e-17	4
Col5a1	3.77e-22	0.919285	0.942	0.247	1.08e-17	4
Dcn	7.32e-22	1.57803	0.981	0.579	2.1e-17	4
Fkbp7	8.43e-22	1.09398	0.981	0.421	2.42e-17	4
Gm10076	9.58e-22	0.513809	0.596	0.079	2.75e-17	4
Slc8a3	1.46e-21	0.342507	0.404	0.027	4.19e-17	4
P4ha1	1.52e-21	0.817509	0.846	0.196	4.37e-17	4
Ano61	2.39e-21	0.559972	0.904	0.201	6.85e-17	4
Cadm11	2.5e-21	0.912179	0.942	0.258	7.16e-17	4
Serpinh1	2.98e-21	1.02499	1	0.943	8.55e-17	4
Sema4d	3.32e-21	0.304747	0.346	0.016	9.51e-17	4
Ptgis1	3.86e-21	0.840993	0.942	0.247	1.11e-16	4
Mgst3	6.23e-21	0.627537	0.769	0.141	1.79e-16	4
Itga10	9.5e-21	0.328453	0.577	0.073	2.73e-16	4
Scd1	1.38e-20	0.293645	0.308	0.011	3.95e-16	4
Pecr	1.82e-20	0.263316	0.288	0.008	5.23e-16	4
Dmp1	1.87e-20	0.991942	0.558	0.076	5.35e-16	4
Asns	2.25e-20	0.28833	0.269	0.005	6.46e-16	4
P3h1	2.75e-20	0.740835	0.904	0.234	7.88e-16	4
Ell2	2.84e-20	0.373852	0.519	0.06	8.15e-16	4
Slc39a13	7.77e-20	0.30125	0.712	0.114	2.23e-15	4
Guca1a	8.61e-20	0.362908	0.327	0.016	2.47e-15	4
Gxylt21	1.41e-19	0.441236	0.75	0.139	4.05e-15	4
Pdzd2	1.52e-19	0.457612	0.365	0.024	4.35e-15	4
Pla2g5	2.16e-19	0.260271	0.308	0.014	6.19e-15	4
Aqp1	3.26e-19	0.386203	0.538	0.071	9.36e-15	4
Fam46a	4.32e-19	0.776824	0.904	0.247	1.24e-14	4
Rcn3	5.7e-19	0.95871	0.981	0.723	1.64e-14	4
Rassf4	6.33e-19	0.297163	0.385	0.03	1.82e-14	4
Plb1	7.31e-19	0.250159	0.269	0.008	2.1e-14	4
Kcnma1	9.24e-19	0.364394	0.327	0.019	2.65e-14	4
Car2	1.01e-18	0.327802	0.596	0.09	2.91e-14	4
Cercam	1.9e-18	0.285978	0.5	0.06	5.45e-14	4
Gars	2.2e-18	0.376008	0.577	0.084	6.31e-14	4
Tmem263	3.69e-18	0.528371	0.731	0.144	1.06e-13	4
Specc1	3.8e-18	0.315671	0.442	0.046	1.09e-13	4
Slc35a2	4.33e-18	0.370434	0.712	0.13	1.24e-13	4
Bcar3	5.18e-18	0.375128	0.423	0.043	1.49e-13	4
Tmem97	5.67e-18	0.381695	0.558	0.082	1.63e-13	4
Tmem42	5.95e-18	0.276042	0.481	0.057	1.71e-13	4
Nrm	7.79e-18	0.253137	0.288	0.014	2.23e-13	4
Rpl38	9e-18	0.836441	0.981	0.761	2.58e-13	4
Pofut2	9.17e-18	0.520354	0.904	0.22	2.63e-13	4
Snd1	1.39e-17	0.392942	0.615	0.103	4e-13	4
Kdelr2	1.41e-17	0.889972	0.962	0.329	4.05e-13	4
Fkbp10	1.73e-17	0.958786	0.962	0.405	4.95e-13	4
Lgals1	1.94e-17	0.906302	0.981	0.633	5.58e-13	4
Pcolce	2.51e-17	1.03756	0.981	0.774	7.2e-13	4
Btg3	2.7e-17	0.465942	0.731	0.149	7.74e-13	4
1810055G02Rik	3.02e-17	0.262296	0.481	0.06	8.66e-13	4
Cacnb3	3.06e-17	0.29642	0.462	0.057	8.78e-13	4
Mpnd	5.57e-17	0.37681	0.712	0.141	1.6e-12	4
Lbh	6.21e-17	0.430778	0.654	0.128	1.78e-12	4
Srm	6.82e-17	0.561825	0.712	0.155	1.96e-12	4
Impdh1	7.05e-17	0.305954	0.442	0.052	2.02e-12	4
Ift20	1.17e-16	0.732689	0.923	0.348	3.36e-12	4
Rplp01	1.26e-16	0.878044	0.962	0.731	3.63e-12	4
Ufsp2	1.29e-16	0.376458	0.635	0.117	3.69e-12	4
Mef2c1	1.45e-16	0.696814	0.981	0.334	4.17e-12	4
Plpp5	1.64e-16	0.317429	0.5	0.071	4.71e-12	4
Smoc2	2.14e-16	0.280467	0.423	0.049	6.15e-12	4
Lum1	2.28e-16	1.21165	0.865	0.34	6.54e-12	4
Bglap3	2.44e-16	1.71462	0.615	0.149	6.99e-12	4
Serf2	2.46e-16	0.694419	1	0.891	7.07e-12	4
Rpl411	3e-16	0.767977	1	0.938	8.6e-12	4
Ssr4	3.41e-16	0.859338	0.962	0.492	9.78e-12	4
Serp1	4.78e-16	0.644214	0.923	0.318	1.37e-11	4
Atp1b3	6e-16	0.488162	0.846	0.223	1.72e-11	4
Bmp31	6.27e-16	0.319478	0.635	0.12	1.8e-11	4
Rpl27a1	7.86e-16	0.710899	1	0.774	2.26e-11	4
Lrrc59	1.57e-15	0.35704	0.731	0.155	4.52e-11	4
Frmd4b	1.7e-15	0.319513	0.404	0.049	4.87e-11	4
Nans	3.35e-15	0.293457	0.519	0.084	9.61e-11	4
Panx3	3.41e-15	0.370403	0.327	0.03	9.78e-11	4
Nupr1	4.07e-15	0.905678	0.981	0.777	1.17e-10	4
Metrnl	5.76e-15	0.729367	0.942	0.353	1.65e-10	4
Chn11	5.88e-15	0.369062	0.635	0.13	1.69e-10	4
Rftn2	8.23e-15	0.299792	0.365	0.041	2.36e-10	4
Ost4	1.4e-14	0.750485	0.962	0.533	4.03e-10	4
Commd9	1.45e-14	0.258198	0.5	0.082	4.16e-10	4
Rpl141	1.83e-14	0.704409	1	0.799	5.24e-10	4
Snhg18	1.91e-14	0.785281	0.885	0.372	5.48e-10	4
Satb1	2.46e-14	0.254769	0.327	0.033	7.06e-10	4
Timp11	2.58e-14	0.683494	0.904	0.326	7.41e-10	4
Nrp21	4.23e-14	0.637727	0.981	0.399	1.21e-09	4
Rrbp1	4.26e-14	0.833507	0.981	0.696	1.22e-09	4
Bmp1	4.96e-14	0.639429	0.981	0.389	1.42e-09	4
Mtss1	5.71e-14	0.287331	0.481	0.079	1.64e-09	4
Uso1	6.32e-14	0.291616	0.673	0.147	1.81e-09	4
Dtna	6.54e-14	0.2798	0.288	0.024	1.88e-09	4
Ckap4	7.11e-14	0.496879	0.962	0.342	2.04e-09	4
Rnf121	8.54e-14	0.527157	0.615	0.136	2.45e-09	4
Sec61b	1.2e-13	0.760053	0.942	0.533	3.43e-09	4
Srprb	1.33e-13	0.296702	0.731	0.171	3.83e-09	4
Ndufa1	1.67e-13	0.629918	0.981	0.497	4.78e-09	4
Tmed3	2.15e-13	0.64316	0.962	0.467	6.18e-09	4
Sar1a	2.18e-13	0.61323	0.942	0.389	6.26e-09	4
Hdlbp	2.29e-13	0.596065	0.923	0.353	6.57e-09	4
Praf2	2.39e-13	0.368966	0.692	0.166	6.85e-09	4
Nt5dc2	2.51e-13	0.271166	0.731	0.177	7.19e-09	4
Carhsp1	3.3e-13	0.276407	0.5	0.09	9.47e-09	4
Hoxb2	3.52e-13	0.424727	0.423	0.068	1.01e-08	4
Sec61g	4.79e-13	0.721476	0.962	0.658	1.37e-08	4
Ctsh	4.93e-13	0.589228	0.885	0.302	1.42e-08	4
Kdelr1	5.53e-13	0.517422	0.904	0.318	1.59e-08	4
Nme1	8.52e-13	0.60654	0.942	0.37	2.45e-08	4
Sec22b	8.99e-13	0.294823	0.865	0.231	2.58e-08	4
P3h4	9.25e-13	0.554274	0.827	0.277	2.65e-08	4
Bglap	1.02e-12	2.66329	0.981	0.63	2.94e-08	4
Cmas	1.05e-12	0.279125	0.519	0.103	3.02e-08	4
Akr1b3	1.07e-12	0.370591	0.712	0.185	3.07e-08	4
Rps291	1.07e-12	0.547095	0.981	0.905	3.08e-08	4
Arf4	1.08e-12	0.634876	0.981	0.535	3.1e-08	4
Surf4	1.29e-12	0.421103	0.885	0.28	3.72e-08	4
Arfgap1	1.57e-12	0.287259	0.635	0.147	4.51e-08	4
Stx5a	1.6e-12	0.313008	0.827	0.226	4.59e-08	4
Nudcd2	2.01e-12	0.336109	0.712	0.179	5.75e-08	4
Cope	2.02e-12	0.651233	0.962	0.478	5.79e-08	4
Tgfb1	2.06e-12	0.4186	0.769	0.223	5.91e-08	4
Cdkn1a1	2.11e-12	0.479896	0.923	0.318	6.06e-08	4
Rpl42	2.14e-12	0.654931	0.962	0.636	6.14e-08	4
Pls31	2.31e-12	0.255056	0.75	0.19	6.63e-08	4
Gorasp2	2.47e-12	0.257182	0.712	0.177	7.08e-08	4
Mageh1	3.28e-12	0.282184	0.558	0.12	9.42e-08	4
Bet1	3.38e-12	0.269761	0.769	0.198	9.71e-08	4
Ptprs	3.89e-12	0.301036	0.692	0.179	1.12e-07	4
Ormdl3	4.33e-12	0.296738	0.654	0.163	1.24e-07	4
Copb2	6.08e-12	0.419521	0.788	0.228	1.75e-07	4
Copz2	7.76e-12	0.656798	0.942	0.497	2.23e-07	4
Lman1	8.11e-12	0.615994	0.962	0.549	2.33e-07	4
Serf1	1.05e-11	0.403135	0.885	0.288	3e-07	4
Glt8d1	1.12e-11	0.307156	0.654	0.163	3.21e-07	4
Slc38a10	1.19e-11	0.298752	0.769	0.22	3.41e-07	4
Abhd14a	1.21e-11	0.270818	0.481	0.095	3.46e-07	4
Pdia5	1.32e-11	0.289976	0.673	0.171	3.8e-07	4
Bglap2	1.72e-11	2.36929	0.942	0.5	4.95e-07	4
C1qtnf6	1.74e-11	0.331763	0.712	0.196	5e-07	4
Eef1b2	3.09e-11	0.4798	0.962	0.353	8.86e-07	4
Ppp1r14b	3.86e-11	0.271464	0.596	0.144	1.11e-06	4
Rps281	4.37e-11	0.724532	0.981	0.821	1.25e-06	4
Krtcap2	4.85e-11	0.590042	0.981	0.641	1.39e-06	4
Cd2ap	7.09e-11	0.410956	0.712	0.198	2.03e-06	4
Lrrfip2	7.96e-11	0.304668	0.481	0.106	2.29e-06	4
Rpl18a1	8.71e-11	0.531457	0.981	0.842	2.5e-06	4
Ostc	8.84e-11	0.577298	0.942	0.503	2.54e-06	4
Uba521	9.16e-11	0.580707	0.981	0.647	2.63e-06	4
Rpl111	1.86e-10	0.533128	0.981	0.704	5.35e-06	4
Fat3	2.29e-10	0.332639	0.404	0.079	6.56e-06	4
Rcn1	2.3e-10	0.559568	0.904	0.389	6.6e-06	4
Rpl391	2.7e-10	0.559084	0.981	0.666	7.74e-06	4
Wbp5	2.98e-10	0.533585	0.942	0.451	8.55e-06	4
Sec13	3.41e-10	0.325882	0.827	0.266	9.78e-06	4
Dap	3.62e-10	0.419466	0.846	0.318	1.04e-05	4
Tfg	3.72e-10	0.307716	0.692	0.198	1.07e-05	4
Ssr1	4.08e-10	0.447318	0.865	0.318	1.17e-05	4
Rpl101	5.08e-10	0.55906	0.981	0.793	1.46e-05	4
Rplp11	5.62e-10	0.564638	0.981	0.747	1.61e-05	4
Rpn1	6.23e-10	0.377269	0.942	0.351	1.79e-05	4
Twist1	6.66e-10	0.254	0.423	0.09	1.91e-05	4
Eef1a11	6.81e-10	0.520133	0.981	0.802	1.95e-05	4
Ssr2	6.83e-10	0.661184	0.962	0.568	1.96e-05	4
Azin1	7.13e-10	0.285506	0.577	0.155	2.05e-05	4
Fkbp9	7.27e-10	0.44183	0.923	0.367	2.09e-05	4
Ppic1	1.05e-09	0.542005	0.981	0.611	3e-05	4
Pkm	1.06e-09	0.393397	0.846	0.304	3.04e-05	4
Sra1	1.1e-09	0.328105	0.885	0.312	3.16e-05	4
Smim14	1.14e-09	0.453106	0.962	0.451	3.27e-05	4
Rps251	1.3e-09	0.510668	0.981	0.587	3.74e-05	4
Sec31a	1.34e-09	0.380412	0.769	0.264	3.84e-05	4
Rpl231	1.35e-09	0.468633	0.981	0.739	3.88e-05	4
Myo1b1	2.16e-09	0.356615	0.808	0.28	6.18e-05	4
Bag1	2.21e-09	0.302949	0.808	0.274	6.33e-05	4
Eef1g1	2.94e-09	0.470684	0.981	0.5	8.43e-05	4
Stt3a	5.23e-09	0.296323	0.865	0.304	0.000150167	4
Crtap	6.52e-09	0.272152	0.808	0.269	0.000187039	4
Rps22	7.86e-09	0.491179	1	0.707	0.000225558	4
Eprs	8.4e-09	0.294382	0.808	0.293	0.000240956	4
Cops7a	1.07e-08	0.281476	0.596	0.177	0.000305603	4
Rps81	1.08e-08	0.441403	0.981	0.815	0.000308627	4
Rps27a1	1.13e-08	0.596952	0.981	0.739	0.000324514	4
Tram1	1.14e-08	0.40766	0.885	0.364	0.000326907	4
Tmem258	2e-08	0.547845	0.981	0.609	0.000574529	4
Higd1a	2.09e-08	0.252644	0.904	0.321	0.000600426	4
2700060E02Rik	2.34e-08	0.312257	0.865	0.329	0.000670391	4
Rpsa	3.14e-08	0.370159	0.981	0.63	0.000901098	4
Svbp	4.79e-08	0.321903	0.885	0.351	0.0013733	4
Rpl291	5.36e-08	0.453711	0.962	0.592	0.00153855	4
Tmem167	6.85e-08	0.352427	0.962	0.443	0.00196502	4
Tmem59	8.74e-08	0.48956	0.981	0.796	0.00250798	4
Eef2	9.04e-08	0.445222	0.981	0.543	0.00259302	4
Rpl341	9.68e-08	0.469898	0.981	0.75	0.0027788	4
Rps211	9.89e-08	0.456893	0.962	0.598	0.00283881	4
Gpx7	1.08e-07	0.407102	0.731	0.291	0.00309572	4
Ssr3	1.2e-07	0.306843	0.962	0.418	0.00345622	4
Gm118081	1.42e-07	0.424076	0.885	0.421	0.00407957	4
Hpgd1	1.48e-07	0.340446	0.788	0.307	0.00424203	4
Rpl301	1.54e-07	0.351414	0.962	0.484	0.00441059	4
Ckb	1.75e-07	0.400422	0.885	0.41	0.00500715	4
Rps141	1.77e-07	0.410405	0.981	0.883	0.0050869	4
Maged1	1.86e-07	0.369201	0.962	0.486	0.0053322	4
Arl1	2e-07	0.370804	0.865	0.416	0.00573945	4
Gnas	2.43e-07	0.404396	0.981	0.734	0.00697631	4
Eif4ebp11	3.03e-07	0.26342	0.788	0.31	0.00868375	4
Tbrg1	3.27e-07	0.332337	0.865	0.367	0.00938871	4
Rps51	3.56e-07	0.378586	1	0.791	0.0102197	4
Klf2	4.28e-07	0.602707	0.731	0.34	0.0122661	4
Slc36a21	4.3e-07	0.300305	0.885	0.364	0.0123518	4
Morf4l2	5.63e-07	0.351259	0.885	0.405	0.0161408	4
Tceal8	5.96e-07	0.258594	0.788	0.299	0.0170928	4
Rpl151	6.1e-07	0.461804	0.981	0.709	0.017514	4
Rps3a11	7.58e-07	0.430539	0.962	0.772	0.0217537	4
Ddost	7.69e-07	0.380195	0.904	0.457	0.022052	4
Atp5g2	8.08e-07	0.302609	0.923	0.413	0.0231873	4
Rps171	8.58e-07	0.442696	0.981	0.679	0.0246215	4
Gabarap	8.94e-07	0.362647	0.942	0.59	0.0256616	4
Rps61	1.15e-06	0.445045	0.962	0.742	0.0329566	4
Rpl33	1.3e-06	0.428038	0.981	0.75	0.0372831	4
Rpl221	1.31e-06	0.342909	0.942	0.462	0.0376374	4
Rpl10a1	1.36e-06	0.391596	1	0.617	0.0391574	4
Yif1a1	1.49e-06	0.250203	0.75	0.299	0.0426788	4
Ddit41	1.54e-06	0.320985	0.558	0.201	0.0440444	4
Mydgf	1.58e-06	0.2686	0.942	0.41	0.0453339	4
P4hb	1.62e-06	0.29843	0.865	0.394	0.0466076	4
Rpl37a1	1.81e-06	0.382717	0.981	0.902	0.0520698	4
Rps12	2.01e-06	0.457367	0.962	0.595	0.0576352	4
Rpl121	2.82e-06	0.254657	0.942	0.443	0.08086	4
Rpl321	3.9e-06	0.343276	0.981	0.812	0.111857	4
Hspd11	3.92e-06	0.272712	0.712	0.283	0.112547	4
Rpl311	4.08e-06	0.377383	0.981	0.693	0.117123	4
Cox6a1	4.13e-06	0.339808	0.981	0.677	0.118629	4
Rps261	4.24e-06	0.376019	0.962	0.617	0.12154	4
Erlec1	5.44e-06	0.251893	0.827	0.351	0.156188	4
Rps231	5.72e-06	0.314978	0.981	0.856	0.164187	4
Ier21	6.86e-06	0.439826	0.635	0.283	0.196728	4
Rab2a	7.48e-06	0.336702	0.942	0.524	0.214509	4
Rps15a1	7.73e-06	0.424621	0.962	0.726	0.221787	4
Rps4x1	8.21e-06	0.416291	0.981	0.728	0.235644	4
Rplp21	8.27e-06	0.364656	0.962	0.728	0.237315	4
Selm	9.58e-06	0.375499	0.962	0.688	0.274784	4
Tpt11	9.73e-06	0.306404	0.962	0.707	0.279034	4
Cnpy2	1.01e-05	0.344863	0.962	0.535	0.290315	4
Rpl211	1.12e-05	0.286978	0.981	0.774	0.322643	4
Rpl36a1	1.14e-05	0.357698	0.962	0.633	0.328084	4
Ier3ip1	1.2e-05	0.325663	0.923	0.467	0.344613	4
Tecr	1.21e-05	0.260838	0.923	0.457	0.347551	4
Tsc22d1	1.31e-05	0.581314	0.962	0.587	0.374793	4
Rps181	1.35e-05	0.291951	0.981	0.878	0.388187	4
Rpl181	1.41e-05	0.354842	0.981	0.693	0.40493	4
Rps31	1.42e-05	0.329886	0.981	0.758	0.406526	4
Rps71	1.49e-05	0.445382	0.942	0.66	0.42847	4
Psme3	1.84e-05	0.280689	0.327	0.095	0.528131	4
Rpl13a1	1.88e-05	0.298283	1	0.861	0.538388	4
Gnb2l1	2.52e-05	0.263698	0.923	0.467	0.724214	4
Reep5	2.55e-05	0.284663	0.885	0.473	0.730456	4
Rpl371	2.74e-05	0.324971	0.981	0.861	0.784873	4
Rpl36al	2.75e-05	0.299469	0.904	0.519	0.789182	4
Rpl131	2.82e-05	0.29461	0.962	0.918	0.808461	4
Dad1	4.29e-05	0.358403	1	0.647	1	4
Ibsp1	4.71e-05	0.633614	1	0.951	1	4
Eif3f1	7.49e-05	0.283218	0.865	0.457	1	4
Rps161	8.59e-05	0.33904	0.981	0.78	1	4
Rps101	8.88e-05	0.258686	0.962	0.557	1	4
Slc25a5	0.000110308	0.314929	0.962	0.636	1	4
Rps201	0.000122497	0.32618	0.942	0.62	1	4
Rpl351	0.000126706	0.32476	0.981	0.88	1	4
Rpl35a1	0.000159831	0.309493	0.962	0.802	1	4
Rpl71	0.000182996	0.350174	0.962	0.644	1	4
Tmed21	0.000189288	0.284379	0.981	0.655	1	4
Rps111	0.000235062	0.266894	0.981	0.821	1	4
Rpl51	0.000260668	0.258373	0.942	0.538	1	4
Rps241	0.000303899	0.286437	0.962	0.685	1	4
Rps131	0.000315816	0.267805	0.962	0.641	1	4
Rpl22l11	0.000322247	0.306856	0.942	0.655	1	4
Rpl91	0.00034433	0.303218	0.981	0.731	1	4
Rpl7a1	0.000378878	0.278377	0.962	0.609	1	4
Rnaset2a1	0.000490806	0.252547	0.923	0.56	1	4
Rpl271	0.00101687	0.297142	0.962	0.693	1	4
Ppib	0.00240475	0.277098	0.962	0.774	1	4
