# Supplementary material for: Impaired Efferocytosis Enables Apoptotic Osteoblasts to Escape Osteoimmune Surveillance During Aging
Source: Adv Sci (Weinh). 2023 Oct 28;10(36):2303946. doi: 10.1002/advs.202303946 (PMC10754079; doi:10.1002/advs.202303946)
Supplement: Supplementary file 3 — Supplemental Table 2 [file ADVS-10-2303946-s003.xlsx]

## Sheet: Supplementary Table 2-old_vs_yo
Geneid	OLD_1	OLD_2	OLD_3	YOUNG_1	YOUNG_2	YOUNG_3	logFC	logCPM	F	PValue	FDR
Tnfaip3	3.05145	2.57315	2.89476	0.804127	1.75261	1.57386	1.07237	3.92307	21.3283	0.00291218	0.116574
Vnn1	0.749123	0.855723	0.733026	0.255179	0.394608	0.249589	1.3885	0.413833	40.6701	0.00044803	0.0346322
Eid3	1.88543	1.88889	2.06884	0.732255	0.789787	0.637663	1.43779	0.825142	70.2382	8.37e-05	0.0099631
Hmga2	5.95657	5.43065	6.78663	1.77525	3.51763	2.96695	1.16237	4.89255	32.0667	0.000974649	0.0590497
Stat2	26.7874	26.6079	26.2281	5.40166	6.28201	5.055	2.25271	6.14385	316.579	6.47e-07	0.000725891
Lif	1.53373	1.48979	1.61996	0.21259	0.562723	0.449137	1.94794	2.09461	47.9936	0.000308771	0.0266216
Havcr2	0.378224	0.409125	0.291294	0.0906302	0.151514	0.226045	1.20741	-0.454069	14.6734	0.00736447	0.196146
Irgm1	11.4384	11.0105	11.4573	1.53597	2.42811	1.73326	2.58754	5.26154	275.538	1.26e-06	0.000725891
Olfr56	0.709184	0.668917	0.859849	0.105311	0.0624719	0.0770871	3.19027	0.936578	134.328	1.35e-05	0.00268923
Tgtp2	0.63213	0.739771	0.501621	0.0839362	0.096472	0.0656781	2.93453	0.0999319	121.524	1.62e-05	0.00311464
Ifi47	1.65983	1.32367	1.22694	0.324086	0.229223	0.195069	2.48872	1.05813	77.0251	7.53e-05	0.00937781
Igtp	22.0673	20.5214	23.3359	1.28059	2.75254	1.93845	3.48731	4.59924	222.445	2.75e-06	0.000998211
Irgm2	9.58846	8.82079	9.98484	0.718428	1.33024	0.944548	3.26346	4.27211	288.702	1.19e-06	0.000725891
Aldh3a1	1.21826	1.21472	1.27544	0.388891	0.371509	0.465763	1.59789	0.703705	89.8767	3.86e-05	0.00558843
Xaf1	12.465	12.6649	12.5853	1.29508	1.73647	1.16769	3.17385	5.0363	364.572	5.35e-07	0.000719987
Ccl2	22.0162	21.3697	25.6288	6.47391	3.96238	4.01652	2.23281	3.99283	64.8498	0.000126621	0.0133296
Ccl7	12.3019	11.6809	12.4928	7.46587	2.13919	2.8306	1.50543	2.72887	8.68265	0.0232994	0.33513
Slfn9	64.834	65.686	67.7611	19.9036	32.5573	31.7062	1.25762	8.12867	62.8898	0.000128025	0.0133484
Slfn8	16.2158	17.4835	17.5612	0.150699	0.623543	0.253525	5.66873	5.1584	139.364	1.2e-05	0.002567
Slfn2	3.654	3.42468	4.01158	0.166725	0.154849	0.0434861	4.94522	1.6854	142.809	1.12e-05	0.00241919
Ccl5	1.60188	1.71181	1.44486	0.61009	0.187883	0.276378	2.14766	-0.0477105	22.3193	0.00258817	0.108784
Trim25	9.13203	8.24553	9.12376	2.07593	3.8489	3.28227	1.54813	5.09377	74.5988	8.3e-05	0.0099631
Krt9	3.87891	3.86795	3.62416	1.56517	1.97246	1.89784	1.07415	2.85815	95.701	3.17e-05	0.00479237
Krt14	2.53004	2.51787	2.78265	1.74468	1.0553	0.864379	1.07403	1.77317	11.295	0.0133914	0.261026
Hap1	1.15592	1.00645	1.1181	0.278298	0.499463	0.537999	1.33518	1.5389	39.9831	0.000521923	0.0379398
Dhx58	7.86691	7.64705	7.97502	0.668892	0.661495	0.541822	3.64804	3.79523	536.363	1.33e-07	0.000357854
Aoc3	0.332787	0.321209	0.251926	0.800491	0.730459	0.668123	-1.28237	1.27413	40.6522	0.000469864	0.0355038
Ifi35	33.8508	37.1491	32.5426	10.1651	7.13175	6.36876	2.11003	5.20227	69.2809	0.000103788	0.0117306
Lgals3bp	42.7176	40.9219	42.2563	2.85843	7.85584	6.49393	2.90776	6.08285	86.9299	5.21e-05	0.00693244
Rnf213	7.70501	7.18353	8.46122	1.01943	2.37864	1.80388	2.19667	6.32385	75.5174	8e-05	0.00977704
Hmga1-rs1	1.65872	1.89092	1.84321	0.720401	0.697257	0.615616	1.40725	1.03243	63.2383	0.000115838	0.0126668
Cmpk2	0.695405	0.576026	0.584762	0.0481951	0.104743	0.109363	2.8182	0.216201	112.283	2.16e-05	0.00368184
Fos	19.0868	18.9099	11.2525	27.5097	54.3327	51.3069	-1.40359	6.14185	23.6848	0.00221476	0.0989325
Kcnk10	2.65727	2.88808	3.01669	0.949228	1.20035	1.04271	1.43075	2.31944	127.512	1.27e-05	0.00261834
Ifi27l2a	11.7526	13.31	10.4587	1.498	0.445215	0.989818	3.59483	1.59152	68.4811	0.000107486	0.0120473
Serpina3g	2.61874	2.44278	3.05937	1.05437	1.30976	1.52972	1.06929	2.08286	48.8176	0.000254766	0.0233103
Stmnd1	0.781098	0.894535	0.50883	2.35206	1.38003	1.22106	-1.20065	0.728711	9.74559	0.018381	0.306398
Arrdc3	0.653928	0.592869	0.83896	0.389075	0.284056	0.35454	1.01152	1.71548	20.4221	0.00325645	0.124057
Arhgap22	4.21777	4.30816	4.47646	2.29442	2.1007	1.87001	1.04694	3.64492	47.6589	0.00030493	0.02646
Irf9	8.05384	7.82467	8.43419	0.927171	1.75813	1.27185	2.64011	4.66536	189.101	4.6e-06	0.0013448
Phf11b	0.859222	0.850682	0.899554	0.0260351	0.08705	0.0203719	4.25406	-0.802487	109.014	2.59e-05	0.00409887
Phf11d	6.19867	6.66761	6.88612	0.294687	0.352303	0.276166	4.4243	3.95915	951.965	1.65e-08	0.000222261
Ankrd33b	0.236423	0.172015	0.231873	0.0743553	0.127265	0.0941983	1.12478	0.469236	26.2784	0.00156937	0.0800893
Arc	2.94862	2.96962	2.45503	0.594933	1.47504	1.02967	1.46211	2.54926	29.0099	0.00128436	0.0705086
Ly6e	8.15296	8.9554	8.18219	4.90407	2.18582	2.58159	1.35031	4.47783	13.648	0.00872925	0.208171
Parp10	8.82147	8.68325	8.25347	2.978	3.16736	3.05524	1.48719	4.64173	188.376	3.57e-06	0.00114255
Apol7a	0.859743	0.91066	0.707806	0.244405	0.349005	0.422324	1.29872	0.840616	37.6071	0.000576974	0.0401826
Apol9a	25.0348	28.915	26.0288	1.25419	0.843605	0.751363	4.80282	4.44663	283.872	1.26e-06	0.000725891
Apol9b	28.5894	31.0689	26.1318	0.877881	1.23414	0.608862	4.98749	4.51555	319.01	8.68e-07	0.000725891
Maff	9.03246	9.69407	10.0584	4.98243	3.15549	3.04492	1.34157	3.83082	25.6387	0.00179401	0.0877434
Fam19a5	0.303197	0.411735	0.485763	1.34675	0.580379	0.613545	-1.11376	0.719069	6.35363	0.0421192	0.435101
Slc48a1	14.0984	14.041	15.0871	6.31982	7.59594	7.46025	1.02318	4.85639	111.584	1.94e-05	0.00348237
Rtp4	14.5049	14.2291	14.2385	1.7503	1.30587	1.31298	3.28764	4.07766	257.242	1.73e-06	0.000836394
Apod	8.99246	10.8408	9.89515	2.46413	1.86977	1.47885	2.3402	3.9411	83.004	6e-05	0.00775472
Parp14	3.2999	3.07037	3.56525	0.268308	0.706054	0.438032	2.84261	4.13694	94.9142	3.97e-05	0.00568684
Dtx3l	3.76537	3.37107	3.9962	0.376973	1.41798	0.967087	2.04964	3.72394	28.4224	0.00135809	0.0730654
Parp9	11.9216	10.8154	11.7389	2.031	3.30812	2.54224	2.14527	5.10318	202.811	3.27e-06	0.0010727
Fbxo40	0.214415	0.201782	0.181829	0.072636	0.0980792	0.100556	1.14615	-0.272867	37.2802	0.000565956	0.039854
Cd47	17.0882	15.8345	17.597	3.77653	2.64406	2.74022	2.44472	5.71862	120.271	1.91e-05	0.00347633
Mx1	3.17957	3.25684	3.27447	0.067637	0.204947	0.0959255	4.72798	2.62382	198.816	3.92e-06	0.00119941
Mx2	6.49072	5.89662	6.52811	0.0767654	0.213892	0.100112	5.60349	3.54444	303.206	1.02e-06	0.000725891
Hmga1	21.5721	21.8504	22.8212	5.62296	11.0577	9.46631	1.36705	4.93289	49.0413	0.00028989	0.0254838
H2-K1	72.9488	74.3129	74.3026	20.5721	23.5784	23.5053	1.7173	6.97467	283.082	9.36e-07	0.000725891
Psmb9	1.63263	1.72043	1.44864	0.82561	0.711246	0.626244	1.14466	2.10144	34.6157	0.000787312	0.0511563
Tap1	8.61922	8.81176	8.51721	4.97341	3.86549	3.99068	1.00371	5.15264	31.4455	0.00102895	0.0612362
Psmb8	16.6198	18.0288	16.4222	10.1344	5.51406	5.6025	1.23412	5.05665	15.4026	0.00656005	0.184974
C4b	0.249256	0.330446	0.293576	0.113668	0.124423	0.171532	1.09746	0.317537	25.582	0.00166905	0.0834523
H2-D1	100.771	108.088	101.353	41.284	43.1112	43.9758	1.27528	7.56037	122.406	1.44e-05	0.00281305
H2-T23	4.30752	4.16986	3.99101	1.46179	1.07027	0.851599	1.86647	2.9442	52.7434	0.000234118	0.0215678
H2-T22	33.5475	34.1295	34.4221	15.0336	13.6947	14.0419	1.25028	6.36877	87.9732	4.17e-05	0.00584763
H2-T10	0.498221	0.476773	0.583186	0.180319	0.180873	0.275136	1.29391	0.355815	35.5797	0.000660761	0.0444362
Xdh	10.7255	9.75103	12.1848	2.36215	5.07809	4.30663	1.50297	5.0792	42.3558	0.000443583	0.0346322
Eif2ak2	58.2835	56.3286	62.7899	13.2906	24.5876	19.6576	1.64748	7.64078	81.6977	6.29e-05	0.00806199
Eno1b	0.498217	0.693939	0.634383	0.280711	0.322635	0.274562	1.06152	-0.286885	24.1968	0.00191321	0.0900216
Gm4951	2.18696	2.08436	2.36454	0.0349629	0.209447	0.0729536	4.38695	1.63181	84.0538	5.77e-05	0.00760888
Gm4841	1.27129	1.65776	1.46188	0.0434469	0.0817129	0.0169981	4.95758	1.12615	134.06	1.36e-05	0.00268923
Iigp1	6.39032	6.22509	6.86091	0.128399	0.400413	0.139111	4.8812	3.39436	143.166	1.11e-05	0.00241919
Fosl1	30.4984	33.0115	35.5358	5.30915	8.45308	7.91999	2.21011	5.10153	210.277	2.93e-06	0.00100415
Ifit3	136.766	153.124	147.437	3.85982	5.61849	2.69539	5.17412	7.03295	295.611	1.11e-06	0.000725891
Ifit3b	35.5588	37.1209	38.0887	0.847703	1.72638	0.566827	5.15685	5.24932	158.614	8.02e-06	0.00192534
Ifit1	14.2165	13.6818	14.6134	0.34818	0.523873	0.236117	5.27052	4.27498	334.883	7.42e-07	0.000725891
Il1rl1	5.44964	5.56138	6.69528	2.73871	1.7062	1.61817	1.51964	4.78074	28.767	0.0013142	0.0718534
Il18rap	0.371417	0.35919	0.500738	0.0821772	0.198441	0.121459	1.63143	0.897184	30.5491	0.00111448	0.0646113
1500015O10Rik	0.642611	0.73463	0.851267	1.57204	1.48545	1.49749	-1.03062	0.0589703	27.0118	0.0014146	0.0755012
Stat1	26.091	26.0074	26.7248	3.20621	5.72817	4.57284	2.56668	6.77127	216.656	2.99e-06	0.00100415
Aox1	1.11078	0.939434	1.01613	0.308611	0.681975	0.555128	1.01395	2.73787	19.1933	0.00381369	0.133231
Sp110	4.89151	5.48793	5.36037	1.95245	1.22165	1.41037	1.76	4.53062	50.9356	0.000259412	0.023575
Sp140	3.31632	3.3092	3.57991	1.53294	1.55236	1.46766	1.16377	3.03997	91.1517	3.7e-05	0.00540305
Sp100	4.20037	4.1463	4.56308	0.864879	0.934371	0.932124	2.24332	4.303	451.629	1.99e-07	0.000417734
Klhdc8a	14.4783	14.1406	13.2259	5.84523	7.55078	7.18693	1.0344	5.47234	98.0672	2.93e-05	0.0045839
Nuak2	0.920391	0.831676	0.916204	0.377456	0.542286	0.418413	1.00528	1.40184	42.8184	0.000376801	0.0305299
Ptgs2	4.24356	3.5331	4.6726	0.895153	1.42618	1.32714	1.78581	3.61872	120.185	1.91e-05	0.00347633
Tor3a	26.4639	27.1354	24.9091	7.08466	6.72638	6.70869	1.93308	6.00887	214.968	2.32e-06	0.000904617
Ifi204	7.66362	8.31785	9.20234	0.519386	0.665697	0.447048	3.95311	3.9967	470.56	2.48e-07	0.000417734
Mndal	9.1872	10.4043	9.72636	1.60708	1.47057	1.22248	2.76372	4.27594	230.475	2.45e-06	0.000916387
Ifi211	27.5619	31.1309	34.1495	4.33458	4.15012	2.91876	3.01737	4.95901	181.314	5.25e-06	0.00150367
Ifi203	0.255778	0.225292	0.302873	0.00459672	0.0172906	0.00719365	4.71128	-0.0854681	168.413	6.64e-06	0.00172559
Ifi205	1.1413	0.974046	1.22749	0.236155	0.0400968	0.0779564	3.22712	1.38883	27.5132	0.0014835	0.0785046
Atf3	2.29556	2.43644	2.26533	0.779942	1.44146	0.890234	1.18674	1.86787	31.1247	0.00105854	0.0624447
Ass1	8.00707	7.31261	7.24912	2.36874	3.27689	2.88764	1.41452	3.64711	155.434	6.67e-06	0.00172559
Nmi	30.729	33.0888	32.1157	16.3987	11.4734	11.9276	1.25156	5.50876	33.4278	0.000868147	0.0548196
Ifih1	1.12715	1.02905	1.2559	0.162339	0.167255	0.122595	2.91499	2.40515	232.808	2.22e-06	0.000904617
Ube2l6	12.1256	12.8344	13.4828	5.76821	5.96406	5.29293	1.17397	4.21003	88.2365	4.1e-05	0.00579853
Grem1	5.06481	4.42184	5.92357	1.85043	2.46922	2.25619	1.23739	3.92567	87.2801	4.38e-05	0.00606889
B2m	184.702	183.103	182.053	107.603	79.3827	81.9529	1.0157	6.8821	26.286	0.00167794	0.0835861
AA467197	1.58314	1.33298	1.62657	0.563726	0.278444	0.401002	1.86284	0.255684	34.9742	0.00076486	0.0499387
Otor	8.35155	7.63882	8.09107	20.7236	14.6618	14.8941	-1.0799	3.57153	25.2106	0.0018766	0.0900216
Srxn1	32.1656	32.8029	33.1485	17.1672	14.0575	13.0267	1.1361	6.07049	39.8861	0.000527006	0.0379398
Foxs1	1.12789	1.58709	1.08636	0.282156	0.383259	0.34037	1.92449	0.112682	67.1916	9.88e-05	0.0113563
Procr	4.73521	4.89392	4.97577	3.14175	1.66197	1.74578	1.12996	2.85698	12.8184	0.0100859	0.226092
Zbp1	2.52743	2.67758	3.26371	0.0611445	0.0219043	0.0444267	6.06362	2.34976	312.802	9.24e-07	0.000725891
Helz2	1.38311	1.29435	1.41258	0.125666	0.534154	0.474916	1.89094	3.32314	19.2159	0.0038024	0.133231
Slc7a11	0.579484	0.514041	0.629814	0.171598	0.179527	0.122143	1.86142	2.36011	83.3392	5.92e-05	0.00773421
Adar	7.86579	7.33977	7.9894	1.00815	2.70586	2.04271	2.04524	5.28673	49.9893	0.000274084	0.0244214
Chrnb2	1.46525	1.39328	1.48083	0.354972	0.464294	0.413038	1.82459	2.96522	272.494	1.06e-06	0.000725891
Il6ra	0.202584	0.180956	0.242188	0.0535042	0.131189	0.0837316	1.23717	0.392378	18.5396	0.00416153	0.140989
Ngf	1.989	1.68704	1.42477	0.67149	0.894559	0.985172	1.00989	0.926382	27.4273	0.00136543	0.0731677
Gbp5	0.117633	0.171724	0.212723	0.018578	0.0368818	0.0254395	2.62674	-0.567237	62.8757	0.000138913	0.0141898
Gbp7	1.40333	1.31016	1.87952	0.0988351	0.406192	0.174006	2.78481	2.30703	38.9205	0.000565185	0.039854
Gbp3	59.8348	68.8533	67.4114	2.06763	3.10543	1.45534	4.8952	6.78802	256.614	1.74e-06	0.000836394
Gbp2	12.196	13.0157	14.2649	3.44276	2.57566	2.41586	2.21166	4.33518	102.504	3.13e-05	0.00479237
Ifi44	20.5724	22.9896	22.7384	1.72511	1.76571	1.47579	3.73668	6.18886	560.131	1.12e-07	0.000357854
Ddx58	10.1765	10.2394	10.4663	1.35982	2.93668	2.25294	2.2654	5.45641	102.12	3.17e-05	0.00479237
Pgd	11.4825	11.269	12.3557	5.2643	6.34478	5.78595	1.01902	5.81775	105.012	2.36e-05	0.00386662
Tnfrsf9	1.0343	1.10521	1.20115	0.407686	0.283984	0.292421	1.75614	0.998713	54.2298	0.000215633	0.0201408
Isg15	395.092	398.774	386.624	10.846	15.3203	10.6244	5.01356	7.26282	805.197	3.41e-08	0.000229128
Perm1	0.282011	0.295562	0.260326	0.0908726	0.145314	0.163852	1.0738	-0.264411	23.6341	0.00203917	0.0936069
Il6	1.89522	2.0414	3.25426	0.825232	0.626129	0.655659	1.76083	1.92589	39.8216	0.000529452	0.0379398
Cxcl1	2.29646	2.14871	1.49275	0.0328806	0.0137423	0.0385925	6.09412	0.942962	264.184	1.59e-06	0.000820848
Ereg	1.1835	1.01771	1.45507	0.287496	0.262162	0.224959	2.23489	1.62449	109.823	2.48e-05	0.00402082
Cxcl9	0.43144	0.50972	0.583093	0.0102207	0.0512602	0.00799745	4.42706	-0.262126	74.9549	8.18e-05	0.0099113
Cxcl10	1.41825	1.1299	1.53982	0.0410643	0.102976	0.0428424	4.4418	0.712858	177.52	5.62e-06	0.0015742
Prkg2	7.64971	6.64488	8.50472	1.79132	3.99052	3.16497	1.37735	4.82148	33.1566	0.000888109	0.0555585
Spp1	690.671	694.007	811.151	376.435	233.113	261.62	1.30894	9.72617	25.0237	0.00191421	0.0900216
Gbp9	0.56025	0.553371	0.541061	0.0536304	0.0697342	0.0419646	3.32824	0.681979	226.816	1.94e-06	0.000867869
Gm43302	3.40332	3.61298	3.77284	0.185955	0.373649	0.235047	3.77737	3.06307	281.498	1.3e-06	0.000725891
Gbp10	0.571153	0.694631	0.78023	0.0238773	0.0731823	0.0435946	3.8524	0.531107	138.723	1.22e-05	0.002567
Gbp6	2.57685	2.64209	2.80389	0.144964	0.298608	0.178249	3.70463	3.10653	245.7	2e-06	0.000867869
Oasl2	12.4362	12.7288	13.1384	0.0991409	0.45478	0.18164	5.73356	5.37599	125.535	1.67e-05	0.00316295
Oas2	1.31289	1.22672	1.15749	0	0.011578	0.0216763	6.68305	1.48894	201.329	3.77e-06	0.00117935
Oas1b	1.94779	1.85618	1.82784	0.139272	0.155222	0.121086	3.76314	1.03191	426.207	2.41e-07	0.000417734
Oas1g	0.495415	0.57202	0.486914	0.0263466	0.0220229	0.0206156	4.47776	-0.586369	276.629	1.01e-06	0.000725891
Oas1a	5.77345	5.50498	5.40059	0.0408827	0.123025	0.0575816	6.21869	2.41996	444.229	2.99e-07	0.000447079
Samd9l	15.1773	13.2063	16.2115	1.61881	6.16751	4.30227	1.92742	5.67134	23.4029	0.00228578	0.100302
Met	0.35739	0.272683	0.374166	0.140499	0.150997	0.103655	1.34505	0.865208	35.1481	0.000730299	0.0481496
Parp12	8.92156	8.91366	8.67384	2.84336	4.58256	4.00294	1.23241	4.65661	77.7371	6.47e-05	0.00821472
Epha1	0.364395	0.374504	0.387806	0.211887	0.163994	0.159656	1.07008	0.16175	23.4173	0.00211447	0.096018
Herc6	3.45764	2.97373	3.52397	1.2457	1.6028	1.31867	1.26273	4.45122	109.89	2.04e-05	0.00359866
Usp18	17.5998	18.2546	17.6402	0.392225	0.743451	0.280971	5.25322	4.67799	220.139	2.84e-06	0.00100415
Apobec1	1.57169	1.70687	1.9709	0.536196	0.901171	0.589171	1.38642	1.72258	46.8596	0.00032676	0.027641
Styk1	0.645417	0.693706	0.82986	0.346886	0.257009	0.252924	1.32986	1.58334	33.5395	0.000860094	0.0545673
Fosb	1.34531	1.19939	0.874834	1.37266	4.62259	4.16493	-1.52564	3.79211	14.3603	0.00774958	0.200446
Axl	15.2631	13.5002	15.7877	2.81736	8.41658	7.82604	1.26509	5.72664	13.9616	0.00827899	0.204534
Plekha4	4.33363	4.76566	5.07745	0.619318	2.09904	1.91948	1.65397	4.3134	19.3087	0.00375632	0.132605
Saa3	0.767133	0.605171	0.978979	0.248403	0.177975	0.231392	1.83266	0.421231	47.1907	0.000324344	0.0276103
Trim21	6.56121	6.26597	6.99257	1.27817	2.70572	1.90611	1.77497	3.99011	67.1588	0.000113985	0.0125664
Trim34a	5.00189	5.05158	5.95338	0.856266	1.60048	1.00967	2.22399	3.0756	109.695	2.54e-05	0.00406827
Trim12a	6.81601	7.42758	6.64323	2.43149	2.35561	2.38032	1.54221	4.76106	143.821	8.58e-06	0.00198975
Trim12c	8.62526	8.51506	9.83479	2.5633	3.30697	2.4733	1.6985	4.46195	149.657	7.96e-06	0.00192534
Trim30a	14.3874	13.2979	16.6985	1.72836	4.41251	3.10671	2.29415	5.19526	65.5895	0.000122382	0.0130638
Trim30d	6.27034	5.42029	7.2765	0.853076	2.37578	1.41846	2.05897	3.88291	42.9379	0.000426476	0.0337558
Ampd3	0.636978	0.63826	0.93759	0.0547816	0.121347	0.081444	3.10919	1.23099	115.936	2.14e-05	0.00368184
Cln3	1.2789	1.17374	1.21896	0.309269	0.808973	0.617506	1.11025	2.3807	16.2406	0.00577201	0.171222
Ifitm3	748.543	680.698	839.611	272.702	284.841	315.467	1.37969	8.47142	113.719	1.83e-05	0.00341397
Irf7	8.80931	9.70791	9.43929	0.244907	0.603909	0.357716	4.55459	4.20173	252.425	1.84e-06	0.000851119
Gm19410	0.258859	0.317131	0.327551	0.0145587	0.0121695	0.00759455	4.72256	0.0390582	252.497	1.43e-06	0.000771246
Tlr3	0.904178	0.819547	0.984676	0.361122	0.47753	0.442383	1.08843	1.80162	65.7274	0.000102826	0.0117204
Ddx60	0.262903	0.207551	0.330863	0.0177485	0.0237373	0.0208317	3.67706	0.36013	216.295	2.35e-06	0.000904617
Gdf15	0.938934	1.10201	1.19031	0.499334	0.340868	0.520957	1.24275	0.535469	25.8711	0.00172862	0.0853249
Il12rb1	0.3775	0.238904	0.331864	0.0488103	0.125539	0.185089	1.40497	-0.115683	12.2783	0.0111205	0.240467
Bst2	68.8797	73.0148	65.8727	6.02515	4.10899	3.64609	3.89731	5.06475	196.615	4.06e-06	0.00121492
Klf2	2.00464	2.82706	1.62267	4.58962	3.89222	4.51194	-1.01063	2.59279	16.7957	0.00531713	0.165163
Calr3	3.02666	2.94505	3.10561	1.13121	1.0178	0.792945	1.61971	1.98939	66.1531	0.000118842	0.0128905
Hmox1	65.7265	61.8133	69.8585	20.8086	23.1327	18.3761	1.66258	6.24549	147.654	8.18e-06	0.00193067
Nod2	0.243003	0.227311	0.266759	0.0491832	0.164447	0.146723	1.04806	-0.0855824	8.69829	0.0232152	0.334309
Mt2	22.9746	21.4117	27.1702	10.4849	6.79227	6.37875	1.57549	3.23304	33.8047	0.000841368	0.0536322
Nlrc5	1.37751	1.39034	1.3153	0.299436	0.379236	0.380563	1.956	2.87005	295.577	8.12e-07	0.000725891
Psmb10	9.90746	9.78603	9.90038	5.79449	4.22394	3.43767	1.11824	3.62418	20.5112	0.00322033	0.124057
Nqo1	40.6903	39.5278	45.5669	7.72128	12.9083	11.0661	2.00737	5.34709	165.698	6.62e-06	0.00172559
Nrp1	1.22343	1.30699	1.53525	0.521373	0.764973	0.721021	1.03226	3.30836	52.9146	0.000207666	0.0196697
Casp4	3.66995	3.61503	4.01914	1.86532	1.58351	1.77814	1.10691	3.36081	56.6866	0.00017381	0.0169402
Mmp13	12.055	11.2398	21.5722	65.9873	25.1306	46.7788	-1.65979	6.37515	13.6008	0.00879984	0.209391
Layn	20.727	20.8721	23.4427	7.60723	11.5357	11.4394	1.10611	5.25921	63.5464	0.000120612	0.0129778
Gm684	2.11965	1.77325	2.09316	0.639185	1.39117	0.971984	1.01432	0.952864	17.4573	0.0048345	0.154451
Sema7a	0.312052	0.417915	0.360496	0.0654272	0.10938	0.0841065	2.07676	-0.374137	75.8842	6.58e-05	0.00826868
Thsd4	1.45477	1.30102	1.35924	0.361461	0.801413	0.682943	1.18491	3.79149	26.5248	0.0016376	0.0821856
Unc13c	0.965601	0.794019	0.981359	0.26459	0.503853	0.474399	1.16183	2.5465	31.547	0.00101981	0.0609618
Gsta4	10.1567	9.66214	10.7411	3.87146	3.12417	2.51491	1.67138	3.08974	57.9692	0.000177011	0.0170057
Plscr2	3.84638	4.13835	4.57995	2.78206	1.6084	1.61181	1.03999	3.31333	12.4969	0.0106858	0.235456
Uba7	0.556818	0.497076	0.514481	0.112855	0.169417	0.147778	1.87608	1.17547	138.996	9.58e-06	0.0021478
Cx3cr1	0.530414	0.564822	0.588301	0.342126	0.14871	0.165978	1.33794	0.845727	12.1243	0.0114409	0.243658
Timp1	141.046	128.841	149.591	88.3632	48.3273	51.7446	1.12191	6.50252	13.6939	0.00866133	0.207656
Gdpd2	0.17196	0.184026	0.220337	0.585211	0.31307	0.505014	-1.29868	0.633138	17.5067	0.00480075	0.153738
1700006J14Rik	0.467431	0.459367	0.678253	0.149587	0.357252	0.254998	1.08977	0.217289	13.1858	0.00945322	0.217715
Dhx58os	2.55287	2.64389	2.59501	0.667178	0.670842	0.514486	2.07305	1.37754	125.371	1.36e-05	0.00268923
Gm11626	23.2323	25.5105	21.5707	4.62847	5.14562	3.65788	2.3912	2.22956	161.174	7.1e-06	0.0018022
Gm44935	3.05566	2.6091	3.62046	0.261349	1.19727	0.80339	2.08083	4.12028	21.1081	0.00299126	0.119031
H2-K2	1.48853	1.01069	1.12158	0.426092	0.577235	0.643821	1.14205	-0.0746007	26.0454	0.00156434	0.0800893
Gm20496	28.5651	29.7837	26.8799	16.1334	10.571	9.64084	1.20833	3.7603	20.94	0.00305357	0.120518
1700071M16Rik	0.393899	0.220649	0.399502	0.101576	0.165344	0.188244	1.15888	-0.445494	14.4036	0.0076947	0.200181
Gm6548	20.3078	21.3636	21.2398	6.29741	6.73476	5.94208	1.73025	3.99553	214.349	2.34e-06	0.000904617
Gm26637	4.73378	4.13967	5.76756	0.693542	3.13502	2.37093	1.28153	2.9827	8.33228	0.0252961	0.345065
Gm28177	44.9359	44.606	46.4386	4.77831	9.82669	7.68612	2.63576	6.53981	150.441	9.47e-06	0.0021478
A530040E14Rik	0.814759	0.684601	0.517134	0.338378	0.232933	0.311498	1.18897	0.207242	18.5587	0.00415079	0.14098
Gm2619	3.70052	3.66011	4.78199	0.726257	0.843155	0.915561	2.29088	0.921736	160.36	6.03e-06	0.00165479
Gm7785	1.2068	1.14401	1.0413	0.276463	0.491071	0.662497	1.24967	-0.423967	20.0923	0.00332228	0.124818
Gm29257	2.14741	1.8251	1.37606	1.20601	0.645178	0.603951	1.11943	-0.213797	8.79706	0.0226925	0.331452
Ptgs2os2	2.18283	2.16449	2.62595	1.12173	0.782602	0.71186	1.40166	1.50022	29.7367	0.00120021	0.0681131
AV099323	1.6055	1.367	1.88256	4.66902	3.2873	3.01176	-1.19259	1.30245	19.5482	0.00364073	0.130871
Gm43802	3.69549	2.78786	3.84952	0.266155	1.15283	0.340789	2.56619	0.392992	27.808	0.00144125	0.0766197
Gm42793	56.1797	51.4337	66.7896	21.3342	20.951	20.6814	1.46602	5.63195	109.08	2.25e-05	0.00378502
Gm43196	0.581952	0.601827	0.644419	0.0583265	0.109698	0.125508	2.62731	-0.360517	109.538	2.06e-05	0.00359866
Gm20559	4.91836	4.25557	4.74521	0.726274	0.835086	0.848582	2.53476	3.67768	560.499	9.7e-08	0.000357854
Gm43198	5.26149	3.57742	3.53302	0.378228	0.869432	0.332949	2.96918	-0.338867	61.733	0.000146747	0.0147294
Gm45193	7.37044	6.2421	7.84408	2.3139	3.33707	2.70421	1.37076	2.94969	93.2552	3.49e-05	0.00515449
Gm44148	57.986	55.695	56.5143	0.975493	2.89469	0.915961	5.16435	3.21051	159.577	7.86e-06	0.00192534
Gm44238	57.672	54.1748	52.3098	151.115	94.089	103.143	-1.10893	4.93265	19.5311	0.00364883	0.130871
Lockd	4.30212	4.05962	3.81508	10.9125	6.96033	7.60531	-1.08733	5.20041	19.9254	0.00346796	0.127443
Gm27995	65.8891	69.4443	65.6381	24.1981	12.4969	13.1456	1.99189	2.08223	36.6721	0.000669191	0.0445575
Gm26578	0.392514	0.448368	0.400195	0.0935932	0.245877	0.25109	1.09194	0.517319	12.0943	0.0115046	0.243658
RP23-98C9.5	5.05131	4.71927	5.99478	2.32493	1.48896	1.41192	1.57128	3.23203	33.0316	0.000897511	0.0558867
Gm14866	0.301597	0.325374	0.444394	1.12794	0.486625	0.7744	-1.17898	0.324418	9.13312	0.0210261	0.322516
