# Supplementary material for: Impaired Efferocytosis Enables Apoptotic Osteoblasts to Escape Osteoimmune Surveillance During Aging
Source: Adv Sci (Weinh). 2023 Oct 28;10(36):2303946. doi: 10.1002/advs.202303946 (PMC10754079; doi:10.1002/advs.202303946)
Supplement: Supplementary file 4 — Supplemental Table 3 [file ADVS-10-2303946-s001.xlsx]

## Sheet: Proteins
Master	Accession	Description	Coverage [%]	# Peptides	# PSMs	# Protein Unique Peptides	# Unique Peptides	# AAs	MW [kDa]	calc. pI	Score Sequest HT: Sequest HT	# Peptides (by Search Engine): Sequest HT	# Razor Peptides	Abundance: F1: Sample, 1	# Protein Groups
Master Protein	Q8VDD5	Myosin-9 OS=Mus musculus OX=10090 GN=Myh9 PE=1 SV=4	10	23	29	13	16	1960	226.2	5.66	89.12	23	7	1.98241e+08	1
Master Protein	P60710	Actin, cytoplasmic 1 OS=Mus musculus OX=10090 GN=Actb PE=1 SV=1	34	10	15	0	4	375	41.7	5.48	57.36	10	7	1.69148e+08	1
Master Protein	Q3UJB9	Enhancer of mRNA-decapping protein 4 OS=Mus musculus OX=10090 GN=Edc4 PE=1 SV=2	10	12	19	12	12	1406	152.4	5.78	55.9	12	0	3.60752e+07	1
Master Protein	Q61191	Host cell factor 1 OS=Mus musculus OX=10090 GN=Hcfc1 PE=1 SV=2	8	16	22	15	16	2045	210.3	7.18	55.23	16	0	6.57466e+07	1
Master Protein	Q3TTY5	Keratin, type II cytoskeletal 2 epidermal OS=Mus musculus OX=10090 GN=Krt2 PE=1 SV=1	6	6	13	4	4	707	70.9	8.06	39.97	6	2	1.0466e+08	1
Master Protein	P08775	polymerase (RNA) II (DNA directed) polypeptide B OS=Mus musculus OX=10090 GN=Polr2b PE=1 SV=1	21	6	15	1	6	1970	220	11	39.88	6	0	7.00538e+07	1
Master Protein	Q60605	Myosin light polypeptide 6 OS=Mus musculus OX=10090 GN=Myl6 PE=1 SV=3	38	5	14	4	5	151	16.9	4.65	38.59	5	0	5.16002e+07	1
Master Protein	P04104	Keratin, type II cytoskeletal 1 OS=Mus musculus OX=10090 GN=Krt1 PE=1 SV=4	5	5	12	2	2	637	65.6	8.15	37.73	5	1	9.60367e+07	1
Master Protein	Q61879	Myosin-10 OS=Mus musculus OX=10090 GN=Myh10 PE=1 SV=2	5	11	14	3	4	1976	228.9	5.54	36.69	11	0	3.96704e+06	1
Master Protein	Q6NXH9	Keratin, type II cytoskeletal 73 OS=Mus musculus OX=10090 GN=Krt73 PE=1 SV=1	8	5	11	1	2	539	58.9	8.09	32.95	5	0	19127762	1
Master Protein	E2JF22	Piezo-type mechanosensitive ion channel component 1 OS=Mus musculus OX=10090 GN=Piezo1 PE=1 SV=1	4	12	13	12	12	2547	291.8	7.5	32.36	12	0	1.04937e+08	1
Master Protein	Q9QWL7	Keratin, type I cytoskeletal 17 OS=Mus musculus OX=10090 GN=Krt17 PE=1 SV=3	10	6	13	2	4	433	48.1	5.06	28.61	6	2	5.89115e+08	1
Master Protein	P63268	Actin, gamma-enteric smooth muscle OS=Mus musculus OX=10090 GN=Actg2 PE=1 SV=1	19	8	10	0	2	376	41.9	5.48	25.09	8	0	2.29963e+06	1
Master Protein	P10126	Elongation factor 1-alpha 1 OS=Mus musculus OX=10090 GN=Eef1a1 PE=1 SV=3	11	6	10	2	6	462	50.1	9.01	24.81	6	0	5.55292e+07	1
Master Protein	Q02257	Junction plakoglobin OS=Mus musculus OX=10090 GN=Jup PE=1 SV=3	11	8	9	7	8	745	81.7	6.14	24.5	8	0	2.27733e+07	1
Master Protein	E9Q557	Desmoplakin OS=Mus musculus OX=10090 GN=Dsp PE=1 SV=1	3	8	9	8	8	2883	332.7	6.8	21.55	8	0	19691453	1
Master Protein	Q60875	Rho guanine nucleotide exchange factor 2 OS=Mus musculus OX=10090 GN=Arhgef2 PE=1 SV=4	6	6	8	6	6	985	111.9	7.25	20.87	6	0	37429185	1
Master Protein	P20152	Vimentin OS=Mus musculus OX=10090 GN=Vim PE=1 SV=3	14	6	8	6	6	466	53.7	5.12	20.38	6	0	1.01819e+07	1
Master Protein	Q922U2	Keratin, type II cytoskeletal 5 OS=Mus musculus OX=10090 GN=Krt5 PE=1 SV=1	9	6	7	3	3	580	61.7	7.75	20.08	6	1	5.37142e+07	1
Master Protein	P16858	Glyceraldehyde-3-phosphate dehydrogenase OS=Mus musculus OX=10090 GN=Gapdh PE=1 SV=2	16	4	7	3	4	333	35.8	8.25	20	4	0	8.08905e+06	1
Master Protein	P62270	40S ribosomal protein S18 OS=Mus musculus OX=10090 GN=Rps18 PE=1 SV=3	41	7	8	7	7	152	17.7	10.99	19.44	7	0	2.97599e+07	1
Master Protein	P38647	Stress-70 protein, mitochondrial OS=Mus musculus OX=10090 GN=Hspa9 PE=1 SV=3	9	6	7	5	5	679	73.4	6.07	19.24	6	1	8.56027e+06	1
Master Protein	Q9CZX8	40S ribosomal protein S19 OS=Mus musculus OX=10090 GN=Rps19 PE=1 SV=3	27	7	8	7	7	145	16.1	10.4	18.6	7	0	1.89818e+07	1
Master Protein	P02535	Keratin, type I cytoskeletal 10 OS=Mus musculus OX=10090 GN=Krt10 PE=1 SV=3	6	4	7	2	2	570	57.7	5.11	16.77	4	0	4742946	1
Master Protein	Q61781	Keratin, type I cytoskeletal 14 OS=Mus musculus OX=10090 GN=Krt14 PE=1 SV=2	8	5	7	0	2	484	52.8	5.17	16.48	5	2	3.28888e+07	1
Master Protein	P62806	Histone H4 OS=Mus musculus OX=10090 GN=H4c1 PE=1 SV=2	21	2	5	2	2	103	11.4	11.36	16.48	2	0	7.10152e+06	1
Master Protein	Q9CZU3	Exosome RNA helicase MTR4 OS=Mus musculus OX=10090 GN=Mtrex PE=1 SV=1	3	3	6	3	3	1040	117.6	6.4	16.38	3	0	2.7855e+07	1
Master Protein	P63017	Heat shock cognate 71 kDa protein OS=Mus musculus OX=10090 GN=Hspa8 PE=1 SV=1	6	4	7	2	2	646	70.8	5.52	16.06	4	1	1.19961e+07	1
Master Protein	P62852	40S ribosomal protein S25 OS=Mus musculus OX=10090 GN=Rps25 PE=1 SV=1	22	3	7	3	3	125	13.7	10.11	15.37	3	0	1.16969e+07	1
Master Protein	Q64523	Histone H2A type 2-C OS=Mus musculus OX=10090 GN=H2ac20 PE=1 SV=3	33	4	5	0	4	129	14	10.9	12.93	4	0	6.14713e+07	1
Master Protein	P63038	60 kDa heat shock protein, mitochondrial OS=Mus musculus OX=10090 GN=Hspd1 PE=1 SV=1	8	5	5	5	5	573	60.9	6.18	12.82	5	0	1.34509e+07	1
Master Protein	P18524	Ig heavy chain V region RF OS=Mus musculus OX=10090 PE=1 SV=1	6	1	6	0	1	117	12.9	9.29	12.7	1	0	4.21649e+08	1
Master Protein	P11276	Fibronectin OS=Mus musculus OX=10090 GN=Fn1 PE=1 SV=4	2	6	6	6	6	2477	272.4	5.59	12.35	6	0	6.01013e+06	1
Master Protein	Q9D6F9	Tubulin beta-4A chain OS=Mus musculus OX=10090 GN=Tubb4a PE=1 SV=3	7	3	4	0	3	444	49.6	4.88	12.14	3	0	1.363e+07	1
Master Protein	P50446	Keratin, type II cytoskeletal 6A OS=Mus musculus OX=10090 GN=Krt6a PE=1 SV=3	5	4	5	0	1	553	59.3	7.94	12.11	4	0		1
Master Protein	Q6PDK2	Histone-lysine N-methyltransferase 2D OS=Mus musculus OX=10090 GN=Kmt2d PE=1 SV=2	1	4	5	4	4	5588	599.9	5.8	11.21	4	0	1.38259e+06	1
Master Protein	P56695	Wolframin OS=Mus musculus OX=10090 GN=Wfs1 PE=1 SV=1	4	4	4	4	4	890	100.5	7.97	10.81	4	0	4.53533e+06	1
Master Protein	Q64475	Histone H2B type 1-B OS=Mus musculus OX=10090 GN=H2bc3 PE=1 SV=3	28	3	4	0	3	126	13.9	10.32	10.7	3	0	43073572	1
Master Protein	P25444	40S ribosomal protein S2 OS=Mus musculus OX=10090 GN=Rps2 PE=1 SV=3	8	2	5	2	2	293	31.2	10.24	10.49	2	0	3.37822e+06	1
Master Protein	P05214	Tubulin alpha-3 chain OS=Mus musculus OX=10090 GN=Tuba3a PE=1 SV=1	8	3	4	0	1	450	49.9	5.1	10.41	3	2	7.9207e+06	1
Master Protein	Q8R1A4	Dedicator of cytokinesis protein 7 OS=Mus musculus OX=10090 GN=Dock7 PE=1 SV=3	2	5	5	4	5	2130	241.3	6.71	10.4	5	0	1.10891e+07	1
Master Protein	P68368	Tubulin alpha-4A chain OS=Mus musculus OX=10090 GN=Tuba4a PE=1 SV=1	8	3	4	1	1	448	49.9	5.06	10.37	3	0	302806	1
Master Protein	P05064	Fructose-bisphosphate aldolase A OS=Mus musculus OX=10090 GN=Aldoa PE=1 SV=2	10	4	4	4	4	364	39.3	8.09	9.14	4	0	6.27213e+06	1
Master Protein	P62267	40S ribosomal protein S23 OS=Mus musculus OX=10090 GN=Rps23 PE=1 SV=3	15	2	3	2	2	143	15.8	10.49	8.99	2	0	6282395	1
Master Protein	Q9CYC6	m7GpppN-mRNA hydrolase OS=Mus musculus OX=10090 GN=Dcp2 PE=1 SV=2	6	3	4	3	3	422	48.3	7.94	8.84	3	0	10255607	1
Master Protein	O88569	Heterogeneous nuclear ribonucleoproteins A2/B1 OS=Mus musculus OX=10090 GN=Hnrnpa2b1 PE=1 SV=2	7	2	3	2	2	353	37.4	8.95	8.76	2	0	1.93142e+06	1
Master Protein	P17751	Triosephosphate isomerase OS=Mus musculus OX=10090 GN=Tpi1 PE=1 SV=5	12	3	4	3	3	249	26.7	7.3	8.76	3	0	2.31131e+06	1
Master Protein	Q91YD3	mRNA-decapping enzyme 1A OS=Mus musculus OX=10090 GN=Dcp1a PE=1 SV=1	5	2	2	2	2	602	65.2	6.99	8.74	2	0	3.74549e+06	1
Master Protein	Q8K2D3	Enhancer of mRNA-decapping protein 3 OS=Mus musculus OX=10090 GN=Edc3 PE=1 SV=1	6	3	3	3	3	508	55.9	7.09	8.52	3	0	3.93438e+06	1
Master Protein	Q03265	ATP synthase subunit alpha, mitochondrial OS=Mus musculus OX=10090 GN=Atp5f1a PE=1 SV=1	6	4	4	4	4	553	59.7	9.19	8.48	4	0	6.46669e+06	1
Master Protein	Q6IME9	Keratin, type II cytoskeletal 72 OS=Mus musculus OX=10090 GN=Krt72 PE=3 SV=1	4	3	4	1	1	520	56.7	7.4	8.43	3	0	428552	1
Master Protein	Q91Z67	SLIT-ROBO Rho GTPase-activating protein 2 OS=Mus musculus OX=10090 GN=Srgap2 PE=1 SV=2	3	3	3	3	3	1071	120.7	6.64	7.98	3	0	5.94239e+06	1
Master Protein	Q9R0L6	Pericentriolar material 1 protein OS=Mus musculus OX=10090 GN=Pcm1 PE=1 SV=2	2	3	3	3	3	2025	228.7	5.01	7.96	3	0	5.65091e+06	1
Master Protein	P08249	Malate dehydrogenase, mitochondrial OS=Mus musculus OX=10090 GN=Mdh2 PE=1 SV=3	8	2	2	2	2	338	35.6	8.68	7.67	2	0	1.97191e+06	1
Master Protein	P97461	40S ribosomal protein S5 OS=Mus musculus OX=10090 GN=Rps5 PE=1 SV=3	11	3	3	3	3	204	22.9	9.72	7.65	3	0	4.78117e+06	1
Master Protein	P28798	Progranulin OS=Mus musculus OX=10090 GN=Grn PE=1 SV=2	4	2	2	2	2	589	63.4	6.8	7.57	2	0	6.96873e+06	1
Master Protein	P11087	Collagen alpha-1(I) chain OS=Mus musculus OX=10090 GN=Col1a1 PE=1 SV=4	3	3	3	2	3	1453	137.9	5.85	6.98	3	0	866282	1
Master Protein	Q8R3V5	Endophilin-B2 OS=Mus musculus OX=10090 GN=Sh3glb2 PE=1 SV=2	8	3	3	3	3	400	44.5	5.82	6.77	3	0	3.20205e+06	1
Master Protein	P20029	Endoplasmic reticulum chaperone BiP OS=Mus musculus OX=10090 GN=Hspa5 PE=1 SV=3	4	3	3	3	3	655	72.4	5.16	6.74	3	0	9120126	1
Master Protein	Q8BTM8	Filamin-A OS=Mus musculus OX=10090 GN=Flna PE=1 SV=5	1	3	3	3	3	2647	281	6.04	6.66	3	0	1.39837e+06	1
Master Protein	Q8VEM8	Phosphate carrier protein, mitochondrial OS=Mus musculus OX=10090 GN=Slc25a3 PE=1 SV=1	3	1	3	1	1	357	39.6	9.26	6.51	1	0	2.17339e+06	1
Master Protein	Q9DB20	ATP synthase subunit O, mitochondrial OS=Mus musculus OX=10090 GN=Atp5po PE=1 SV=1	11	2	2	2	2	213	23.3	9.99	6.5	2	0	5.31431e+06	1
Master Protein	P08113	Endoplasmin OS=Mus musculus OX=10090 GN=Hsp90b1 PE=1 SV=2	4	3	3	3	3	802	92.4	4.82	6.49	3	0	4.78502e+06	1
Master Protein	Q9WVA4	Transgelin-2 OS=Mus musculus OX=10090 GN=Tagln2 PE=1 SV=4	15	3	3	2	3	199	22.4	8.24	6.42	3	0	2.67551e+06	1
Master Protein	P62830	60S ribosomal protein L23 OS=Mus musculus OX=10090 GN=Rpl23 PE=1 SV=1	21	2	2	2	2	140	14.9	10.51	6.34	2	0	5.54855e+06	1
Master Protein	P56480	ATP synthase subunit beta, mitochondrial OS=Mus musculus OX=10090 GN=Atp5f1b PE=1 SV=2	5	2	2	2	2	529	56.3	5.34	6.3	2	0	13441443	1
Master Protein	B1AQ75	Keratin, type I cuticular Ha6 OS=Mus musculus OX=10090 GN=Krt36 PE=1 SV=1	3	2	3	0	1	473	52.8	5.05	6.26	2	0	963352	1
Master Protein	P47963	60S ribosomal protein L13 OS=Mus musculus OX=10090 GN=Rpl13 PE=1 SV=3	6	1	2	1	1	211	24.3	11.55	6.15	1	0	1.58844e+06	1
Master Protein	Q9DBT5	AMP deaminase 2 OS=Mus musculus OX=10090 GN=Ampd2 PE=1 SV=1	3	3	3	3	3	798	92	6.23	6.14	3	0	4.12033e+06	1
Master Protein	Q9CXW4	60S ribosomal protein L11 OS=Mus musculus OX=10090 GN=Rpl11 PE=1 SV=4	12	2	2	2	2	178	20.2	9.6	6.09	2	0	6.76227e+06	1
Master Protein	Q61696	Heat shock 70 kDa protein 1A OS=Mus musculus OX=10090 GN=Hspa1a PE=1 SV=2	4	2	2	0	1	641	70	5.72	6.03	2	0	369822	1
Master Protein	P62702	40S ribosomal protein S4, X isoform OS=Mus musculus OX=10090 GN=Rps4x PE=1 SV=2	9	3	3	3	3	263	29.6	10.15	5.99	3	0	1.62149e+06	1
Master Protein	Q8K2F8	Protein LSM14 homolog A OS=Mus musculus OX=10090 GN=Lsm14a PE=1 SV=1	2	1	2	1	1	462	50.5	9.52	5.9	1	0	1.71016e+06	1
Master Protein	Q61656	Probable ATP-dependent RNA helicase DDX5 OS=Mus musculus OX=10090 GN=Ddx5 PE=1 SV=2	4	2	2	1	2	614	69.2	8.92	5.42	2	0	2.81682e+06	1
Master Protein	P62862	40S ribosomal protein S30 OS=Mus musculus OX=10090 GN=Fau PE=1 SV=1	19	2	2	2	2	59	6.6	12.15	5.36	2	0	9.24055e+06	1
Master Protein	Q61171	Peroxiredoxin-2 OS=Mus musculus OX=10090 GN=Prdx2 PE=1 SV=3	6	1	2	1	1	198	21.8	5.41	5.26	1	0	1.06772e+06	1
Master Protein	Q61768	Kinesin-1 heavy chain OS=Mus musculus OX=10090 GN=Kif5b PE=1 SV=3	3	2	2	1	2	963	109.5	6.44	5.24	2	0	464626	1
Master Protein	P47754	F-actin-capping protein subunit alpha-2 OS=Mus musculus OX=10090 GN=Capza2 PE=1 SV=3	6	2	2	1	2	286	32.9	5.85	5.09	2	0	4.22134e+06	1
Master Protein	P62245	40S ribosomal protein S15a OS=Mus musculus OX=10090 GN=Rps15a PE=1 SV=2	12	2	2	2	2	130	14.8	10.13	5.08	2	0	1.16799e+06	1
Master Protein	P14148	60S ribosomal protein L7 OS=Mus musculus OX=10090 GN=Rpl7 PE=1 SV=2	8	2	2	2	2	270	31.4	10.89	5.01	2	0	4.82968e+06	1
Master Protein	P62754	40S ribosomal protein S6 OS=Mus musculus OX=10090 GN=Rps6 PE=1 SV=1	8	2	2	2	2	249	28.7	10.84	4.99	2	0	325030	1
Master Protein	Q8BJ34	Meiosis regulator and mRNA stability factor 1 OS=Mus musculus OX=10090 GN=Marf1 PE=1 SV=3	1	2	2	2	2	1730	191.9	8.22	4.94	2	0	1.29374e+06	1
Master Protein	P12970	60S ribosomal protein L7a OS=Mus musculus OX=10090 GN=Rpl7a PE=1 SV=2	7	2	2	2	2	266	30	10.56	4.86	2	0	4.8629e+06	1
Master Protein	Q8BMK4	Cytoskeleton-associated protein 4 OS=Mus musculus OX=10090 GN=Ckap4 PE=1 SV=2	3	2	2	2	2	575	63.7	5.64	4.85	2	0	3.32356e+06	1
Master Protein	P54823	Probable ATP-dependent RNA helicase DDX6 OS=Mus musculus OX=10090 GN=Ddx6 PE=1 SV=1	4	2	2	2	2	483	54.2	8.66	4.83	2	0	2.56859e+06	1
Master Protein	Q9QYJ0	DnaJ homolog subfamily A member 2 OS=Mus musculus OX=10090 GN=Dnaja2 PE=1 SV=1	5	2	2	2	2	412	45.7	6.48	4.76	2	0	944068	1
Master Protein	Q9ESZ8	General transcription factor II-I OS=Mus musculus OX=10090 GN=Gtf2i PE=1 SV=3	3	2	2	2	2	998	112.2	6.55	4.74	2	0	1.34633e+06	1
Master Protein	P47738	Aldehyde dehydrogenase, mitochondrial OS=Mus musculus OX=10090 GN=Aldh2 PE=1 SV=1	4	2	2	1	2	519	56.5	7.62	4.67	2	0	942760	1
Master Protein	P41105	60S ribosomal protein L28 OS=Mus musculus OX=10090 GN=Rpl28 PE=1 SV=2	14	2	2	2	2	137	15.7	12.02	4.66	2	0	3.51489e+06	1
Master Protein	P61979	Heterogeneous nuclear ribonucleoprotein K OS=Mus musculus OX=10090 GN=Hnrnpk PE=1 SV=1	5	2	2	2	2	463	50.9	5.54	4.65	2	0	1.38313e+06	1
Master Protein	Q99L45	Eukaryotic translation initiation factor 2 subunit 2 OS=Mus musculus OX=10090 GN=Eif2s2 PE=1 SV=1	5	2	2	2	2	331	38.1	5.8	4.58	2	0	950981	1
Master Protein	P63276	40S ribosomal protein S17 OS=Mus musculus OX=10090 GN=Rps17 PE=1 SV=2	14	2	2	2	2	135	15.5	9.85	4.52	2	0	1.63239e+06	1
Master Protein	Q9DBY1	E3 ubiquitin-protein ligase synoviolin OS=Mus musculus OX=10090 GN=Syvn1 PE=1 SV=3	3	2	2	2	2	612	67.3	6.95	4.51	2	0	1.01861e+06	1
Master Protein	P62281	40S ribosomal protein S11 OS=Mus musculus OX=10090 GN=Rps11 PE=1 SV=3	11	2	2	2	2	158	18.4	10.3	4.51	2	0	3.57594e+06	1
Master Protein	P27659	60S ribosomal protein L3 OS=Mus musculus OX=10090 GN=Rpl3 PE=1 SV=3	4	2	2	2	2	403	46.1	10.21	4.5	2	0	4.13162e+06	1
Master Protein	P63158	High mobility group protein B1 OS=Mus musculus OX=10090 GN=Hmgb1 PE=1 SV=2	8	2	2	2	2	215	24.9	5.74	4.5	2	0	2.96266e+06	1
Master Protein	P97351	40S ribosomal protein S3a OS=Mus musculus OX=10090 GN=Rps3a PE=1 SV=3	7	2	2	2	2	264	29.9	9.73	4.49	2	0	1.04876e+06	1
Master Protein	P27773	Protein disulfide-isomerase A3 OS=Mus musculus OX=10090 GN=Pdia3 PE=1 SV=2	4	2	2	2	2	505	56.6	6.21	4.41	2	0	1.43792e+06	1
Master Protein	P07724	Albumin OS=Mus musculus OX=10090 GN=Alb PE=1 SV=3	2	1	1	1	1	608	68.6	6.07	4.26	1	0	10044512	1
Master Protein	Q62095	ATP-dependent RNA helicase DDX3Y OS=Mus musculus OX=10090 GN=Ddx3y PE=1 SV=2	3	2	2	0	2	658	73.4	7.53	4.25	2	0	866765	1
Master Protein	P14206	40S ribosomal protein SA OS=Mus musculus OX=10090 GN=Rpsa PE=1 SV=4	7	2	2	2	2	295	32.8	4.87	4.24	2	0	2.81981e+06	1
Master Protein	Q8BX65	MyoD family inhibitor domain-containing protein OS=Mus musculus OX=10090 GN=Mdfic PE=1 SV=1	3	1	2	1	1	247	26.1	5.43	4.22	1	0	20339634	1
Master Protein	P48962	ADP/ATP translocase 1 OS=Mus musculus OX=10090 GN=Slc25a4 PE=1 SV=4	5	2	2	0	2	298	32.9	9.72	4.22	2	0	5.43062e+06	1
Master Protein	P58252	Elongation factor 2 OS=Mus musculus OX=10090 GN=Eef2 PE=1 SV=2	3	2	2	1	2	858	95.3	6.83	4.19	2	0	1.94214e+06	1
Master Protein	P17182	Alpha-enolase OS=Mus musculus OX=10090 GN=Eno1 PE=1 SV=3	3	2	2	2	2	434	47.1	6.8	4.12	2	0	8280065	1
Master Protein	P47915	60S ribosomal protein L29 OS=Mus musculus OX=10090 GN=Rpl29 PE=1 SV=2	11	2	2	2	2	160	17.6	11.84	4.05	2	0	4.98291e+06	1
Master Protein	Q60668	Heterogeneous nuclear ribonucleoprotein D0 OS=Mus musculus OX=10090 GN=Hnrnpd PE=1 SV=2	4	2	2	2	2	355	38.3	7.81	4.02	2	0	157667	1
Master Protein	Q91W40	Kinesin light chain 3 OS=Mus musculus OX=10090 GN=Klc3 PE=1 SV=1	2	1	2	1	1	508	56	6.77	4.02	1	0	1.45779e+06	1
Master Protein	P58771	Tropomyosin alpha-1 chain OS=Mus musculus OX=10090 GN=Tpm1 PE=1 SV=1	5	2	2	1	2	284	32.7	4.74	4.01	2	0	1.52327e+07	1
Master Protein	Q60953	Protein PML OS=Mus musculus OX=10090 GN=Pml PE=1 SV=3	2	2	2	2	2	885	98.2	5.63	3.98	2	0	237059	1
Master Protein	Q8VHX6	Filamin-C OS=Mus musculus OX=10090 GN=Flnc PE=1 SV=3	1	2	2	2	2	2726	290.9	5.95	3.92	2	0	787817	1
Master Protein	P19324	Serpin H1 OS=Mus musculus OX=10090 GN=Serpinh1 PE=1 SV=3	4	1	1	1	1	417	46.5	8.82	3.88	1	0	2.37446e+06	1
Master Protein	P62301	40S ribosomal protein S13 OS=Mus musculus OX=10090 GN=Rps13 PE=1 SV=2	9	1	1	1	1	151	17.2	10.54	3.79	1	0	1289485	1
Master Protein	P18760	Cofilin-1 OS=Mus musculus OX=10090 GN=Cfl1 PE=1 SV=3	8	1	1	1	1	166	18.5	8.09	3.67	1	0	2.78253e+06	1
Master Protein	P48678	Prelamin-A/C OS=Mus musculus OX=10090 GN=Lmna PE=1 SV=2	2	1	1	1	1	665	74.2	6.98	3.56	1	0	756125	1
Master Protein	P14131	40S ribosomal protein S16 OS=Mus musculus OX=10090 GN=Rps16 PE=1 SV=4	8	1	1	1	1	146	16.4	10.21	3.54	1	0	2.5832e+06	1
Master Protein	Q8BP67	60S ribosomal protein L24 OS=Mus musculus OX=10090 GN=Rpl24 PE=1 SV=2	8	1	1	1	1	157	17.8	11.25	3.48	1	0	3.26552e+06	1
Master Protein	Q811D0	Disks large homolog 1 OS=Mus musculus OX=10090 GN=Dlg1 PE=1 SV=1	1	1	1	1	1	905	100.1	5.8	3.25	1	0	1.14428e+06	1
Master Protein	P06151	L-lactate dehydrogenase A chain OS=Mus musculus OX=10090 GN=Ldha PE=1 SV=3	3	1	1	1	1	332	36.5	7.74	3.17	1	0	1.47857e+06	1
Master Protein	Q9JM76	Actin-related protein 2/3 complex subunit 3 OS=Mus musculus OX=10090 GN=Arpc3 PE=1 SV=3	6	1	1	1	1	178	20.5	8.59	3.14	1	0	1.54234e+06	1
Master Protein	P57780	Alpha-actinin-4 OS=Mus musculus OX=10090 GN=Actn4 PE=1 SV=1	1	1	1	0	1	912	104.9	5.41	3.14	1	0	408394	1
Master Protein	P07901	Heat shock protein HSP 90-alpha OS=Mus musculus OX=10090 GN=Hsp90aa1 PE=1 SV=4	2	1	1	0	1	733	84.7	5.01	3.12	1	0	3876590	1
Master Protein	Q61990	Poly(rC)-binding protein 2 OS=Mus musculus OX=10090 GN=Pcbp2 PE=1 SV=1	4	1	1	1	1	362	38.2	6.79	3.09	1	0	3.26703e+06	1
Master Protein	Q922W5	Pyrroline-5-carboxylate reductase 1, mitochondrial OS=Mus musculus OX=10090 GN=Pycr1 PE=1 SV=1	4	1	1	0	1	309	32.4	6.86	3.03	1	0	1.01535e+06	1
Master Protein	Q9CYA6	Zinc finger CCHC domain-containing protein 8 OS=Mus musculus OX=10090 GN=Zcchc8 PE=1 SV=3	2	1	1	1	1	709	78	4.73	3.02	1	0	9830398	1
Master Protein	Q9DBR7	Protein phosphatase 1 regulatory subunit 12A OS=Mus musculus OX=10090 GN=Ppp1r12a PE=1 SV=2	1	1	1	1	1	1029	114.9	5.49	2.99	1	0	92170.5	1
Master Protein	P70168	Importin subunit beta-1 OS=Mus musculus OX=10090 GN=Kpnb1 PE=1 SV=2	1	1	1	1	1	876	97.1	4.78	2.99	1	0	653085	1
Master Protein	P62827	GTP-binding nuclear protein Ran OS=Mus musculus OX=10090 GN=Ran PE=1 SV=3	5	1	1	1	1	216	24.4	7.49	2.98	1	0	2615273	1
Master Protein	P02088	Hemoglobin subunit beta-1 OS=Mus musculus OX=10090 GN=Hbb-b1 PE=1 SV=2	7	1	1	0	1	147	15.8	7.65	2.91	1	0	5.06147e+06	1
Master Protein	P63325	40S ribosomal protein S10 OS=Mus musculus OX=10090 GN=Rps10 PE=1 SV=1	5	1	1	1	1	165	18.9	10.15	2.81	1	0	961470	1
Master Protein	P60867	40S ribosomal protein S20 OS=Mus musculus OX=10090 GN=Rps20 PE=1 SV=1	10	1	1	1	1	119	13.4	9.94	2.77	1	0	1312265	1
Master Protein	Q6P5B0	RRP12-like protein OS=Mus musculus OX=10090 GN=Rrp12 PE=1 SV=1	1	1	1	1	1	1295	143	8.91	2.76	1	0		1
Master Protein	Q922Q8	Leucine-rich repeat-containing protein 59 OS=Mus musculus OX=10090 GN=Lrrc59 PE=1 SV=1	4	1	1	1	1	307	34.9	9.52	2.76	1	0	2.09252e+06	1
Master Protein	Q9R210	transcription factor EB OS=Mus musculus OX=10090 GN=Tfeb PE=1 SV=2	2	1	1	1	1	475	53.1	5.1	2.72	1	0	232516	1
Master Protein	Q9D8E6	60S ribosomal protein L4 OS=Mus musculus OX=10090 GN=Rpl4 PE=1 SV=3	3	1	1	1	1	419	47.1	11	2.71	1	0	2.1455e+06	1
Master Protein	P63323	40S ribosomal protein S12 OS=Mus musculus OX=10090 GN=Rps12 PE=1 SV=2	8	1	1	1	1	132	14.5	7.24	2.71	1	0		1
Master Protein	Q99JI6	Ras-related protein Rap-1b OS=Mus musculus OX=10090 GN=Rap1b PE=1 SV=2	6	1	1	0	1	184	20.8	5.78	2.7	1	0	1.1295e+06	1
Master Protein	P01942	Hemoglobin subunit alpha OS=Mus musculus OX=10090 GN=Hba PE=1 SV=2	6	1	1	1	1	142	15.1	8.22	2.65	1	0	2027156	1
Master Protein	P29699	Alpha-2-HS-glycoprotein OS=Mus musculus OX=10090 GN=Ahsg PE=1 SV=1	2	1	1	1	1	345	37.3	6.51	2.63	1	0	2.14139e+06	1
Master Protein	Q68FD5	Clathrin heavy chain 1 OS=Mus musculus OX=10090 GN=Cltc PE=1 SV=3	1	1	1	1	1	1675	191.4	5.69	2.61	1	0	1.21055e+06	1
Master Protein	Q9JMG1	Endothelial differentiation-related factor 1 OS=Mus musculus OX=10090 GN=Edf1 PE=1 SV=1	5	1	1	1	1	148	16.4	9.99	2.58	1	0	356519	1
Master Protein	Q8CGC7	Bifunctional glutamate/proline--tRNA ligase OS=Mus musculus OX=10090 GN=Eprs1 PE=1 SV=4	1	1	1	1	1	1512	170	7.66	2.57	1	0	525921	1
Master Protein	P17742	Peptidyl-prolyl cis-trans isomerase A OS=Mus musculus OX=10090 GN=Ppia PE=1 SV=2	9	1	1	1	1	164	18	7.9	2.56	1	0	2.21987e+06	1
Master Protein	P18608	Non-histone chromosomal protein HMG-14 OS=Mus musculus OX=10090 GN=Hmgn1 PE=1 SV=2	9	1	1	1	1	96	10.1	9.76	2.55	1	0	348526	1
Master Protein	P19788	Matrix Gla protein OS=Mus musculus OX=10090 GN=Mgp PE=3 SV=1	11	1	1	1	1	104	12.4	9.55	2.54	1	0	256121	1
Master Protein	Q01853	Transitional endoplasmic reticulum ATPase OS=Mus musculus OX=10090 GN=Vcp PE=1 SV=4	1	1	1	0	1	806	89.3	5.26	2.53	1	0	3.08346e+06	1
Master Protein	O35474	EGF-like repeat and discoidin I-like domain-containing protein 3 OS=Mus musculus OX=10090 GN=Edil3 PE=1 SV=2	2	1	1	1	1	480	53.7	7.58	2.52	1	0	674183	1
Master Protein	Q8VIJ6	Splicing factor, proline- and glutamine-rich OS=Mus musculus OX=10090 GN=Sfpq PE=1 SV=1	2	1	1	1	1	699	75.4	9.44	2.52	1	0	443792	1
Master Protein	P62264	40S ribosomal protein S14 OS=Mus musculus OX=10090 GN=Rps14 PE=1 SV=3	7	1	1	1	1	151	16.3	10.05	2.52	1	0	12351259	1
Master Protein	P56135	ATP synthase subunit f, mitochondrial OS=Mus musculus OX=10090 GN=Atp5mf PE=1 SV=3	14	1	1	1	1	88	10.3	9.95	2.51	1	0	1.86878e+06	1
Master Protein	Q9D1R9	60S ribosomal protein L34 OS=Mus musculus OX=10090 GN=Rpl34 PE=1 SV=2	8	1	1	1	1	117	13.3	11.47	2.49	1	0	850803	1
Master Protein	Q99JY0	Trifunctional enzyme subunit beta, mitochondrial OS=Mus musculus OX=10090 GN=Hadhb PE=1 SV=1	2	1	1	1	1	475	51.4	9.38	2.47	1	0	662040	1
Master Protein	Q9CZM2	60S ribosomal protein L15 OS=Mus musculus OX=10090 GN=Rpl15 PE=1 SV=4	3	1	1	1	1	204	24.1	11.62	2.46	1	0	1.6023e+06	1
Master Protein	Q8C650	Septin-10 OS=Mus musculus OX=10090 GN=Septin10 PE=1 SV=1	2	1	1	0	1	452	52.4	6.6	2.46	1	0	863019	1
Master Protein	P60843	Eukaryotic initiation factor 4A-I OS=Mus musculus OX=10090 GN=Eif4a1 PE=1 SV=1	2	1	1	0	1	406	46.1	5.48	2.45	1	0	2124099	1
Master Protein	Q9JHJ0	Tropomodulin-3 OS=Mus musculus OX=10090 GN=Tmod3 PE=1 SV=1	3	1	1	1	1	352	39.5	5.14	2.45	1	0	535502	1
Master Protein	P32261	Antithrombin-III OS=Mus musculus OX=10090 GN=Serpinc1 PE=1 SV=1	2	1	1	1	1	465	52	6.46	2.45	1	0	8.08637e+06	1
Master Protein	Q8VH51	RNA-binding protein 39 OS=Mus musculus OX=10090 GN=Rbm39 PE=1 SV=2	2	1	1	1	1	530	59.4	10.1	2.43	1	0	488816	1
Master Protein	Q07417	Short-chain specific acyl-CoA dehydrogenase, mitochondrial OS=Mus musculus OX=10090 GN=Acads PE=1 SV=2	4	1	1	1	1	412	44.9	8.47	2.42	1	0	685950	1
Master Protein	Q5PR73	GTP-binding protein Di-Ras2 OS=Mus musculus OX=10090 GN=Diras2 PE=1 SV=1	6	1	1	1	1	199	22.5	8.76	2.42	1	0	1.22146e+06	1
Master Protein	Q99K41	EMILIN-1 OS=Mus musculus OX=10090 GN=Emilin1 PE=1 SV=1	1	1	1	1	1	1017	107.5	5.3	2.4	1	0	446127	1
Master Protein	O70435	Proteasome subunit alpha type-3 OS=Mus musculus OX=10090 GN=Psma3 PE=1 SV=3	5	1	1	1	1	255	28.4	5.44	2.38	1	0	394590	1
Master Protein	Q9QUM9	Proteasome subunit alpha type-6 OS=Mus musculus OX=10090 GN=Psma6 PE=1 SV=1	5	1	1	1	1	246	27.4	6.76	2.37	1	0	392657	1
Master Protein	Q8BL97	Serine/arginine-rich splicing factor 7 OS=Mus musculus OX=10090 GN=Srsf7 PE=1 SV=1	4	1	1	1	1	267	30.8	11.9	2.36	1	0	322550	1
Master Protein	Q9CZU6	Citrate synthase, mitochondrial OS=Mus musculus OX=10090 GN=Cs PE=1 SV=1	2	1	1	1	1	464	51.7	8.57	2.35	1	0	1.63258e+06	1
Master Protein	P62900	60S ribosomal protein L31 OS=Mus musculus OX=10090 GN=Rpl31 PE=1 SV=1	7	1	1	1	1	125	14.5	10.54	2.35	1	0	1.47831e+06	1
Master Protein	P07356	Annexin A2 OS=Mus musculus OX=10090 GN=Anxa2 PE=1 SV=2	3	1	1	1	1	339	38.7	7.69	2.33	1	0		1
Master Protein	P60335	Poly(rC)-binding protein 1 OS=Mus musculus OX=10090 GN=Pcbp1 PE=1 SV=1	4	1	1	1	1	356	37.5	7.09	2.32	1	0	1111408	1
Master Protein	P84099	60S ribosomal protein L19 OS=Mus musculus OX=10090 GN=Rpl19 PE=1 SV=1	5	1	1	1	1	196	23.5	11.47	2.31	1	0	855288	1
Master Protein	P16125	L-lactate dehydrogenase B chain OS=Mus musculus OX=10090 GN=Ldhb PE=1 SV=2	3	1	1	1	1	334	36.5	6.05	2.3	1	0		1
Master Protein	Q9CR57	60S ribosomal protein L14 OS=Mus musculus OX=10090 GN=Rpl14 PE=1 SV=3	6	1	1	1	1	217	23.5	11.02	2.29	1	0	631005	1
Master Protein	Q7TPH6	E3 ubiquitin-protein ligase MYCBP2 OS=Mus musculus OX=10090 GN=Mycbp2 PE=1 SV=3	0	1	1	1	1	4749	520.9	7.09	2.28	1	0	903048	1
Master Protein	Q01338	Alpha-2A adrenergic receptor OS=Mus musculus OX=10090 GN=Adra2a PE=1 SV=2	2	1	1	1	1	465	50.5	9.63	2.27	1	0	3691417600	1
Master Protein	P30416	Peptidyl-prolyl cis-trans isomerase FKBP4 OS=Mus musculus OX=10090 GN=Fkbp4 PE=1 SV=5	2	1	1	1	1	458	51.5	5.72	2.26	1	0	511429	1
Master Protein	Q60692	Proteasome subunit beta type-6 OS=Mus musculus OX=10090 GN=Psmb6 PE=1 SV=3	4	1	1	1	1	238	25.4	5.11	2.26	1	0	837633	1
Master Protein	P00405	Cytochrome c oxidase subunit 2 OS=Mus musculus OX=10090 GN=Mtco2 PE=1 SV=1	3	1	1	1	1	227	26	4.73	2.26	1	0	753360	1
Master Protein	Q91VW3	SH3 domain-binding glutamic acid-rich-like protein 3 OS=Mus musculus OX=10090 GN=Sh3bgrl3 PE=1 SV=1	11	1	1	1	1	93	10.5	5.14	2.24	1	0		1
Master Protein	Q61699	Heat shock protein 105 kDa OS=Mus musculus OX=10090 GN=Hsph1 PE=1 SV=2	1	1	1	1	1	858	96.3	5.53	2.23	1	0	471821	1
Master Protein	Q61176	Arginase-1 OS=Mus musculus OX=10090 GN=Arg1 PE=1 SV=1	2	1	1	1	1	323	34.8	7.01	2.23	1	0	163822	1
Master Protein	Q9QZH6	Evolutionarily conserved signaling intermediate in Toll pathway, mitochondrial OS=Mus musculus OX=10090 GN=Ecsit PE=1 SV=2	2	1	1	1	1	435	49.8	6.6	2.22	1	0	616912	1
Master Protein	O08784	Treacle protein OS=Mus musculus OX=10090 GN=Tcof1 PE=1 SV=1	1	1	1	1	1	1320	134.9	9.35	2.22	1	0		1
Master Protein	P26231	Catenin alpha-1 OS=Mus musculus OX=10090 GN=Ctnna1 PE=1 SV=1	1	1	1	0	1	906	100	6.23	2.2	1	0	1.3952e+06	1
Master Protein	Q921F4	Heterogeneous nuclear ribonucleoprotein L-like OS=Mus musculus OX=10090 GN=Hnrnpll PE=1 SV=3	1	1	1	1	1	591	64.1	5.85	2.19	1	0	365059	1
Master Protein	P52480	Pyruvate kinase PKM OS=Mus musculus OX=10090 GN=Pkm PE=1 SV=4	2	1	1	1	1	531	57.8	7.47	2.18	1	0	396839	1
Master Protein	P62918	60S ribosomal protein L8 OS=Mus musculus OX=10090 GN=Rpl8 PE=1 SV=2	3	1	1	1	1	257	28	11.03	2.17	1	0	2.5911e+06	1
Master Protein	Q01149	Collagen alpha-2(I) chain OS=Mus musculus OX=10090 GN=Col1a2 PE=1 SV=2	1	1	1	1	1	1372	129.5	9.19	2.16	1	0	188345	1
Master Protein	P19253	60S ribosomal protein L13a OS=Mus musculus OX=10090 GN=Rpl13a PE=1 SV=4	4	1	1	1	1	203	23.4	11.02	2.15	1	0	1.23433e+06	1
Master Protein	P11440	Cyclin-dependent kinase 1 OS=Mus musculus OX=10090 GN=Cdk1 PE=1 SV=3	3	1	1	1	1	297	34.1	8.43	2.15	1	0	317048	1
Master Protein	P14869	60S acidic ribosomal protein P0 OS=Mus musculus OX=10090 GN=Rplp0 PE=1 SV=3	4	1	1	1	1	317	34.2	6.25	2.14	1	0	355793	1
Master Protein	P17897	Lysozyme C-1 OS=Mus musculus OX=10090 GN=Lyz1 PE=1 SV=1	6	1	1	0	1	148	16.8	9.41	2.12	1	0	868250	1
Master Protein	P61514	60S ribosomal protein L37a OS=Mus musculus OX=10090 GN=Rpl37a PE=1 SV=2	8	1	1	1	1	92	10.3	10.43	2.12	1	0	658147	1
Master Protein	P50580	Proliferation-associated protein 2G4 OS=Mus musculus OX=10090 GN=Pa2g4 PE=1 SV=3	2	1	1	1	1	394	43.7	6.86	2.11	1	0	1.49394e+06	1
Master Protein	P17225	Polypyrimidine tract-binding protein 1 OS=Mus musculus OX=10090 GN=Ptbp1 PE=1 SV=2	1	1	1	0	1	527	56.4	8.34	2.11	1	0		1
Master Protein	Q64310	Surfeit locus protein 4 OS=Mus musculus OX=10090 GN=Surf4 PE=1 SV=1	4	1	1	1	1	269	30.4	7.78	2.1	1	0	946497	1
Master Protein	O08739	AMP deaminase 3 OS=Mus musculus OX=10090 GN=Ampd3 PE=1 SV=2	1	1	1	0	1	766	88.6	7.33	2.09	1	0	656689	1
Master Protein	P35441	Thrombospondin-1 OS=Mus musculus OX=10090 GN=Thbs1 PE=1 SV=1	1	1	1	1	1	1170	129.6	4.96	2.08	1	0	2.09351e+06	1
Master Protein	Q3THE2	Myosin regulatory light chain 12B OS=Mus musculus OX=10090 GN=Myl12b PE=1 SV=2	6	1	1	1	1	172	19.8	4.84	2.08	1	0	3.75357e+06	1
Master Protein	P35564	Calnexin OS=Mus musculus OX=10090 GN=Canx PE=1 SV=1	1	1	1	1	1	591	67.2	4.64	2.08	1	0		1
Master Protein	Q8R081	Heterogeneous nuclear ribonucleoprotein L OS=Mus musculus OX=10090 GN=Hnrnpl PE=1 SV=2	2	1	1	1	1	586	63.9	8.1	2.08	1	0	620670	1
Master Protein	P09103	Protein disulfide-isomerase OS=Mus musculus OX=10090 GN=P4hb PE=1 SV=2	2	1	1	1	1	509	57	4.88	2.07	1	0	2.55932e+06	1
Master Protein	Q5U405	Transmembrane protease serine 13 OS=Mus musculus OX=10090 GN=Tmprss13 PE=2 SV=2	1	1	1	1	1	543	59.8	9.01	2.05	1	0	6987411	1
Master Protein	P11983	T-complex protein 1 subunit alpha OS=Mus musculus OX=10090 GN=Tcp1 PE=1 SV=3	2	1	1	1	1	556	60.4	6.16	2.05	1	0	861627	1
Master Protein	O08553	Dihydropyrimidinase-related protein 2 OS=Mus musculus OX=10090 GN=Dpysl2 PE=1 SV=2	1	1	1	0	1	572	62.2	6.38	2.04	1	0	222340	1
Master Protein	P35492	Histidine ammonia-lyase OS=Mus musculus OX=10090 GN=Hal PE=1 SV=1	1	1	1	1	1	657	72.2	6.34	2.03	1	0		1
Master Protein	Q6NVF9	Cleavage and polyadenylation specificity factor subunit 6 OS=Mus musculus OX=10090 GN=Cpsf6 PE=1 SV=1	2	1	1	1	1	551	59.1	7.15	2.02	1	0	669903	1
Master Protein	Q80XU3	Nuclear ubiquitous casein and cyclin-dependent kinase substrate 1 OS=Mus musculus OX=10090 GN=Nucks1 PE=1 SV=1	4	1	1	1	1	234	26.3	5.14	2.02	1	0	326167	1
Master Protein	P61358	60S ribosomal protein L27 OS=Mus musculus OX=10090 GN=Rpl27 PE=1 SV=2	6	1	1	1	1	136	15.8	10.56	2.02	1	0	1.57298e+06	1
Master Protein	Q6NZJ6	Eukaryotic translation initiation factor 4 gamma 1 OS=Mus musculus OX=10090 GN=Eif4g1 PE=1 SV=1	1	1	1	1	1	1600	176	5.4	2.02	1	0	233552	1
Master Protein	Q61245	Collagen alpha-1(XI) chain OS=Mus musculus OX=10090 GN=Col11a1 PE=1 SV=2	1	1	1	0	1	1804	180.9	5.21	2.01	1	0	1.20179e+06	1
Master Protein	P10833	Ras-related protein R-Ras OS=Mus musculus OX=10090 GN=Rras PE=1 SV=1	5	1	1	0	1	218	23.7	6.79	2.01	1	0	230511	1
Master Protein	Q3UR32	P2X purinoceptor 3 OS=Mus musculus OX=10090 GN=P2rx3 PE=2 SV=1	2	1	1	1	1	397	44.4	8.18	2.01	1	0	6.2852e+06	1
Master Protein	Q91ZU6	Dystonin OS=Mus musculus OX=10090 GN=Dst PE=1 SV=2	0	1	1	1	1	7393	833.7	5.31	2	1	0	41065040	1
Master Protein	P35979	60S ribosomal protein L12 OS=Mus musculus OX=10090 GN=Rpl12 PE=1 SV=2	5	1	1	1	1	165	17.8	9.42	2	1	0	3.762e+06	1
Master Protein	P31254	Ubiquitin-like modifier-activating enzyme 1 Y OS=Mus musculus OX=10090 GN=Uba1y PE=1 SV=2	1	1	1	0	1	1058	118	5.55	1.99	1	0		1
Master Protein	Q8C3P7	N6-adenosine-methyltransferase subunit METTL3 OS=Mus musculus OX=10090 GN=Mettl3 PE=1 SV=2	1	1	1	1	1	580	64.6	6.49	1.98	1	0	1.73167e+06	1
Master Protein	P10922	Histone H1.0 OS=Mus musculus OX=10090 GN=H1-0 PE=2 SV=4	5	1	1	1	1	194	20.8	10.9	1.98	1	0	5260533	1
Master Protein	Q922R8	Protein disulfide-isomerase A6 OS=Mus musculus OX=10090 GN=Pdia6 PE=1 SV=3	4	1	1	1	1	440	48.1	5.14	1.97	1	0	239248	1
Master Protein	B2RY04	Dedicator of cytokinesis protein 5 OS=Mus musculus OX=10090 GN=Dock5 PE=1 SV=2	0	1	1	1	1	1868	214.3	7.55	1.95	1	0		1
Master Protein	Q6ZQ06	Centrosomal protein of 162 kDa OS=Mus musculus OX=10090 GN=Cep162 PE=1 SV=2	1	1	1	1	1	1403	160.8	5.53	1.95	1	0	2.83665e+06	1
Master Protein	Q9D0E1	Heterogeneous nuclear ribonucleoprotein M OS=Mus musculus OX=10090 GN=Hnrnpm PE=1 SV=3	1	1	1	1	1	729	77.6	8.63	1.94	1	0		1
Master Protein	Q60854	Serpin B6 OS=Mus musculus OX=10090 GN=Serpinb6 PE=1 SV=1	2	1	1	1	1	378	42.6	5.74	1.92	1	0	655943	1
Master Protein	P54763	Ephrin type-B receptor 2 OS=Mus musculus OX=10090 GN=Ephb2 PE=1 SV=3	1	1	1	1	1	986	109.8	5.71	1.92	1	0	2.32091e+06	1
Master Protein	Q8BMS1	Trifunctional enzyme subunit alpha, mitochondrial OS=Mus musculus OX=10090 GN=Hadha PE=1 SV=1	1	1	1	1	1	763	82.6	9.14	1.91	1	0	543361	1
Master Protein	P53996	Cellular nucleic acid-binding protein OS=Mus musculus OX=10090 GN=Cnbp PE=1 SV=2	4	1	1	1	1	178	19.6	7.58	1.91	1	0		1
Master Protein	Q9DC70	NADH dehydrogenase [ubiquinone] iron-sulfur protein 7, mitochondrial OS=Mus musculus OX=10090 GN=Ndufs7 PE=1 SV=1	4	1	1	1	1	224	24.7	9.92	1.91	1	0	108483	1
Master Protein	P62082	40S ribosomal protein S7 OS=Mus musculus OX=10090 GN=Rps7 PE=2 SV=1	4	1	1	1	1	194	22.1	10.1	1.91	1	0	406268	1
Master Protein	O35216	Histone H3-like centromeric protein A OS=Mus musculus OX=10090 GN=Cenpa PE=2 SV=1	8	1	1	1	1	134	15.5	11.27	1.91	1	0	3212500	1
Master Protein	P97360	Transcription factor ETV6 OS=Mus musculus OX=10090 GN=Etv6 PE=1 SV=1	2	1	1	1	1	485	56.4	7.33	1.9	1	0	737477	1
Master Protein	Q7SIG6	Arf-GAP with SH3 domain, ANK repeat and PH domain-containing protein 2 OS=Mus musculus OX=10090 GN=Asap2 PE=1 SV=3	1	1	1	1	1	958	106.7	6.65	1.9	1	0	10951125	1
