# Supplementary material for: Impaired Efferocytosis Enables Apoptotic Osteoblasts to Escape Osteoimmune Surveillance During Aging
Source: Adv Sci (Weinh). 2023 Oct 28;10(36):2303946. doi: 10.1002/advs.202303946 (PMC10754079; doi:10.1002/advs.202303946)
Supplement: Supplementary file 5 — Supplemental Table 4 [file ADVS-10-2303946-s004.xlsx]

## Sheet: SIRT6__WT_diff_peaks_anno
GeneID	seqnames	start	end	width	strand	SIRT6_IP	WT_IP	logFC	logCPM	PValue	FDR	PeakID	Annotation
Fn1	1	71630710	71652068	21359	-	2279	493	2.35892	5.9295	8.56369e-26	3.58981e-21	peak_1257	intron (ENSMUST00000188894, intron 8 of 44)
H3f3b	11	116017127	116024654	7528	-	1939	458	2.23205	5.71812	2.7598e-23	5.7844e-19	peak_7584	TTS (ENSMUST00000106454)
Gm28119	9	41584860	41599925	15066	+	1405	332	2.23135	5.25407	1.68236e-22	2.35076e-18	peak_38735	Intergenic between ENSMUST00000185538 and ENSMUST00000216975
Tex14	11	87422646	87424611	1966	+	202	28	2.99543	2.36079	1.83327e-19	1.92122e-15	peak_7044	intron (ENSMUST00000060835, intron 1 of 30)
Hist1h2bg	13	23571254	23577751	6498	+	405	88	2.3511	3.44444	6.94824e-19	5.82527e-15	peak_9698	TTS (ENSMUST00000079251)
Cyr61	3	145642812	145650068	7257	-	1097	299	2.02535	4.93604	1.26819e-18	7.59448e-15	peak_25049	TTS (ENSMUST00000029846)
Parp16	9	65200371	65202049	1679	+	167	23	3.00343	2.08883	4.1994e-18	1.76525e-14	peak_39115	intron (ENSMUST00000216702, intron 1 of 6)
Hist1h1c	13	23738701	23745463	6763	+	508	124	2.18378	3.79864	4.21109e-18	1.76525e-14	peak_9712	TTS (ENSMUST00000040914)
Actg1	11	120339886	120348584	8699	-	1087	306	1.97877	4.93216	5.67754e-18	2.16361e-14	peak_7705	TTS (ENSMUST00000071555)
Fbxl18	5	142894996	142906854	11859	-	1627	486	1.89339	5.53082	1.80238e-17	6.29616e-14	peak_30219	promoter-TSS (ENSMUST00000110766)
Tex14	11	87448443	87450168	1726	+	370	91	2.17245	3.34564	1.41712e-16	3.96029e-13	peak_7046	intron (ENSMUST00000060835, intron 2 of 30)
Gm27533	19	5831233	5845581	14349	-	2883	937	1.77179	6.38205	2.85234e-16	7.47295e-13	peak_18675	TTS (ENSMUST00000183800)
Gm20633	3	96245966	96250593	4628	-	576	162	1.97969	4.01822	4.87408e-16	1.20186e-12	peak_24236	promoter-TSS (ENSMUST00000176742)
Vmp1	11	86578048	86585992	7945	-	883	268	1.87015	4.65559	6.22842e-16	1.45049e-12	peak_7027	TTS (ENSMUST00000018315)
Gm24991	13	23681610	23685931	4322	-	277	65	2.23956	2.91887	1.43427e-15	3.16439e-12	peak_9703	promoter-TSS (ENSMUST00000157405)
B930036N10Rik	1	171501514	171503374	1861	-	175	32	2.59676	2.20668	2.22672e-15	4.6671e-12	peak_2975	promoter-TSS (ENSMUST00000181170)
Gtf3c6	10	40258324	40260756	2433	-	309	77	2.15325	3.09089	2.38984e-15	4.77047e-12	peak_3787	promoter-TSS (ENSMUST00000217141)
Hist1h1t	13	23695873	23698608	2736	+	175	33	2.55254	2.21305	4.90624e-15	8.71802e-12	peak_9711	promoter-TSS (ENSMUST00000041052)
Fgfr2	7	130251616	130264393	12778	-	734	228	1.83663	4.39692	4.99135e-15	8.71802e-12	peak_35318	intron (ENSMUST00000124096, intron 2 of 6)
Gm15444	3	96217763	96221033	3271	-	401	111	2.00225	3.49353	5.28201e-15	8.85667e-12	peak_24231	promoter-TSS (ENSMUST00000148335)
Hist2h3c2	3	96233120	96240408	7289	-	872	278	1.79924	4.65308	6.72274e-15	1.08389e-11	peak_24232	TTS (ENSMUST00000167403)
Nfe2l3	6	51455976	51461096	5121	+	564	166	1.91416	4.00146	1.12467e-14	1.74611e-11	peak_31228	exon (ENSMUST00000005103, exon 4 of 4)
Prdx2	8	84973916	84978841	4926	+	467	138	1.90823	3.73156	1.72912e-14	2.58867e-11	peak_37183	TTS (ENSMUST00000109734)
Gm27694	19	5791236	5800747	9512	-	3664	1308	1.63644	6.75947	1.83461e-14	2.6519e-11	peak_18665	TTS (ENSMUST00000184740)
Taf12	4	132267814	132270340	2527	+	206	47	2.2792	2.48875	4.04073e-14	5.64611e-11	peak_27344	Intergenic between ENSMUST00000105964 and ENSMUST00000030731
Hist1h2be	13	23618596	23622622	4027	-	304	83	2.02165	3.09262	6.76497e-14	9.14776e-11	peak_9702	promoter-TSS (ENSMUST00000051091)
Tpm1	9	67023642	67026593	2952	-	212	51	2.20307	2.54303	1.4051e-13	1.78486e-10	peak_39150	intron (ENSMUST00000113707, intron 8 of 8)
Gm38231	10	37128390	37133806	5417	+	458	143	1.82886	3.72069	1.84182e-13	2.20592e-10	peak_3760	promoter-TSS (ENSMUST00000192030)
Tex14	11	87462090	87463650	1561	+	338	99	1.9206	3.26509	2.23393e-13	2.60122e-10	peak_7047	intron (ENSMUST00000060835, intron 2 of 30)
Gm27533	19	5837025	5838008	984	-	280	79	1.9742	2.98436	4.14333e-13	4.57064e-10	peak_18675	Intergenic between ENSMUST00000184512 and ENSMUST00000183800
Tpm1	9	67036769	67038869	2101	-	148	31	2.40079	1.9979	7.21837e-13	7.38016e-10	peak_39155	intron (ENSMUST00000113707, intron 2 of 8)
Col1a1	11	94952823	94956540	3718	+	400	126	1.81598	3.52915	7.60398e-13	7.58932e-10	peak_7191	TTS (ENSMUST00000001547)
Atic	1	71579389	71585065	5677	+	299	92	1.84944	3.10458	3.08093e-12	2.97566e-09	peak_1226	TTS (ENSMUST00000027384)
Gm28119	9	41582261	41584559	2299	+	180	46	2.11561	2.32569	4.39236e-12	4.09163e-09	peak_38734	promoter-TSS (ENSMUST00000185538)
Sirt4	5	115489244	115490903	1660	-	174	44	2.13067	2.27459	5.56854e-12	5.07452e-09	peak_29612	Intergenic between ENSMUST00000112067 and ENSMUST00000067268
Tpm1	9	67039037	67041531	2495	-	154	37	2.20381	2.08757	6.1782e-12	5.5103e-09	peak_39156	intron (ENSMUST00000113707, intron 2 of 8)
Ubc	5	125380655	125387685	7031	-	714	262	1.59636	4.41328	6.39386e-12	5.58383e-09	peak_29819	TTS (ENSMUST00000136312)
Hist1h1d	13	23554881	23556766	1886	+	180	47	2.08467	2.33154	7.80353e-12	6.67584e-09	peak_9690	promoter-TSS (ENSMUST00000045301)
Hist1h4d	13	23581396	23586025	4630	+	317	100	1.81361	3.19619	9.51524e-12	7.97738e-09	peak_9701	TTS (ENSMUST00000102968)
Btg1	10	96616918	96624918	8001	+	681	250	1.5957	4.34538	1.48404e-11	1.2198e-08	peak_4771	exon (ENSMUST00000038377, exon 2 of 2)
Chd2	7	73536251	73539484	3234	-	159	41	2.10227	2.15164	2.1136e-11	1.6907e-08	peak_34236	intron (ENSMUST00000169922, intron 2 of 38)
Dnm3	1	162224437	162228583	4147	-	270	85	1.81631	2.96579	2.13763e-11	1.6907e-08	peak_2810	intron (ENSMUST00000159763, intron 3 of 8)
Lmo7	14	101846926	101849783	2858	+	118	25	2.38315	1.67973	2.31984e-11	1.77863e-08	peak_11684	intron (ENSMUST00000100337, intron 4 of 30)
Fgfr2	7	130154261	130157531	3271	-	194	54	1.99288	2.45627	2.33366e-11	1.77863e-08	peak_35260	Intergenic between ENSMUST00000205836 and ENSMUST00000124096
Fam227b	2	126041236	126051839	10604	-	552	203	1.59305	4.04409	2.51037e-11	1.87915e-08	peak_21612	intron (ENSMUST00000110446, intron 11 of 16)
Tpm1	9	67018823	67023282	4460	-	277	89	1.78698	3.00896	3.12869e-11	2.3009e-08	peak_39149	TTS (ENSMUST00000113707)
Vim	2	13582143	13587279	5137	+	294	97	1.74887	3.10289	3.44776e-11	2.49184e-08	peak_19717	TTS (ENSMUST00000028062)
Rdm1	11	101643875	101646074	2200	+	183	51	1.99098	2.37344	3.8585e-11	2.74143e-08	peak_7342	Intergenic between ENSMUST00000010506 and ENSMUST00000039388
Vim	2	13574157	13578588	4432	+	283	92	1.77012	3.04344	4.09263e-11	2.85932e-08	peak_19714	intron (ENSMUST00000028062, intron 2 of 8)
Ier2	8	84656519	84662957	6439	-	546	200	1.59875	4.02697	4.35911e-11	2.99556e-08	peak_37146	TTS (ENSMUST00000060427)
Tex14	11	87443255	87444336	1082	+	179	50	1.98761	2.34263	4.89642e-11	3.31053e-08	peak_7045	intron (ENSMUST00000060835, intron 2 of 30)
Rps12	10	23780384	23787051	6668	-	456	167	1.59891	3.76817	6.42116e-11	4.27252e-08	peak_3582	TTS (ENSMUST00000073926)
Arl4d	11	101658164	101659793	1630	+	124	29	2.24155	1.7736	7.935e-11	5.1973e-08	peak_7343	Intergenic between ENSMUST00000010506 and ENSMUST00000039388
Poldip3	15	83149458	83151207	1750	-	189	57	1.87742	2.44298	1.54772e-10	9.98137e-08	peak_13517	promoter-TSS (ENSMUST00000129372)
Eapp	12	54696607	54698174	1568	-	161	44	2.01873	2.18556	1.62297e-10	1.01682e-07	peak_8549	promoter-TSS (ENSMUST00000160085)
Hist1h4n	13	21831987	21835127	3141	-	233	76	1.76498	2.76653	1.6252e-10	1.01682e-07	peak_9660	promoter-TSS (ENSMUST00000102979)
Hist1h4k	13	21748291	21750651	2361	-	102	22	2.35656	1.47841	1.71903e-10	1.0597e-07	peak_9637	promoter-TSS (ENSMUST00000102983)
Hist1h2ab	13	23750938	23753153	2216	+	123	30	2.18119	1.77285	2.08223e-10	1.265e-07	peak_9714	promoter-TSS (ENSMUST00000078369)
Hist1h2bq	13	21810023	21812549	2527	-	158	45	1.95928	2.17077	2.63216e-10	1.57625e-07	peak_9655	promoter-TSS (ENSMUST00000091749)
Fgfr2	7	130249003	130251450	2448	-	150	42	1.98362	2.09198	3.24652e-10	1.91677e-07	peak_35317	intron (ENSMUST00000124096, intron 2 of 6)
Ppp1r10	17	35916909	35919099	2191	+	212	68	1.78896	2.6262	3.46581e-10	2.01782e-07	peak_16140	promoter-TSS (ENSMUST00000087211)
Egr1	18	34861614	34868164	6551	+	386	145	1.56217	3.53816	3.69962e-10	2.12444e-07	peak_17683	exon (ENSMUST00000064795, exon 2 of 2)
Romo1	2	156144652	156147432	2781	+	170	51	1.88474	2.29048	5.55058e-10	3.14425e-07	peak_22141	TTS (ENSMUST00000088610)
Wwp2	8	107556781	107561021	4241	+	250	86	1.68848	2.88495	5.63369e-10	3.14878e-07	peak_37656	TTS (ENSMUST00000166615)
Zfp36l1	12	80103242	80105949	2708	-	127	33	2.09038	1.83496	5.84002e-10	3.22115e-07	peak_8918	Intergenic between ENSMUST00000190925 and ENSMUST00000021552
Hist1h2ak	13	21752693	21755349	2657	-	147	42	1.95449	2.0692	6.16782e-10	3.35778e-07	peak_9640	promoter-TSS (ENSMUST00000074752)
Ptn	6	36793560	36800506	6947	-	423	166	1.49922	3.68571	9.45359e-10	5.02335e-07	peak_31014	intron (ENSMUST00000101534, intron 1 of 4)
Lmo7	14	101850045	101852925	2881	+	145	42	1.93475	2.05382	9.46694e-10	5.02335e-07	peak_11685	intron (ENSMUST00000100337, intron 4 of 30)
Rdm1	11	101641628	101643175	1548	+	200	66	1.74793	2.55235	1.06838e-09	5.59818e-07	peak_7341	Intergenic between ENSMUST00000010506 and ENSMUST00000039388
Fos	12	85473767	85480224	6458	+	301	112	1.57562	3.1782	1.51594e-09	7.84525e-07	peak_9012	exon (ENSMUST00000021674, exon 4 of 4)
Eif1	11	100319902	100325630	5729	+	564	238	1.39473	4.12699	2.88803e-09	1.4586e-06	peak_7306	TTS (ENSMUST00000049385)
Ubb	11	62552683	62556628	3946	+	449	184	1.43684	3.78791	2.9652e-09	1.47974e-06	peak_6530	TTS (ENSMUST00000019649)
Nanos1	19	60756759	60759590	2832	+	179	60	1.72521	2.39943	3.57272e-09	1.76194e-06	peak_19572	exon (ENSMUST00000088237, exon 1 of 1)
Cluh	11	74670554	74673991	3438	+	218	78	1.63162	2.70287	3.78348e-09	1.84418e-06	peak_6776	TTS (ENSMUST00000092915)
Fgfr2	7	130157857	130159945	2089	-	134	40	1.89119	1.95099	4.23215e-09	2.03917e-06	peak_35261	Intergenic between ENSMUST00000205836 and ENSMUST00000124096
Marcks	10	37133966	37135358	1393	-	104	27	2.09067	1.55257	4.52997e-09	2.13361e-06	peak_3761	exon (ENSMUST00000092584, exon 2 of 2)
Csnk1a1	18	61592193	61594166	1974	+	98	25	2.11551	1.46419	5.57188e-09	2.5952e-06	peak_18135	Intergenic between ENSMUST00000164253 and ENSMUST00000025471
Agbl3	6	34777888	34781512	3625	+	254	94	1.58324	2.93327	5.87897e-09	2.6787e-06	peak_30918	promoter-TSS (ENSMUST00000115017)
Tex14	11	87471380	87473207	1828	+	164	54	1.75068	2.26894	7.09241e-09	3.19685e-06	peak_7048	intron (ENSMUST00000060835, intron 2 of 30)
Irs1	1	82279150	82280833	1684	-	90	22	2.17621	1.33334	7.60366e-09	3.39083e-06	peak_1419	intron (ENSMUST00000069799, intron 1 of 1)
Hnrnpa3	2	75667741	75670792	3052	+	154	50	1.77074	2.1749	9.07822e-09	3.96406e-06	peak_20759	exon (ENSMUST00000111962, exon 11 of 11)
Hnrnpa2b1	6	51466993	51469732	2740	-	264	102	1.52124	3.00428	9.2435e-09	3.99462e-06	peak_31234	promoter-TSS (ENSMUST00000069949)
Ubc	5	125387870	125389754	1885	-	221	82	1.5793	2.73533	9.83777e-09	4.20806e-06	peak_29820	promoter-TSS (ENSMUST00000136312)
Ppara	15	85706607	85710997	4391	+	241	91	1.55421	2.86546	1.00026e-08	4.23535e-06	peak_13585	Intergenic between ENSMUST00000194753 and ENSMUST00000109423
Hist1h3f	13	23544460	23546351	1892	+	116	33	1.95981	1.73248	1.05316e-08	4.41475e-06	peak_9687	promoter-TSS (ENSMUST00000075558)
Dars2	1	161037507	161042043	4537	-	265	103	1.51264	3.01191	1.08923e-08	4.52072e-06	peak_2792	TTS (ENSMUST00000035430)
H3f3b	11	116020136	116020471	336	-	156	52	1.7329	2.2019	1.28759e-08	5.24025e-06	peak_7584	Intergenic between ENSMUST00000021114 and ENSMUST00000106454
Ptn	6	36710908	36712757	1850	-	110	31	1.97309	1.65475	1.3458e-08	5.42446e-06	peak_30969	Intergenic between ENSMUST00000172278 and ENSMUST00000101534
Zbtb37	1	161035067	161037310	2244	-	200	71	1.64278	2.57714	1.52986e-08	6.10765e-06	peak_2791	promoter-TSS (ENSMUST00000177003)
Zfp36l2	17	84184791	84188023	3233	-	182	65	1.63394	2.44481	1.66499e-08	6.5844e-06	peak_17053	promoter-TSS (ENSMUST00000060366)
F3	3	121735669	121737434	1766	+	114	33	1.93474	1.71305	1.7078e-08	6.69057e-06	peak_24694	Intergenic between ENSMUST00000199997 and ENSMUST00000196026
Tpm1	9	67045109	67046055	947	-	79	18	2.276	1.13323	1.92468e-08	7.47045e-06	peak_39160	intron (ENSMUST00000113707, intron 2 of 8)
Nat10	2	103760361	103761658	1298	-	84	21	2.14351	1.24252	2.06923e-08	7.95778e-06	peak_21231	promoter-TSS (ENSMUST00000028608)
Il17b	18	61643021	61646365	3345	+	236	92	1.50823	2.8473	2.64396e-08	1.00756e-05	peak_18138	Intergenic between ENSMUST00000164253 and ENSMUST00000025471
Odc1	12	17545114	17547125	2012	+	99	28	1.96745	1.50732	3.33309e-08	1.25874e-05	peak_7993	promoter-TSS (ENSMUST00000171737)
Eif4a1	11	69669334	69672465	3132	-	226	88	1.50983	2.78501	3.40978e-08	1.2762e-05	peak_6646	promoter-TSS (ENSMUST00000163666)
Pecr	1	72254849	72256881	2033	-	154	53	1.68689	2.19431	3.54252e-08	1.30262e-05	peak_1268	Intergenic between ENSMUST00000048860 and ENSMUST00000027381
Tpm1	9	67028315	67030467	2153	-	154	53	1.68689	2.19431	3.54252e-08	1.30262e-05	peak_39152	intron (ENSMUST00000113707, intron 8 of 8)
Wdr74	19	8723466	8728547	5082	+	381	165	1.35711	3.57414	3.7316e-08	1.35059e-05	peak_18749	Intergenic between ENSMUST00000205538 and ENSMUST00000210512
Srsf10	4	135868005	135870001	1997	+	82	20	2.17874	1.20238	3.76962e-08	1.35059e-05	peak_27435	exon (ENSMUST00000126641, exon 6 of 6)
Hist1h2bb	13	23746434	23748758	2325	+	82	21	2.1088	1.21521	3.76962e-08	1.35059e-05	peak_9713	promoter-TSS (ENSMUST00000099703)
Rnd3	2	51126517	51129157	2641	-	159	56	1.6537	2.24767	4.22934e-08	1.50245e-05	peak_20406	Intergenic between ENSMUST00000133768 and ENSMUST00000017288
Tex2	11	106500802	106503429	2628	-	176	65	1.5856	2.40896	4.5252e-08	1.59405e-05	peak_7421	TTS (ENSMUST00000042780)
Eif4a2	16	23107702	23110641	2940	+	185	69	1.57152	2.48355	4.6239e-08	1.61524e-05	peak_14310	promoter-TSS (ENSMUST00000023599)
Polr2a	11	69757479	69758958	1480	-	120	39	1.76854	1.82155	5.55763e-08	1.92537e-05	peak_6653	promoter-TSS (ENSMUST00000058470)
Hist1h1b	13	21778799	21780774	1976	-	93	26	1.98376	1.41606	5.80491e-08	1.99456e-05	peak_9646	promoter-TSS (ENSMUST00000080511)
Zfp949	9	88521373	88523006	1634	+	90	25	1.99281	1.36817	6.74115e-08	2.29742e-05	peak_39545	Intergenic between ENSMUST00000172508 and ENSMUST00000162827
Cald1	6	34598449	34601083	2635	+	187	71	1.54588	2.50538	6.90516e-08	2.33434e-05	peak_30830	promoter-TSS (ENSMUST00000079391)
Cep295	9	15317749	15320537	2789	-	135	46	1.70089	2.00402	7.39566e-08	2.48015e-05	peak_38247	intron (ENSMUST00000160946, intron 10 of 12)
Mettl23	11	116849449	116850995	1547	+	128	43	1.72115	1.9238	7.48046e-08	2.48868e-05	peak_7607	promoter-TSS (ENSMUST00000143184)
Hist1h3i	13	21781523	21783530	2008	-	92	26	1.96819	1.40401	7.62103e-08	2.50662e-05	peak_9648	promoter-TSS (ENSMUST00000189457)
Ifne	4	88927238	88930404	3167	-	158	57	1.61913	2.24709	7.65398e-08	2.50662e-05	peak_26635	Intergenic between ENSMUST00000056014 and ENSMUST00000058030
Fgfr2	7	130245311	130248858	3548	-	175	66	1.55541	2.40844	7.77905e-08	2.52783e-05	peak_35316	intron (ENSMUST00000124096, intron 2 of 6)
Srsf3	17	29043006	29048089	5084	+	368	163	1.32462	3.53353	7.85419e-08	2.53261e-05	peak_15970	TTS (ENSMUST00000130216)
Nabp1	1	51465095	51466874	1780	-	79	20	2.12504	1.16004	9.2753e-08	2.94554e-05	peak_860	Intergenic between ENSMUST00000051572 and ENSMUST00000027279
Nr4a1	15	101272320	101274670	2351	+	102	31	1.86428	1.57091	9.91586e-08	3.10196e-05	peak_13867	intron (ENSMUST00000023779, intron 6 of 6)
Cald1	6	34613985	34616221	2237	+	131	45	1.68915	1.96413	1.04849e-07	3.25567e-05	peak_30840	intron (ENSMUST00000079391, intron 1 of 13)
Mat2a	6	72437242	72439589	2348	-	156	57	1.60077	2.2335	1.09513e-07	3.3755e-05	peak_31557	promoter-TSS (ENSMUST00000059472)
Mto1	9	78475784	78476834	1051	+	78	21	2.03675	1.159	1.2523e-07	3.82763e-05	peak_39365	TTS (ENSMUST00000133002)
Gys1	7	45454809	45460035	5227	+	463	215	1.25665	3.88286	1.26008e-07	3.82763e-05	peak_33780	TTS (ENSMUST00000003964)
Eif4g2	7	111068188	111070641	2454	-	112	36	1.78418	1.72047	1.48872e-07	4.47436e-05	peak_34927	exon (ENSMUST00000162415, exon 22 of 22)
Lrrc75a	11	62602737	62610391	7655	-	453	210	1.25908	3.85078	1.49434e-07	4.47436e-05	peak_6531	intron (ENSMUST00000057194, intron 3 of 3)
Anxa2	9	69455944	69457625	1682	+	63	14	2.30963	0.812634	1.65417e-07	4.91782e-05	peak_39197	intron (ENSMUST00000034756, intron 1 of 12)
F3	3	121725963	121727116	1154	+	53	10	2.54085	0.538485	1.90808e-07	5.61596e-05	peak_24689	intron (ENSMUST00000029771, intron 2 of 5)
Fn1	1	71585290	71587651	2362	-	104	33	1.80244	1.61179	1.9158e-07	5.61596e-05	peak_1227	intron (ENSMUST00000188894, intron 44 of 44)
Rps8	4	117148706	117150903	2198	-	97	30	1.83896	1.50558	1.93007e-07	5.6185e-05	peak_27087	Intergenic between ENSMUST00000147730 and ENSMUST00000102696
Cyr61	3	145648284	145648528	245	-	93	28	1.87737	1.43807	2.09485e-07	6.05615e-05	peak_25049	promoter-TSS (ENSMUST00000029846)
Dyrk1a	16	94697190	94697542	353	+	24	0	7.66927	-0.724734	2.27396e-07	6.4845e-05	peak_15392	Intergenic between ENSMUST00000155791 and ENSMUST00000095873
Gm37376	19	5802627	5802869	243	+	24	0	7.66927	-0.724734	2.27396e-07	6.4845e-05	peak_18666	promoter-TSS (ENSMUST00000192176)
Doc2b	11	75767756	75769919	2164	-	118	41	1.6724	1.82009	2.39908e-07	6.74947e-05	peak_6806	TTS (ENSMUST00000021209)
Rpl3	15	80074586	80077481	2896	-	169	66	1.50511	2.37167	2.46151e-07	6.87893e-05	peak_13452	Intergenic between ENSMUST00000000500 and ENSMUST00000081650
Postn	3	54379817	54381353	1537	+	78	22	1.97005	1.17222	2.58387e-07	7.12586e-05	peak_23442	intron (ENSMUST00000107985, intron 17 of 21)
Myc	15	61990526	61993924	3399	+	152	58	1.53829	2.21229	2.67841e-07	7.33832e-05	peak_12991	Intergenic between ENSMUST00000160009 and ENSMUST00000184473
Id3	4	136143676	136147933	4258	+	249	108	1.35453	2.96552	2.85961e-07	7.78389e-05	peak_27445	TTS (ENSMUST00000008016)
Tra2b	16	22239303	22241314	2012	-	94	29	1.84238	1.46063	2.96166e-07	8.00966e-05	peak_14299	Intergenic between ENSMUST00000115379 and ENSMUST00000161286
Cbx1	11	96810817	96812627	1811	+	117	41	1.66014	1.81098	2.98232e-07	8.01253e-05	peak_7222	Intergenic between ENSMUST00000079702 and ENSMUST00000081775
Gm20686	8	108964320	108965574	1255	-	71	18	2.12221	1.01157	3.22939e-07	8.5679e-05	peak_37690	Intergenic between ENSMUST00000175846 and ENSMUST00000034162
Eif4a2	16	23111650	23113594	1945	+	97	31	1.79186	1.51595	3.45088e-07	9.09797e-05	peak_14312	intron (ENSMUST00000023599, intron 10 of 10)
Amd1	10	40300140	40302613	2474	-	127	46	1.61283	1.93856	3.7754e-07	9.89132e-05	peak_3793	promoter-TSS (ENSMUST00000099945)
Tpm1	9	67034727	67035522	796	-	63	15	2.21099	0.829486	3.9303e-07	0.000102332	peak_39154	intron (ENSMUST00000113707, intron 3 of 8)
Amotl2	9	102726859	102736098	9240	+	485	236	1.18923	3.96974	4.54358e-07	0.000116848	peak_39729	intron (ENSMUST00000035121, intron 9 of 9)
Lmna	3	88492376	88494443	2068	-	107	36	1.71836	1.671	4.71338e-07	0.000120476	peak_24015	intron (ENSMUST00000029699, intron 1 of 11)
Ahnak	19	9020137	9022511	2375	+	167	67	1.46629	2.36492	4.85624e-07	0.000123375	peak_18783	intron (ENSMUST00000092955, intron 4 of 5)
Gm37352	8	84201145	84204322	3178	+	154	61	1.48454	2.2448	4.96587e-07	0.000125222	peak_37133	promoter-TSS (ENSMUST00000193908)
Cnn2	10	79995348	79997619	2272	+	130	48	1.58526	1.97848	4.98871e-07	0.000125222	peak_4460	TTS (ENSMUST00000004784)
Agbl3	6	34776010	34777705	1696	+	100	33	1.74592	1.56923	5.02916e-07	0.000125487	peak_30917	Intergenic between ENSMUST00000142716 and ENSMUST00000115017
Col12a1	9	79590773	79593041	2269	-	85	26	1.85417	1.31673	5.11614e-07	0.000126901	peak_39381	Intergenic between ENSMUST00000171278 and ENSMUST00000071750
Lmna	3	88479162	88480027	866	-	67	17	2.12054	0.931211	5.30842e-07	0.000130896	peak_24006	Intergenic between ENSMUST00000123753 and ENSMUST00000029699
Hnrnpf	6	117926864	117929219	2356	+	134	50	1.5702	2.02522	5.34532e-07	0.000131035	peak_32388	Intergenic between ENSMUST00000180341 and ENSMUST00000203082
Baiap2	11	119943095	119945034	1940	+	150	59	1.49459	2.20476	5.61421e-07	0.000136478	peak_7681	promoter-TSS (ENSMUST00000106233)
Tuba1b	15	98933193	98934548	1356	-	104	35	1.71787	1.63098	5.63246e-07	0.000136478	peak_13809	promoter-TSS (ENSMUST00000077577)
Fgfr2	7	130161463	130164655	3193	-	127	47	1.5819	1.94623	5.87603e-07	0.000141562	peak_35263	exon (ENSMUST00000124096, exon 7 of 7)
Rdm1	11	101627223	101628110	888	+	89	28	1.81402	1.39	5.97875e-07	0.000143213	peak_7339	promoter-TSS (ENSMUST00000010506)
Ptn	6	36785681	36787355	1675	-	97	32	1.74624	1.52625	6.03904e-07	0.000143835	peak_31010	intron (ENSMUST00000101534, intron 1 of 4)
Gm20628	3	96268555	96271859	3305	-	349	161	1.26596	3.47448	6.18898e-07	0.000146574	peak_24240	promoter-TSS (ENSMUST00000177363)
Ptn	6	36778919	36780578	1660	-	91	29	1.79565	1.42529	6.41334e-07	0.000151034	peak_31006	intron (ENSMUST00000101534, intron 1 of 4)
Pecr	1	72244061	72245479	1419	-	161	65	1.45718	2.31527	6.45233e-07	0.000151103	peak_1267	Intergenic between ENSMUST00000048860 and ENSMUST00000027381
Fgfr2	7	130236163	130240275	4113	-	181	75	1.41993	2.49203	6.62284e-07	0.000153383	peak_35312	intron (ENSMUST00000124096, intron 2 of 6)
Fth1	19	9984680	9988579	3900	+	389	187	1.20664	3.64779	7.00699e-07	0.000161388	peak_18806	TTS (ENSMUST00000025563)
Hist1h4a	13	23759840	23762418	2579	-	114	41	1.6227	1.7833	7.11202e-07	0.000162912	peak_9717	promoter-TSS (ENSMUST00000102964)
Anxa1	19	20388063	20390841	2779	-	214	93	1.35155	2.74987	7.22975e-07	0.000164709	peak_18998	promoter-TSS (ENSMUST00000025561)
Rpl12	2	32965633	32967389	1757	+	121	45	1.5747	1.87948	8.23609e-07	0.000186303	peak_20138	Intergenic between ENSMUST00000126610 and ENSMUST00000028129
Tti2	8	31149192	31150142	951	+	68	18	2.06003	0.963202	8.26652e-07	0.000186303	peak_36089	promoter-TSS (ENSMUST00000209851)
Parp16	9	65195771	65196823	1053	+	75	22	1.91355	1.129	8.36573e-07	0.000187531	peak_39114	promoter-TSS (ENSMUST00000216702)
Scd2	19	44307855	44311105	3251	+	193	83	1.3665	2.59827	8.4507e-07	0.000188428	peak_19324	Intergenic between ENSMUST00000026221 and ENSMUST00000058856
Cirbp	10	80167785	80169107	1323	+	111	40	1.61978	1.74632	8.49978e-07	0.00018852	peak_4468	intron (ENSMUST00000154726, intron 1 of 3)
Hist1h4n	13	21829276	21831810	2535	-	113	41	1.61	1.77396	8.83433e-07	0.000194909	peak_9659	promoter-TSS (ENSMUST00000102979)
Cntn6	6	105047057	105047580	524	+	26	1	4.67923	-0.577859	9.08175e-07	0.000199318	peak_32133	Intergenic between ENSMUST00000162872 and ENSMUST00000113264
Tpm1	9	67043876	67044805	930	-	65	17	2.0769	0.897304	1.00766e-06	0.000217732	peak_39159	intron (ENSMUST00000113707, intron 2 of 8)
Atf4	15	80255264	80260339	5076	+	353	170	1.20399	3.50929	1.07529e-06	0.000230651	peak_13458	TTS (ENSMUST00000109605)
Akap9	5	4079229	4080429	1201	+	60	15	2.14074	0.774541	1.07845e-06	0.000230651	peak_27731	exon (ENSMUST00000044492, exon 48 of 48)
Hist1h2bk	13	22035865	22037014	1150	+	62	16	2.09563	0.828261	1.23175e-06	0.000260776	peak_9666	promoter-TSS (ENSMUST00000110455)
Polg2	11	106778846	106780196	1351	-	107	38	1.64064	1.68942	1.27431e-06	0.000268431	peak_7425	promoter-TSS (ENSMUST00000021060)
Fam227b	2	126096776	126097913	1138	-	57	14	2.16553	0.699218	1.31272e-06	0.00027514	peak_21625	intron (ENSMUST00000110446, intron 11 of 16)
Hist1h1d	13	23556924	23558144	1221	+	48	10	2.39823	0.424328	1.32245e-06	0.0002758	peak_9691	Intergenic between ENSMUST00000045301 and ENSMUST00000105107
Fam193a	5	34482014	34483053	1040	+	37	6	2.74831	0.0232473	1.44805e-06	0.00029902	peak_28296	intron (ENSMUST00000180376, intron 20 of 20)
Fscn1	5	142960187	142962934	2748	+	158	66	1.40808	2.30175	1.49042e-06	0.000306259	peak_30220	promoter-TSS (ENSMUST00000031565)
Fn1	1	71617184	71618944	1761	-	81	26	1.78473	1.2644	1.51394e-06	0.000309574	peak_1245	intron (ENSMUST00000188894, intron 23 of 44)
Rfc4	16	23113942	23115699	1758	-	92	31	1.7156	1.45884	1.53376e-06	0.000312105	peak_14313	intron (ENSMUST00000023598, intron 7 of 10)
Snai1	2	167538122	167539496	1375	+	75	23	1.84979	1.1425	1.62689e-06	0.000329456	peak_22399	promoter-TSS (ENSMUST00000052631)
Tmem107	11	69073257	69074040	784	+	83	26	1.81986	1.2908	1.76095e-06	0.000353711	peak_6624	TTS (ENSMUST00000094081)
Srsf7	17	80204592	80207433	2842	-	211	95	1.30054	2.74424	1.80659e-06	0.000360621	peak_16979	promoter-TSS (ENSMUST00000063417)
Cdc42bpa	1	180051466	180052692	1227	+	63	17	2.0319	0.862591	1.91127e-06	0.000379709	peak_3109	intron (ENSMUST00000097453, intron 5 of 34)
9230112E08Rik	2	180982885	180986480	3596	+	145	60	1.42152	2.17603	1.94398e-06	0.000384385	peak_22644	promoter-TSS (ENSMUST00000189441)
Ube2d3	3	135469248	135470782	1535	+	91	31	1.69985	1.44715	1.96508e-06	0.000386732	peak_24906	Intergenic between ENSMUST00000197134 and ENSMUST00000029814
Rpl10a	17	28330608	28332986	2379	+	190	84	1.32667	2.58715	1.97476e-06	0.000386823	peak_15949	TTS (ENSMUST00000042334)
Bola1	3	96216546	96217595	1050	-	72	21	1.92146	1.0704	2.01508e-06	0.000392834	peak_24230	intron (ENSMUST00000177442, intron 1 of 2)
S1pr1	3	115706741	115709348	2608	-	125	49	1.49906	1.94486	2.0242e-06	0.000392834	peak_24555	Intergenic between ENSMUST00000051309 and ENSMUST00000055676
Col12a1	9	79703835	79704691	857	-	39	7	2.60606	0.112515	2.04767e-06	0.000395559	peak_39400	intron (ENSMUST00000071750, intron 5 of 65)
Socs3	11	117964831	117969276	4446	-	277	132	1.21901	3.15737	2.12441e-06	0.000403534	peak_7629	exon (ENSMUST00000054002, exon 2 of 2)
Fn1	1	71600690	71602595	1906	-	95	33	1.67201	1.51422	2.12746e-06	0.000403534	peak_1233	intron (ENSMUST00000188894, intron 33 of 44)
Cdh11	8	102628885	102630544	1660	-	95	33	1.67201	1.51422	2.12746e-06	0.000403534	peak_37503	Intergenic between ENSMUST00000161597 and ENSMUST00000075190
Bag6	17	35145251	35148418	3168	+	232	108	1.25256	2.89378	2.35831e-06	0.000445307	peak_16121	exon (ENSMUST00000025250, exon 24 of 25)
Usp44	10	93856529	93858030	1502	+	69	20	1.9301	1.00932	2.508e-06	0.000471447	peak_4745	intron (ENSMUST00000216224, intron 5 of 5)
Ddit3	10	127290496	127292509	2014	+	176	78	1.32306	2.47907	2.56497e-06	0.000480004	peak_5268	promoter-TSS (ENSMUST00000026475)
Plk2	13	110401302	110403404	2103	+	71	21	1.90131	1.05509	2.69963e-06	0.000501385	peak_10170	Intergenic between ENSMUST00000022212 and ENSMUST00000054716
Mtss1l	8	110741358	110743039	1682	+	94	33	1.65676	1.50297	2.70314e-06	0.000501385	peak_37716	TTS (ENSMUST00000052457)
Paip2	18	35597276	35598028	753	+	41	8	2.48868	0.196581	2.72407e-06	0.000503042	peak_17711	promoter-TSS (ENSMUST00000041314)
Ncl	1	86342078	86345450	3373	-	147	62	1.39407	2.20299	2.78876e-06	0.000512729	peak_1486	TTS (ENSMUST00000027438)
Ptn	6	36752724	36754154	1431	-	73	23	1.81086	1.11324	2.88591e-06	0.000527834	peak_30988	intron (ENSMUST00000101534, intron 1 of 4)
S1pr1	3	115704543	115705584	1042	-	85	29	1.69738	1.35194	2.98997e-06	0.000542583	peak_24553	Intergenic between ENSMUST00000051309 and ENSMUST00000055676
Csf1	3	107744043	107745137	1095	-	59	16	2.02421	0.773284	3.29063e-06	0.000589487	peak_24425	intron (ENSMUST00000014743, intron 8 of 8)
Hist1h2bc	13	23688663	23690530	1868	+	59	16	2.02421	0.773284	3.29063e-06	0.000589487	peak_9706	intron (ENSMUST00000018246, intron 1 of 1)
Col3a1	1	45319658	45320088	431	+	27	2	3.81981	-0.48833	3.61809e-06	0.00064046	peak_734	intron (ENSMUST00000087883, intron 1 of 50)
Nabp1	1	51467255	51468181	927	-	61	17	1.98544	0.827035	3.62101e-06	0.00064046	peak_861	Intergenic between ENSMUST00000051572 and ENSMUST00000027279
Btg2	1	134072806	134079201	6396	-	302	149	1.16901	3.2963	3.66228e-06	0.000645038	peak_2351	exon (ENSMUST00000020692, exon 2 of 2)
Akap9	5	4076833	4078683	1851	+	98	36	1.59175	1.57748	3.70906e-06	0.000650545	peak_27730	intron (ENSMUST00000044492, intron 46 of 47)
Klhdc10	6	30417699	30418227	529	+	33	5	2.84067	-0.140249	3.85312e-06	0.000670203	peak_30742	intron (ENSMUST00000068240, intron 1 of 8)
Rbm4b	19	4763079	4763718	640	+	33	5	2.84067	-0.140249	3.85312e-06	0.000670203	peak_18625	intron (ENSMUST00000036744, intron 3 of 3)
Hist2h4	3	96261473	96263384	1912	-	187	85	1.28667	2.57595	3.94712e-06	0.000683716	peak_24239	promoter-TSS (ENSMUST00000171473)
Mto1	9	78472215	78475509	3295	+	168	74	1.3318	2.41032	3.97918e-06	0.000686433	peak_39364	exon (ENSMUST00000133002, exon 3 of 4)
Phlda3	1	135772049	135773233	1185	+	50	12	2.19707	0.513528	4.03453e-06	0.000693129	peak_2380	Intergenic between ENSMUST00000038945 and ENSMUST00000132795
Gramd2	9	59680274	59681342	1069	+	45	10	2.30535	0.351305	4.22639e-06	0.000723127	peak_39005	promoter-TSS (ENSMUST00000123914)
Gm17542	10	58731609	58731891	283	-	19	0	7.3341	-1.01259	4.53786e-06	0.00076666	peak_4065	Intergenic between ENSMUST00000169859 and ENSMUST00000135526
Myl12b	17	70988043	70989267	1225	-	67	20	1.88774	0.977222	4.55398e-06	0.00076666	peak_16832	intron (ENSMUST00000038446, intron 1 of 3)
Gapdh	6	125163470	125165708	2239	-	163	72	1.3277	2.36848	4.63354e-06	0.000775737	peak_32510	promoter-TSS (ENSMUST00000117757)
Postn	3	54381868	54383341	1474	+	79	27	1.69453	1.25003	4.64491e-06	0.000775737	peak_23443	intron (ENSMUST00000107985, intron 17 of 21)
Mtif2	11	29543634	29545151	1518	+	69	21	1.86016	1.024	4.84003e-06	0.000803138	peak_5887	exon (ENSMUST00000020749, exon 13 of 14)
RP23-442M18.6	9	41602516	41603455	940	+	37	7	2.53034	0.0524827	4.8473e-06	0.000803138	peak_38737	Intergenic between ENSMUST00000185538 and ENSMUST00000216975
Aebp1	11	5871770	5872787	1018	+	47	11	2.23213	0.422859	5.01418e-06	0.000827518	peak_5459	TTS (ENSMUST00000102923)
Vmp1	11	86586183	86587119	937	-	87	31	1.63509	1.39941	5.27826e-06	0.000864295	peak_7028	intron (ENSMUST00000018315, intron 10 of 11)
Myl6	10	128492991	128494190	1200	-	122	50	1.43498	1.92742	5.36053e-06	0.000874351	peak_5340	promoter-TSS (ENSMUST00000164181)
Myl12a	17	70995068	70995519	452	-	26	2	3.76561	-0.533442	6.10365e-06	0.000987872	peak_16835	intron (ENSMUST00000148960, intron 3 of 3)
Satb2	1	56884814	56885680	867	-	32	4	3.10915	-0.210043	6.16451e-06	0.000990077	peak_972	intron (ENSMUST00000042857, intron 5 of 9)
Gm22982	4	121138941	121139589	649	+	32	4	3.10915	-0.210043	6.16451e-06	0.000990077	peak_27148	Intergenic between ENSMUST00000082613 and ENSMUST00000168615
Kdelr3	15	79524634	79528860	4227	+	211	101	1.21231	2.77023	6.22629e-06	0.000996182	peak_13435	intron (ENSMUST00000010974, intron 4 of 4)
Rrp1	10	78399481	78400050	570	-	29	3	3.36749	-0.362742	6.44259e-06	0.00102298	peak_4425	TTS (ENSMUST00000062678)
Slc44a3	3	121461657	121464300	2644	-	127	53	1.40902	1.99135	6.51773e-06	0.00103101	peak_24684	intron (ENSMUST00000039197, intron 13 of 14)
Mreg	1	72226114	72227305	1192	-	88	32	1.60594	1.42256	6.89246e-06	0.00108212	peak_1263	Intergenic between ENSMUST00000048860 and ENSMUST00000027381
Plk2	13	110395329	110396597	1269	+	36	7	2.49094	0.0215195	7.45832e-06	0.00116225	peak_10167	promoter-TSS (ENSMUST00000022212)
Ubc	5	125382459	125382910	452	-	99	38	1.52866	1.60767	7.49952e-06	0.00116434	peak_29819	Intergenic between ENSMUST00000198853 and ENSMUST00000136312
Cdkn1a	17	29093678	29097178	3501	+	217	105	1.19677	2.81497	7.69233e-06	0.00118987	peak_15973	intron (ENSMUST00000119901, intron 1 of 2)
Naca	10	128050323	128052147	1825	+	113	46	1.4445	1.81642	7.80455e-06	0.00120279	peak_5301	Intergenic between ENSMUST00000092048 and ENSMUST00000052798
Sptan1	2	29965591	29967770	2180	+	116	48	1.42103	1.8598	7.83459e-06	0.001203	peak_20057	promoter-TSS (ENSMUST00000113717)
Ddx5	11	106783107	106786349	3243	-	295	150	1.12555	3.27622	8.24093e-06	0.00125619	peak_7428	intron (ENSMUST00000021062, intron 8 of 12)
Rgs22	15	36060570	36060800	231	-	0	20	-7.2581	-0.997366	8.35118e-06	0.0012638	peak_41184	intron (ENSMUST00000172831, intron 14 of 27)
Noc3l	19	38807958	38808193	236	-	18	0	7.25659	-1.07761	8.35118e-06	0.0012638	peak_19244	intron (ENSMUST00000025963, intron 8 of 20)
Tle4	19	14317834	14318242	409	-	22	1	4.43941	-0.780219	8.426e-06	0.00127054	peak_18895	Intergenic between ENSMUST00000081520 and ENSMUST00000052011
Gadd45b	10	80929944	80932978	3035	+	264	132	1.1497	3.10972	8.60204e-06	0.00129243	peak_4509	promoter-TSS (ENSMUST00000015456)
Zeb2	2	44980238	44981623	1386	-	56	16	1.94908	0.716162	8.76189e-06	0.00130454	peak_20332	Intergenic between ENSMUST00000100127 and ENSMUST00000176438
Gm45457	8	45831941	45832968	1028	+	56	16	1.94908	0.716162	8.76189e-06	0.00130454	peak_36390	Intergenic between ENSMUST00000209931 and ENSMUST00000034053
F3	3	121737758	121739552	1795	+	87	32	1.58948	1.41057	8.77596e-06	0.00130454	peak_24695	Intergenic between ENSMUST00000199997 and ENSMUST00000196026
Postn	3	54388128	54389640	1513	+	69	23	1.7297	1.0529	9.03861e-06	0.00133883	peak_23448	intron (ENSMUST00000107985, intron 20 of 21)
Il34	8	110743353	110745313	1961	-	93	35	1.55679	1.51249	9.11983e-06	0.00134611	peak_37717	intron (ENSMUST00000076846, intron 5 of 6)
Map3k12	15	102503308	102505992	2685	-	133	57	1.37084	2.06732	9.25351e-06	0.00136104	peak_13903	exon (ENSMUST00000023812, exon 3 of 14)
Amotl2	9	102717748	102721017	3270	+	125	53	1.38614	1.97513	9.40606e-06	0.00137745	peak_39725	intron (ENSMUST00000153965, intron 2 of 10)
Fn1	1	71621966	71622776	811	-	38	8	2.37938	0.110846	9.45135e-06	0.00137745	peak_1248	intron (ENSMUST00000188894, intron 20 of 44)
Sparc	11	55392188	55394292	2105	-	121	51	1.39462	1.92673	9.46361e-06	0.00137745	peak_6340	Intergenic between ENSMUST00000108864 and ENSMUST00000018737
Rilpl2	5	124462411	124463935	1525	-	73	25	1.69122	1.14039	9.70011e-06	0.00140213	peak_29796	TTS (ENSMUST00000031347)
Mgp	6	136875084	136875908	825	-	73	25	1.69122	1.14039	9.70011e-06	0.00140213	peak_32722	promoter-TSS (ENSMUST00000032342)
Hist1h4a	13	23759102	23759540	439	-	25	2	3.70928	-0.579984	1.03095e-05	0.0014851	peak_9716	promoter-TSS (ENSMUST00000102964)
Ifne	4	88936717	88937792	1076	-	45	11	2.16955	0.374552	1.06029e-05	0.00152214	peak_26640	Intergenic between ENSMUST00000056014 and ENSMUST00000058030
Trim59	3	69035504	69036340	837	-	54	15	1.98905	0.658047	1.12694e-05	0.0016123	peak_23699	exon (ENSMUST00000107802, exon 3 of 3)
Fam227b	2	126103009	126104215	1207	-	66	21	1.79614	0.976081	1.15793e-05	0.0016454	peak_21631	intron (ENSMUST00000110446, intron 10 of 16)
Hist1h2ai	13	21716360	21718652	2293	+	97	38	1.49925	1.5865	1.16409e-05	0.00164856	peak_9632	promoter-TSS (ENSMUST00000070124)
Prdx1	4	116685548	116686628	1081	+	47	12	2.10802	0.444972	1.19985e-05	0.00168935	peak_27070	promoter-TSS (ENSMUST00000135573)
Adamts1	16	85792009	85794042	2034	-	68	23	1.70867	1.03742	1.20095e-05	0.00168935	peak_15259	TTS (ENSMUST00000023610)
Gm37699	15	85677927	85681351	3425	+	148	67	1.29218	2.24136	1.20922e-05	0.0016953	peak_13567	Intergenic between ENSMUST00000194753 and ENSMUST00000109423
Thbs1	2	118120810	118122000	1191	+	72	25	1.67136	1.12582	1.27444e-05	0.00177261	peak_21441	intron (ENSMUST00000039559, intron 16 of 21)
Rpl3	15	80079095	80083457	4363	-	339	179	1.07126	3.49271	1.27705e-05	0.00177261	peak_13454	intron (ENSMUST00000081650, intron 3 of 9)
Tab2	10	7939868	7940995	1128	-	57	17	1.88779	0.753222	1.29304e-05	0.00178612	peak_3397	intron (ENSMUST00000146444, intron 1 of 6)
Zfand5	19	21282278	21284717	2440	+	131	57	1.349	2.05193	1.31226e-05	0.00180357	peak_19009	TTS (ENSMUST00000025659)
Fn1	1	71609974	71611749	1776	-	75	27	1.61968	1.19523	1.33242e-05	0.00182528	peak_1239	intron (ENSMUST00000188894, intron 26 of 44)
Ypel4	2	84734450	84735416	967	+	42	10	2.20609	0.274452	1.34762e-05	0.00184009	peak_20892	promoter-TSS (ENSMUST00000090729)
Ankle1	8	71412294	71413133	840	+	33	6	2.58381	-0.107495	1.36697e-05	0.00186046	peak_36888	Intergenic between ENSMUST00000120725 and ENSMUST00000008094
Fn1	1	71652349	71653234	886	-	79	29	1.59192	1.27472	1.3766e-05	0.0018675	peak_1258	promoter-TSS (ENSMUST00000186129)
Ptn	6	36790117	36792008	1892	-	117	50	1.37466	1.88464	1.38572e-05	0.00187381	peak_31013	intron (ENSMUST00000101534, intron 1 of 4)
Btg1	10	96625419	96627211	1793	+	93	36	1.5163	1.5228	1.44707e-05	0.00194662	peak_4772	Intergenic between ENSMUST00000038377 and ENSMUST00000105287
Ifne	4	88903584	88904448	865	-	51	14	2.00541	0.576272	1.45728e-05	0.00195168	peak_26618	Intergenic between ENSMUST00000056014 and ENSMUST00000058030
G6pd2	5	62093977	62094410	434	+	21	1	4.37267	-0.835488	1.47851e-05	0.00197381	peak_28762	Intergenic between ENSMUST00000053876 and ENSMUST00000196463
Tacr3	3	135072406	135072729	324	+	17	0	7.17469	-1.14565	1.54285e-05	0.00204566	peak_24898	Intergenic between ENSMUST00000029822 and ENSMUST00000062893
Il17b	18	61646556	61647598	1043	+	65	21	1.77416	0.959753	1.54697e-05	0.00204566	peak_18139	Intergenic between ENSMUST00000164253 and ENSMUST00000025471
Srsf1	11	88053187	88053700	514	+	30	4	3.01639	-0.285348	1.5793e-05	0.00208185	peak_7053	exon (ENSMUST00000139129, exon 4 of 4)
Acta2	19	34240676	34242888	2213	-	122	53	1.35113	1.95045	1.62687e-05	0.00213783	peak_19187	exon (ENSMUST00000039631, exon 9 of 9)
Sdc2	15	33037124	33037882	759	+	46	12	2.07707	0.421388	1.72368e-05	0.00225797	peak_12584	Intergenic between ENSMUST00000022871 and ENSMUST00000042167
Ifne	4	88921205	88923948	2744	-	103	43	1.40797	1.6954	1.76856e-05	0.00230954	peak_26632	Intergenic between ENSMUST00000056014 and ENSMUST00000058030
Tuba1a	15	98950380	98952708	2329	-	152	71	1.24712	2.29244	1.83816e-05	0.00239298	peak_13813	exon (ENSMUST00000097014, exon 2 of 4)
Nexn	3	152239389	152240383	995	-	48	13	2.02404	0.489603	1.8943e-05	0.00245083	peak_25129	intron (ENSMUST00000046045, intron 10 of 12)
Sorbs2	8	45795959	45796812	854	+	41	10	2.17142	0.247914	1.98164e-05	0.00255595	peak_36374	exon (ENSMUST00000067065, exon 18 of 26)
S1pr1	3	115706084	115706512	429	-	32	6	2.53957	-0.142084	2.14197e-05	0.00273747	peak_24554	Intergenic between ENSMUST00000051309 and ENSMUST00000055676
Serbp1	6	67295981	67296408	428	+	32	6	2.53957	-0.142084	2.14197e-05	0.00273747	peak_31458	exon (ENSMUST00000042990, exon 8 of 8)
Dcaf7	11	106057643	106058437	795	+	32	5	2.79643	-0.175649	2.14197e-05	0.00273747	peak_7411	exon (ENSMUST00000058438, exon 7 of 7)
Serinc1	10	57513922	57515301	1380	-	68	24	1.64761	1.0518	2.15975e-05	0.00274791	peak_4055	Intergenic between ENSMUST00000079833 and ENSMUST00000020027
Slc35b2	17	45566398	45566696	299	+	36	8	2.30163	0.0507748	2.16324e-05	0.00274791	peak_16345	exon (ENSMUST00000041353, exon 3 of 3)
Rcc1	4	132349652	132353722	4071	-	148	69	1.24982	2.25373	2.20655e-05	0.00279193	peak_27350	promoter-TSS (ENSMUST00000155129)
Col3a1	1	45316844	45318954	2111	+	98	40	1.44027	1.61651	2.21122e-05	0.00279193	peak_733	intron (ENSMUST00000087883, intron 1 of 50)
Emp1	6	135384818	135386365	1548	+	74	27	1.60035	1.1812	2.2495e-05	0.00283174	peak_32687	Intergenic between ENSMUST00000111907 and ENSMUST00000053880
Ahnak	19	9012902	9013827	926	+	77	29	1.55498	1.24804	2.28106e-05	0.00286286	peak_18779	intron (ENSMUST00000092955, intron 4 of 5)
Gm37699	15	85689988	85691670	1683	+	83	32	1.52167	1.36161	2.29554e-05	0.00286389	peak_13573	Intergenic between ENSMUST00000194753 and ENSMUST00000109423
Ifne	4	88930594	88931692	1099	-	54	16	1.89673	0.676805	2.32146e-05	0.0028791	peak_26636	Intergenic between ENSMUST00000056014 and ENSMUST00000058030
Brd2	17	34118574	34120142	1569	-	116	51	1.3338	1.88394	2.40634e-05	0.00297556	peak_16088	exon (ENSMUST00000025193, exon 2 of 13)
Ptn	6	36802206	36803292	1087	-	55	17	1.83637	0.714872	2.43484e-05	0.00300195	peak_31017	intron (ENSMUST00000101534, intron 1 of 4)
Fam92a	4	12163438	12164006	569	-	29	4	2.96768	-0.3245	2.5283e-05	0.00309717	peak_25370	intron (ENSMUST00000108285, intron 6 of 8)
Npm1	11	33152206	33152680	475	-	29	4	2.96768	-0.3245	2.5283e-05	0.00309717	peak_5948	exon (ENSMUST00000075641, exon 11 of 11)
Nuak1	10	84367629	84368585	957	-	57	18	1.80594	0.770769	2.53424e-05	0.00309717	peak_4597	Intergenic between ENSMUST00000195828 and ENSMUST00000020220
Sdc4	2	164441324	164443114	1791	-	107	46	1.36587	1.76077	2.57322e-05	0.00313567	peak_22323	promoter-TSS (ENSMUST00000017153)
Brd2	17	34114559	34118422	3864	-	295	158	1.05065	3.30015	2.61636e-05	0.00317899	peak_16087	intron (ENSMUST00000025193, intron 3 of 12)
Gm37699	15	85686250	85688398	2149	+	101	43	1.37972	1.67548	2.67066e-05	0.00323559	peak_13571	Intergenic between ENSMUST00000194753 and ENSMUST00000109423
Prrx1	1	163241405	163242453	1049	-	47	13	1.99375	0.466741	2.69074e-05	0.00323563	peak_2825	Intergenic between ENSMUST00000194356 and ENSMUST00000027878
Cdkn1a	17	29100982	29101564	583	+	47	13	1.99375	0.466741	2.69074e-05	0.00323563	peak_15976	Intergenic between ENSMUST00000122348 and ENSMUST00000087942
Fgfr2	7	130160122	130161253	1132	-	61	20	1.75264	0.876462	2.69385e-05	0.00323563	peak_35262	Intergenic between ENSMUST00000205836 and ENSMUST00000124096
Fn1	1	71587853	71588367	515	-	34	7	2.40876	-0.0424376	2.71364e-05	0.00324083	peak_1228	intron (ENSMUST00000188894, intron 43 of 44)
Adgrl2	3	148915044	148915933	890	-	34	7	2.40876	-0.0424376	2.71364e-05	0.00324083	peak_25087	intron (ENSMUST00000106128, intron 1 of 22)
Chd2	7	73533967	73535940	1974	-	97	41	1.38999	1.61569	2.73236e-05	0.0032447	peak_34235	intron (ENSMUST00000169922, intron 2 of 38)
3010026O09Rik	11	50196667	50198587	1921	+	97	40	1.4255	1.60603	2.73236e-05	0.0032447	peak_6232	exon (ENSMUST00000020647, exon 6 of 7)
Vim	2	13579466	13581031	1566	+	65	22	1.70745	0.97494	2.80672e-05	0.00330928	peak_19715	intron (ENSMUST00000028062, intron 6 of 8)
Gzmm	10	79689998	79691078	1081	+	65	22	1.70745	0.97494	2.80672e-05	0.00330928	peak_4446	promoter-TSS (ENSMUST00000020549)
Flna	X	74244892	74245572	681	-	26	3	3.21062	-0.490395	2.84737e-05	0.00330928	peak_40278	intron (ENSMUST00000114299, intron 2 of 46)
Fgfr2	7	130152527	130153829	1303	-	67	24	1.62628	1.03631	2.84783e-05	0.00330928	peak_35259	Intergenic between ENSMUST00000205836 and ENSMUST00000124096
Npnt	3	132894436	132894661	226	-	16	0	7.08785	-1.21699	2.86152e-05	0.00330928	peak_24846	intron (ENSMUST00000117811, intron 8 of 10)
Mapre3	5	30842651	30842962	312	+	16	0	7.08785	-1.21699	2.86152e-05	0.00330928	peak_28201	intron (ENSMUST00000031058, intron 1 of 6)
Cyp3a59	5	146078548	146078833	286	+	0	18	-7.10715	-1.12131	2.86152e-05	0.00330928	peak_41837	promoter-TSS (ENSMUST00000035571)
Catsperg2	7	29685753	29686141	389	-	16	0	7.08785	-1.21699	2.86152e-05	0.00330928	peak_33450	Intergenic between ENSMUST00000083451 and ENSMUST00000061193
Cyp2c69	19	39845512	39845820	309	-	16	0	7.08785	-1.21699	2.86152e-05	0.00330928	peak_19256	intron (ENSMUST00000168838, intron 8 of 8)
Rnd3	2	51133340	51135372	2033	-	73	27	1.58075	1.16703	2.92013e-05	0.00336289	peak_20410	intron (ENSMUST00000017288, intron 3 of 4)
Tnfaip1	11	78524507	78524872	366	-	23	2	3.58958	-0.677743	2.95077e-05	0.00338886	peak_6874	exon (ENSMUST00000108277, exon 7 of 7)
Csf1	3	107747583	107750132	2550	-	110	48	1.34449	1.80582	3.03854e-05	0.00346121	peak_24428	exon (ENSMUST00000014743, exon 6 of 9)
Rbm33	5	28422570	28423332	763	+	35	8	2.26112	0.0197916	3.27027e-05	0.00371508	peak_28162	Intergenic between ENSMUST00000133313 and ENSMUST00000002708
Ddit4	10	59950248	59951753	1506	-	91	37	1.44559	1.51075	3.51097e-05	0.00396702	peak_4082	promoter-TSS (ENSMUST00000020308)
Nfatc4	14	55835044	55836495	1452	+	58	19	1.75353	0.806455	3.53941e-05	0.00398841	peak_11048	Intergenic between ENSMUST00000172271 and ENSMUST00000100529
H2afx	9	44334657	44337776	3120	+	180	90	1.14933	2.56276	3.58732e-05	0.00403155	peak_38776	promoter-TSS (ENSMUST00000052686)
Ptn	6	36756439	36757843	1405	-	83	33	1.47745	1.37307	3.66813e-05	0.00411135	peak_30991	intron (ENSMUST00000101534, intron 1 of 4)
Hist1h2bq	13	21808527	21809713	1187	-	64	23	1.62137	0.973799	3.71948e-05	0.00412855	peak_9654	promoter-TSS (ENSMUST00000091749)
Hist1h4f	13	23550230	23551804	1575	-	64	23	1.62137	0.973799	3.71948e-05	0.00412855	peak_9689	promoter-TSS (ENSMUST00000102971)
Zfand5	19	21272750	21273783	1034	+	64	22	1.68512	0.958603	3.71948e-05	0.00412855	peak_19005	promoter-TSS (ENSMUST00000025659)
Morf4l2	X	136730377	136732385	2009	-	72	27	1.56089	1.15273	3.7881e-05	0.0041642	peak_40542	Intergenic between ENSMUST00000055104 and ENSMUST00000113097
Gm37488	3	60634378	60635184	807	+	37	9	2.1737	0.109177	3.79475e-05	0.0041642	peak_23545	Intergenic between ENSMUST00000195434 and ENSMUST00000194809
Cdkn2c	4	109665090	109665844	755	-	37	9	2.1737	0.109177	3.79475e-05	0.0041642	peak_26947	promoter-TSS (ENSMUST00000097921)
Pias4	10	81155273	81156112	840	-	37	9	2.1737	0.109177	3.79475e-05	0.0041642	peak_4521	exon (ENSMUST00000005064, exon 9 of 11)
Pde12	14	26658780	26659982	1203	-	46	13	1.9628	0.443516	3.81899e-05	0.00417985	peak_10572	TTS (ENSMUST00000052932)
Snhg11	2	158351454	158353701	2248	+	99	43	1.3509	1.65529	4.02514e-05	0.004394	peak_22189	Intergenic between ENSMUST00000129811 and ENSMUST00000109488
Prrx1	1	163242896	163243995	1100	-	48	14	1.91816	0.510701	4.05448e-05	0.00441454	peak_2826	Intergenic between ENSMUST00000194356 and ENSMUST00000027878
Zfp36	7	28376648	28379317	2670	-	112	50	1.31172	1.84058	4.27964e-05	0.00463561	peak_33415	exon (ENSMUST00000051241, exon 2 of 2)
Ptn	6	36768595	36769576	982	-	52	16	1.8424	0.63636	4.42859e-05	0.00478459	peak_31002	intron (ENSMUST00000101534, intron 1 of 4)
Lgals1	15	78926584	78928173	1590	+	88	36	1.43667	1.46601	4.44236e-05	0.00478713	peak_13417	promoter-TSS (ENSMUST00000089377)
Snx5	2	144258774	144259857	1084	-	54	17	1.80995	0.695314	4.57083e-05	0.00487187	peak_21926	intron (ENSMUST00000110030, intron 4 of 13)
Lrp1b	2	40972935	40973395	461	-	19	1	4.22913	-0.952686	4.57911e-05	0.00487187	peak_20273	intron (ENSMUST00000052550, intron 43 of 90)
Cited2	10	16646489	16646767	279	+	1	21	-4.08929	-0.881104	4.57911e-05	0.00487187	peak_40824	Intergenic between ENSMUST00000190751 and ENSMUST00000038107
Olfr790	10	129498218	129498467	250	+	19	1	4.22913	-0.952686	4.57911e-05	0.00487187	peak_5380	promoter-TSS (ENSMUST00000203966)
Hist1h2bc	13	23690829	23691444	616	+	19	1	4.22913	-0.952686	4.57911e-05	0.00487187	peak_9707	intron (ENSMUST00000018246, intron 1 of 1)
Zfp982	4	147495245	147495580	336	+	25	3	3.1543	-0.535536	4.67603e-05	0.00496239	peak_27653	intron (ENSMUST00000105721, intron 1 of 3)
Pnrc1	4	33247750	33248357	608	-	41	11	2.03562	0.272889	4.70792e-05	0.00497106	peak_25702	promoter-TSS (ENSMUST00000049357)
Clic4	4	135210524	135211641	1118	-	41	11	2.03562	0.272889	4.70792e-05	0.00497106	peak_27421	Intergenic between ENSMUST00000119564 and ENSMUST00000037099
2022-09-07	9	25312812	25314733	1922	+	61	21	1.6827	0.892557	4.89418e-05	0.00515475	peak_38435	Intergenic between ENSMUST00000165594 and ENSMUST00000040677
Npnt	3	132880114	132881471	1358	-	63	22	1.66245	0.942082	4.92515e-05	0.00517437	peak_24844	TTS (ENSMUST00000117811)
Zfp617	8	71936490	71936736	247	+	22	2	3.52579	-0.729175	4.99871e-05	0.00522546	peak_36899	Intergenic between ENSMUST00000119003 and ENSMUST00000131237
Fth1	19	9982888	9983937	1050	+	111	50	1.29879	1.8316	5.15672e-05	0.00536388	peak_18805	promoter-TSS (ENSMUST00000025563)
Fuk	8	110882873	110883489	617	-	30	6	2.44682	-0.213806	5.25415e-05	0.00543739	peak_37727	intron (ENSMUST00000041382, intron 23 of 23)
Pno1	11	17202056	17202640	585	-	30	5	2.70368	-0.249118	5.25415e-05	0.00543739	peak_5652	TTS (ENSMUST00000020317)
Zdhhc5	2	84689790	84690159	370	-	15	0	6.99545	-1.29198	5.32834e-05	0.00543739	peak_20891	exon (ENSMUST00000035840, exon 11 of 12)
Sox5os2	6	144290063	144290295	233	+	0	17	-7.0253	-1.1876	5.32834e-05	0.00543739	peak_42082	Intergenic between ENSMUST00000156994 and ENSMUST00000156443
Pdgfd	9	6362619	6362928	310	+	15	0	6.99545	-1.29198	5.32834e-05	0.00543739	peak_38090	intron (ENSMUST00000058692, intron 6 of 6)
Chordc1	9	18107519	18107898	380	+	15	0	6.99545	-1.29198	5.32834e-05	0.00543739	peak_38283	Intergenic between ENSMUST00000215220 and ENSMUST00000001825
Amh	10	80806204	80806431	228	+	15	0	6.99545	-1.29198	5.32834e-05	0.00543739	peak_4502	promoter-TSS (ENSMUST00000036016)
Ezh2	6	47528169	47529714	1546	-	91	38	1.40725	1.52108	5.34412e-05	0.00543739	peak_31181	Intergenic between ENSMUST00000143941 and ENSMUST00000114616
Col3a1	1	45320372	45321449	1078	+	45	13	1.93117	0.419918	5.41541e-05	0.00549658	peak_735	intron (ENSMUST00000087883, intron 1 of 50)
Cd68	11	69664765	69667206	2442	-	126	59	1.24327	2.02723	5.90773e-05	0.00591115	peak_6645	promoter-TSS (ENSMUST00000018918)
Aebp2	6	140663017	140665097	2081	+	99	44	1.31783	1.66462	5.91648e-05	0.00591115	peak_32783	intron (ENSMUST00000095350, intron 8 of 8)
Col8a2	4	126314241	126315063	823	+	49	15	1.8492	0.553351	5.92257e-05	0.00591115	peak_27251	TTS (ENSMUST00000070132)
Hist1h2bc	13	23686982	23688332	1351	+	49	15	1.8492	0.553351	5.92257e-05	0.00591115	peak_9705	intron (ENSMUST00000018246, intron 1 of 1)
Amd1	10	40284206	40285177	972	-	51	16	1.81445	0.615712	6.10845e-05	0.00608218	peak_3790	Intergenic between ENSMUST00000217141 and ENSMUST00000099945
Rpsa	9	120132985	120134971	1987	+	74	29	1.49774	1.20709	6.21505e-05	0.00615907	peak_40023	Intergenic between ENSMUST00000217317 and ENSMUST00000068698
Cald1	6	34773003	34773683	681	+	53	17	1.78305	0.675491	6.25423e-05	0.00617305	peak_30914	exon (ENSMUST00000079391, exon 14 of 14)
Pdlim5	3	142394814	142395677	864	-	38	10	2.06213	0.16529	6.27333e-05	0.00617305	peak_25007	promoter-TSS (ENSMUST00000029941)
Fam161a	11	23005065	23005670	606	+	38	10	2.06213	0.16529	6.27333e-05	0.00617305	peak_5760	Intergenic between ENSMUST00000020562 and ENSMUST00000173923
Zfp36l2	17	84181280	84182778	1499	-	72	28	1.50867	1.166	6.29184e-05	0.00617676	peak_17050	Intergenic between ENSMUST00000194096 and ENSMUST00000060366
Gm24877	11	94956748	94958889	2142	+	189	99	1.08236	2.65343	6.36699e-05	0.00623593	peak_7192	promoter-TSS (ENSMUST00000158779)
1600010M07Rik	7	110059919	110060440	522	-	32	7	2.32161	-0.109307	6.40444e-05	0.00623965	peak_34909	intron (ENSMUST00000185931, intron 2 of 3)
Ston1	17	88643494	88644113	620	+	32	7	2.32161	-0.109307	6.40444e-05	0.00623965	peak_17106	intron (ENSMUST00000064035, intron 2 of 4)
Ppara	15	85704707	85706273	1567	+	66	25	1.54604	1.0352	6.46612e-05	0.00626872	peak_13584	Intergenic between ENSMUST00000194753 and ENSMUST00000109423
Olfr131	17	38085196	38085812	617	-	27	4	2.86502	-0.406081	6.47698e-05	0.00626872	peak_16180	intron (ENSMUST00000215940, intron 1 of 2)
Map3k11	19	5702987	5704179	1193	+	58	20	1.68003	0.823356	6.4902e-05	0.00626872	peak_18662	TTS (ENSMUST00000004156)
Myh9	15	77831639	77833947	2309	-	106	48	1.29111	1.76869	6.5304e-05	0.00628836	peak_13387	intron (ENSMUST00000016771, intron 1 of 40)
H3f3a	1	180811581	180812242	662	-	40	11	2.0001	0.246333	6.81982e-05	0.00652694	peak_3134	promoter-TSS (ENSMUST00000161308)
Rps9	7	3703967	3704599	633	+	40	11	2.0001	0.246333	6.81982e-05	0.00652694	peak_32904	promoter-TSS (ENSMUST00000006496)
Rpl7a	2	26910773	26911965	1193	+	82	34	1.41709	1.37214	7.2329e-05	0.00687773	peak_19972	promoter-TSS (ENSMUST00000102898)
Tiparp	3	65559707	65560716	1010	+	42	12	1.94618	0.32307	7.28479e-05	0.00687773	peak_23647	Intergenic between ENSMUST00000130705 and ENSMUST00000099075
Trnau1ap	4	132311758	132312922	1165	-	42	12	1.94618	0.32307	7.28479e-05	0.00687773	peak_27347	intron (ENSMUST00000030730, intron 8 of 8)
Cpsf6	10	117340895	117341527	633	-	42	12	1.94618	0.32307	7.28479e-05	0.00687773	peak_5103	Intergenic between ENSMUST00000092162 and ENSMUST00000069168
Rai14	15	10565870	10566485	616	-	42	12	1.94618	0.32307	7.28479e-05	0.00687773	peak_12177	Intergenic between ENSMUST00000166039 and ENSMUST00000169385
Hist1h4h	13	23530980	23532992	2013	+	80	33	1.42442	1.33555	7.38468e-05	0.00694078	peak_9677	promoter-TSS (ENSMUST00000102972)
Luc7l2	6	38613793	38614295	503	+	34	8	2.21944	-0.0118592	7.45732e-05	0.00697776	peak_31042	Intergenic between ENSMUST00000161227 and ENSMUST00000096030
Cnih2	19	5096467	5096983	517	-	34	8	2.21944	-0.0118592	7.45732e-05	0.00697776	peak_18636	promoter-TSS (ENSMUST00000025805)
Ptn	6	36773215	36773821	607	-	44	13	1.89884	0.395934	7.67142e-05	0.00712515	peak_31004	intron (ENSMUST00000101534, intron 1 of 4)
Epha1	6	42364649	42365138	490	-	24	3	3.09569	-0.582109	7.67958e-05	0.00712515	peak_31096	exon (ENSMUST00000073387, exon 6 of 18)
Fndc1	17	7823275	7823688	414	-	24	3	3.09569	-0.582109	7.67958e-05	0.00712515	peak_15517	intron (ENSMUST00000167580, intron 1 of 3)
Ddx5	11	106786546	106787639	1094	-	107	49	1.27497	1.78663	7.68284e-05	0.00712515	peak_7429	promoter-TSS (ENSMUST00000021062)
Lmna	3	88500941	88502445	1505	-	74	30	1.44905	1.21986	7.82934e-05	0.00722903	peak_24023	promoter-TSS (ENSMUST00000029699)
Rps19	7	24891178	24892776	1599	+	74	30	1.44905	1.21986	7.82934e-05	0.00722903	peak_33333	Intergenic between ENSMUST00000124035 and ENSMUST00000003469
Irs1	1	82271125	82272686	1562	-	73	29	1.47814	1.19318	7.97017e-05	0.00734289	peak_1415	intron (ENSMUST00000069799, intron 1 of 1)
Letm1	5	33755210	33755553	344	-	18	1	4.15162	-1.01499	8.08043e-05	0.00734759	peak_28275	intron (ENSMUST00000005431, intron 6 of 13)
Gm43045	5	58262606	58262897	292	-	18	1	4.15162	-1.01499	8.08043e-05	0.00734759	peak_28688	Intergenic between ENSMUST00000198725 and ENSMUST00000198717
Gm23884	7	95228415	95228973	559	+	18	1	4.15162	-1.01499	8.08043e-05	0.00734759	peak_34633	Intergenic between ENSMUST00000122687 and ENSMUST00000107162
Arglu1	8	8663639	8663898	260	-	18	1	4.15162	-1.01499	8.08043e-05	0.00734759	peak_35645	Intergenic between ENSMUST00000207688 and ENSMUST00000048545
Ins1	19	52020711	52021072	362	+	18	1	4.15162	-1.01499	8.08043e-05	0.00734759	peak_19457	Intergenic between ENSMUST00000158469 and ENSMUST00000039652
Gm26041	X	76747010	76747568	559	-	18	1	4.15162	-1.01499	8.08043e-05	0.00734759	peak_40299	Intergenic between ENSMUST00000114054 and ENSMUST00000158148
Ier5	1	155095496	155097020	1525	-	71	28	1.48852	1.15169	8.1049e-05	0.00735388	peak_2702	TTS (ENSMUST00000055322)
Fgfr2	7	130207026	130209802	2777	-	89	38	1.37523	1.49861	8.21804e-05	0.00738899	peak_35294	intron (ENSMUST00000124096, intron 2 of 6)
Gm6902	7	23265756	23266212	457	-	29	5	2.65496	-0.287279	8.2223e-05	0.00738899	peak_33310	Intergenic between ENSMUST00000164045 and ENSMUST00000191169
Gm12127	11	38362235	38362917	683	+	29	6	2.39811	-0.251024	8.2223e-05	0.00738899	peak_6040	Intergenic between ENSMUST00000123278 and ENSMUST00000101347
Sparc	11	55419376	55419700	325	-	29	5	2.65496	-0.287279	8.2223e-05	0.00738899	peak_6356	promoter-TSS (ENSMUST00000018737)
Fgfr2	7	130234206	130235851	1646	-	69	27	1.49959	1.10897	8.23172e-05	0.00738899	peak_35311	intron (ENSMUST00000124096, intron 2 of 6)
Smarcc2	10	128487463	128489860	2398	+	143	71	1.15913	2.23225	8.27527e-05	0.00741221	peak_5337	intron (ENSMUST00000026433, intron 27 of 27)
Fus	7	127985234	127985992	759	+	35	9	2.09379	0.0490667	8.39027e-05	0.00749918	peak_35220	exon (ENSMUST00000106251, exon 15 of 15)
Capn2	1	182464648	182465174	527	-	21	2	3.45904	-0.782472	8.47349e-05	0.00752543	peak_3161	Intergenic between ENSMUST00000191626 and ENSMUST00000068505
Hist1h4k	13	21751173	21751825	653	-	21	2	3.45904	-0.782472	8.47349e-05	0.00752543	peak_9638	promoter-TSS (ENSMUST00000102983)
Cenpp	13	49621135	49621793	659	-	21	2	3.45904	-0.782472	8.47349e-05	0.00752543	peak_9841	intron (ENSMUST00000021818, intron 5 of 7)
Ubap2	4	41193894	41195630	1737	-	63	24	1.53763	0.972657	8.54218e-05	0.00754454	peak_25848	exon (ENSMUST00000108068, exon 29 of 29)
Pdcd11	19	47126390	47127670	1281	+	52	17	1.75563	0.655396	8.549e-05	0.00754454	peak_19365	exon (ENSMUST00000072141, exon 29 of 36)
Azin1	15	38517891	38519224	1334	-	61	23	1.55223	0.924203	8.61305e-05	0.00755336	peak_12669	promoter-TSS (ENSMUST00000065308)
Egr1	18	34869070	34870869	1800	+	61	22	1.61599	0.90847	8.61305e-05	0.00755336	peak_17685	Intergenic between ENSMUST00000165033 and ENSMUST00000025218
Acta2	19	34246788	34247882	1095	-	61	22	1.61599	0.90847	8.61305e-05	0.00755336	peak_19193	intron (ENSMUST00000039631, intron 4 of 8)
Postn	3	54376459	54377302	844	+	54	18	1.72811	0.713581	8.63371e-05	0.00755566	peak_23439	intron (ENSMUST00000107985, intron 13 of 21)
2410015M20Rik	17	56606944	56608064	1121	-	55	19	1.67707	0.750685	8.67712e-05	0.00756881	peak_16609	exon (ENSMUST00000052832, exon 4 of 4)
Rnf225	7	12927187	12928918	1732	+	57	20	1.65499	0.805218	8.68484e-05	0.00756881	peak_33080	promoter-TSS (ENSMUST00000045870)
Mettl23	11	116851327	116853178	1852	+	129	63	1.18275	2.07876	8.91063e-05	0.00774947	peak_7608	intron (ENSMUST00000143184, intron 1 of 1)
Bloc1s1	10	128918987	128921033	2047	-	146	73	1.14906	2.26486	9.06217e-05	0.00785367	peak_5364	intron (ENSMUST00000153731, intron 3 of 3)
Cald1	6	34604513	34606211	1699	+	95	43	1.29147	1.61405	9.08383e-05	0.00785367	peak_30834	intron (ENSMUST00000079391, intron 1 of 13)
Ptges	2	30889360	30891524	2165	-	81	34	1.39941	1.35973	9.08665e-05	0.00785367	peak_20087	exon (ENSMUST00000102852, exon 3 of 3)
S100a10	3	93566018	93566881	864	+	37	10	2.02377	0.136683	9.19403e-05	0.00789763	peak_24155	Intergenic between ENSMUST00000170612 and ENSMUST00000193009
Npnt	3	132918997	132919755	759	-	37	10	2.02377	0.136683	9.19403e-05	0.00789763	peak_24851	intron (ENSMUST00000117811, intron 2 of 10)
Six1	12	73033793	73034805	1013	-	37	10	2.02377	0.136683	9.19403e-05	0.00789763	peak_8819	Intergenic between ENSMUST00000195404 and ENSMUST00000050029
Plec	15	76167593	76169316	1724	-	79	33	1.4063	1.32282	9.31119e-05	0.00796183	peak_13296	Intergenic between ENSMUST00000089654 and ENSMUST00000089610
Csf1	3	107742131	107743736	1606	-	77	32	1.41357	1.28495	9.5372e-05	0.00812581	peak_24424	exon (ENSMUST00000014743, exon 9 of 9)
Skap2	6	51983050	51983626	577	-	31	7	2.27598	-0.143919	9.82733e-05	0.008204	peak_31241	intron (ENSMUST00000204778, intron 4 of 12)
Trmt1	8	84693769	84694613	845	+	31	7	2.27598	-0.143919	9.82733e-05	0.008204	peak_37151	intron (ENSMUST00000001974, intron 5 of 16)
Kpna2	11	106986042	106986572	531	-	31	7	2.27598	-0.143919	9.82733e-05	0.008204	peak_7443	Intergenic between ENSMUST00000167787 and ENSMUST00000018506
Il17b	18	61664989	61665627	639	+	39	11	1.96369	0.219288	9.86843e-05	0.008204	peak_18150	Intergenic between ENSMUST00000164253 and ENSMUST00000025471
Gm37630	1	148958280	148958587	308	-	14	0	6.89672	-1.371	9.96168e-05	0.008204	peak_2606	Intergenic between ENSMUST00000194803 and ENSMUST00000194210
Lrp1b	2	41120406	41120757	352	-	14	0	6.89672	-1.371	9.96168e-05	0.008204	peak_20280	intron (ENSMUST00000052550, intron 37 of 90)
Rprm	2	54239469	54239797	329	-	14	0	6.89672	-1.371	9.96168e-05	0.008204	peak_20463	Intergenic between ENSMUST00000100089 and ENSMUST00000112636
Ryr3	2	112839627	112839910	284	-	14	0	6.89672	-1.371	9.96168e-05	0.008204	peak_21370	intron (ENSMUST00000208151, intron 32 of 101)
Pglyrp3	3	91757329	91757559	231	+	14	0	6.89672	-1.371	9.96168e-05	0.008204	peak_24112	Intergenic between ENSMUST00000166173 and ENSMUST00000047660
Erc1	6	119599639	119599893	255	-	0	16	-6.93853	-1.25713	9.96168e-05	0.008204	peak_42052	intron (ENSMUST00000183703, intron 19 of 20)
Fchsd2	7	101248730	101249106	377	+	14	0	6.89672	-1.371	9.96168e-05	0.008204	peak_34754	intron (ENSMUST00000032931, intron 11 of 20)
5730522E02Rik	11	25287542	25287912	371	-	14	0	6.89672	-1.371	9.96168e-05	0.008204	peak_5801	Intergenic between ENSMUST00000146717 and ENSMUST00000109511
Laptm4a	12	8942176	8942433	258	+	14	0	6.89672	-1.371	9.96168e-05	0.008204	peak_7877	Intergenic between ENSMUST00000020909 and ENSMUST00000020899
Colq	14	31566096	31566368	273	-	14	0	6.89672	-1.371	9.96168e-05	0.008204	peak_10642	intron (ENSMUST00000112027, intron 1 of 16)
Fbxl7	15	26793853	26794219	367	-	14	0	6.89672	-1.371	9.96168e-05	0.008204	peak_12486	intron (ENSMUST00000059204, intron 1 of 3)
Gm5407	16	49458636	49459018	383	-	14	0	6.89672	-1.371	9.96168e-05	0.008204	peak_14694	Intergenic between ENSMUST00000080694 and ENSMUST00000046777
Gm37728	6	31203755	31204157	403	-	26	4	2.81081	-0.448636	0.000103608	0.00848269	peak_30779	Intergenic between ENSMUST00000195025 and ENSMUST00000201868
Pdlim3	8	45836660	45837133	474	+	26	4	2.81081	-0.448636	0.000103608	0.00848269	peak_36393	Intergenic between ENSMUST00000209931 and ENSMUST00000034053
Ado	10	67543669	67544011	343	-	26	4	2.81081	-0.448636	0.000103608	0.00848269	peak_4217	TTS (ENSMUST00000075686)
Coro7	16	4653406	4654223	818	-	41	12	1.91151	0.297425	0.000104191	0.00850734	peak_13961	intron (ENSMUST00000038552, intron 9 of 27)
Prrx1	1	163244460	163245996	1537	-	70	28	1.46809	1.13724	0.000104315	0.00850734	peak_2827	exon (ENSMUST00000027878, exon 4 of 4)
Fgfr2	7	130148865	130150938	2074	-	84	36	1.36965	1.41892	0.000107786	0.00876749	peak_35257	Intergenic between ENSMUST00000205836 and ENSMUST00000124096
Ppp4r2	6	100869030	100870296	1267	+	66	26	1.48975	1.0496	0.00010848	0.00876749	peak_32066	exon (ENSMUST00000063854, exon 9 of 9)
Stambpl1	19	34239166	34240504	1339	+	66	26	1.48975	1.0496	0.00010848	0.00876749	peak_19186	intron (ENSMUST00000054956, intron 10 of 10)
Nabp1	1	51470873	51471922	1050	-	43	13	1.86576	0.371552	0.000108551	0.00876749	peak_863	exon (ENSMUST00000027279, exon 6 of 6)
Mest	6	30743830	30744549	720	+	43	13	1.86576	0.371552	0.000108551	0.00876749	peak_30759	intron (ENSMUST00000157040, intron 6 of 11)
Rps18	17	33953723	33954625	903	-	45	14	1.82529	0.44206	0.000111871	0.00901831	peak_16076	promoter-TSS (ENSMUST00000008812)
Cnn3	3	121436269	121437478	1210	+	58	21	1.61009	0.840056	0.000115065	0.00922261	peak_24667	intron (ENSMUST00000029773, intron 1 of 6)
Neurl1a	19	47257146	47259211	2066	+	103	48	1.24973	1.74021	0.000115286	0.00922264	peak_19371	exon (ENSMUST00000111808, exon 6 of 6)
Serbp1	6	67289158	67290221	1064	+	56	20	1.62951	0.786852	0.000116096	0.0092698	peak_31452	exon (ENSMUST00000042990, exon 8 of 8)
Hist1h4b	13	23756983	23758359	1377	+	51	17	1.72768	0.635023	0.00011673	0.00927517	peak_9715	promoter-TSS (ENSMUST00000102965)
Nbea	3	55782526	55783645	1120	-	53	18	1.7012	0.694011	0.000117005	0.00927517	peak_23466	intron (ENSMUST00000029374, intron 41 of 57)
Gm37699	15	85673652	85674569	918	+	53	18	1.7012	0.694011	0.000117005	0.00927517	peak_13563	Intergenic between ENSMUST00000194753 and ENSMUST00000109423
Rps15a	7	118102246	118104062	1817	-	78	33	1.38795	1.30999	0.000117311	0.00927843	peak_35023	Intergenic between ENSMUST00000205957 and ENSMUST00000131374
Hnrnph1	11	50386558	50388645	2088	+	87	38	1.34248	1.47578	0.000126034	0.00991782	peak_6241	Intergenic between ENSMUST00000077817 and ENSMUST00000020643
Tns2	15	102111692	102112007	316	+	23	3	3.0346	-0.630206	0.000126105	0.00991782	peak_13876	exon (ENSMUST00000169627, exon 18 of 29)
Zfp36l2	17	84178426	84180839	2414	-	125	62	1.16038	2.04095	0.000126954	0.00996588	peak_17049	Intergenic between ENSMUST00000194096 and ENSMUST00000060366
Cdc42	4	137314994	137315699	706	-	28	6	2.34769	-0.289209	0.000128569	0.00999908	peak_27464	Intergenic between ENSMUST00000045747 and ENSMUST00000051477
Palld	8	61582260	61582718	459	-	28	6	2.34769	-0.289209	0.000128569	0.00999908	peak_36696	intron (ENSMUST00000121785, intron 10 of 21)
Fam19a2	10	123899160	123899493	334	+	28	5	2.60455	-0.326456	0.000128569	0.00999908	peak_5205	Intergenic between ENSMUST00000050756 and ENSMUST00000158994
Hist1h2bc	13	23686090	23686600	511	+	28	6	2.34769	-0.289209	0.000128569	0.00999908	peak_9704	intron (ENSMUST00000018246, intron 1 of 1)
Cenpp	13	49559600	49560234	635	-	28	6	2.34769	-0.289209	0.000128569	0.00999908	peak_9827	intron (ENSMUST00000021818, intron 5 of 7)
Cald1	6	34764868	34765507	640	+	36	10	1.98437	0.107507	0.000134587	0.0104284	peak_30906	intron (ENSMUST00000079391, intron 11 of 13)
Tnrc18	5	142815675	142817093	1419	-	67	27	1.45723	1.07905	0.000137509	0.0106351	peak_30213	promoter-TSS (ENSMUST00000151477)
Cdh11	8	102766071	102766925	855	-	38	11	1.92633	0.191736	0.000142624	0.0106616	peak_37542	intron (ENSMUST00000075190, intron 1 of 12)
Dnah14	1	181812436	181812800	365	+	17	1	4.06972	-1.08005	0.000142819	0.0106616	peak_3151	intron (ENSMUST00000208001, intron 82 of 83)
Emc7	2	112448822	112449025	204	+	1	19	-3.94585	-0.995023	0.000142819	0.0106616	peak_41464	Intergenic between ENSMUST00000028552 and ENSMUST00000069747
Map3k7	4	31646627	31646998	372	+	17	1	4.06972	-1.08005	0.000142819	0.0106616	peak_25675	Intergenic between ENSMUST00000153669 and ENSMUST00000037607
Gm43219	5	5701103	5701502	400	+	1	19	-3.94585	-0.995023	0.000142819	0.0106616	peak_41693	Intergenic between ENSMUST00000197972 and ENSMUST00000015796
Tti2	8	31155437	31155713	277	+	17	1	4.06972	-1.08005	0.000142819	0.0106616	peak_36091	exon (ENSMUST00000209851, exon 4 of 7)
4921524J17Rik	8	85409767	85410169	403	-	17	1	4.06972	-1.08005	0.000142819	0.0106616	peak_37194	intron (ENSMUST00000047749, intron 3 of 3)
Hmgcr	13	96670262	96670831	570	-	17	1	4.06972	-1.08005	0.000142819	0.0106616	peak_10100	promoter-TSS (ENSMUST00000022176)
Nrg3	14	39181648	39182119	472	-	17	1	4.06972	-1.08005	0.000142819	0.0106616	peak_10763	intron (ENSMUST00000166968, intron 1 of 9)
4933412E24Rik	15	60389137	60389546	410	-	17	1	4.06972	-1.08005	0.000142819	0.0106616	peak_12970	Intergenic between ENSMUST00000096421 and ENSMUST00000100635
Zfat	15	67930046	67930481	436	-	17	1	4.06972	-1.08005	0.000142819	0.0106616	peak_13127	Intergenic between ENSMUST00000092640 and ENSMUST00000162054
Nudt12os	17	59340111	59340357	247	+	17	1	4.06972	-1.08005	0.000142819	0.0106616	peak_16679	Intergenic between ENSMUST00000167453 and ENSMUST00000158985
Cnbp	6	87839877	87841083	1207	-	79	34	1.3634	1.3346	0.000143081	0.0106616	peak_31851	Intergenic between ENSMUST00000205226 and ENSMUST00000032138
Cflar	1	58719749	58720156	408	+	20	2	3.38906	-0.837776	0.000143701	0.0106616	peak_1017	intron (ENSMUST00000097722, intron 2 of 10)
Brinp1	4	68721113	68721762	650	-	20	2	3.38906	-0.837776	0.000143701	0.0106616	peak_26310	Intergenic between ENSMUST00000107365 and ENSMUST00000030036
Cc2d2a	5	43739707	43740281	575	+	20	2	3.38906	-0.837776	0.000143701	0.0106616	peak_28475	intron (ENSMUST00000048150, intron 39 of 39)
Cntnap2	6	46630848	46631166	319	+	20	2	3.38906	-0.837776	0.000143701	0.0106616	peak_31171	intron (ENSMUST00000114641, intron 13 of 23)
Gm10644	8	83942596	83943007	412	-	20	2	3.38906	-0.837776	0.000143701	0.0106616	peak_37125	intron (ENSMUST00000098595, intron 1 of 4)
Trdn	10	33276713	33277018	306	+	20	2	3.38906	-0.837776	0.000143701	0.0106616	peak_3703	intron (ENSMUST00000095762, intron 12 of 37)
Gm23777	10	124101108	124101433	326	+	20	2	3.38906	-0.837776	0.000143701	0.0106616	peak_5209	Intergenic between ENSMUST00000050756 and ENSMUST00000158994
Ptchd3	11	121902123	121902486	364	+	20	2	3.38906	-0.837776	0.000143701	0.0106616	peak_7751	Intergenic after ENSMUST00000036690
Hist1h2ah	13	22034660	22035146	487	-	20	2	3.38906	-0.837776	0.000143701	0.0106616	peak_9665	promoter-TSS (ENSMUST00000091742)
Matn2	15	34434657	34434963	307	+	20	2	3.38906	-0.837776	0.000143701	0.0106616	peak_12596	intron (ENSMUST00000163455, intron 18 of 18)
Isy1	6	87838498	87839498	1001	-	61	24	1.49118	0.939762	0.000147133	0.0108777	peak_31850	promoter-TSS (ENSMUST00000089497)
Avil	10	127001244	127002358	1115	+	61	24	1.49118	0.939762	0.000147133	0.0108777	peak_5254	promoter-TSS (ENSMUST00000026500)
Rnaset2a	17	8112751	8113311	561	-	40	12	1.87599	0.271325	0.000148835	0.0109842	peak_15521	Intergenic between ENSMUST00000158590 and ENSMUST00000097420
Lmo7	14	101946782	101948230	1449	+	59	22	1.56799	0.874068	0.000150034	0.0110338	peak_11715	Intergenic between ENSMUST00000159806 and ENSMUST00000158346
Gm20628	3	96269751	96270124	374	-	88	39	1.3216	1.49773	0.000150611	0.0110397	peak_24240	promoter-TSS (ENSMUST00000177363)
Acsl3	1	78673211	78673697	487	+	30	7	2.22885	-0.179366	0.000150641	0.0110397	peak_1349	intron (ENSMUST00000035779, intron 2 of 15)
Hmgb1	5	149046258	149046789	532	-	42	13	1.83191	0.346758	0.000153408	0.0111838	peak_30340	TTS (ENSMUST00000085546)
Cbx3	6	51484605	51485363	759	+	42	13	1.83191	0.346758	0.000153408	0.0111838	peak_31235	Intergenic between ENSMUST00000141711 and ENSMUST00000049152
Gm37699	15	85688932	85689637	706	+	44	14	1.79295	0.418447	0.000156542	0.0113728	peak_13572	Intergenic between ENSMUST00000194753 and ENSMUST00000109423
S1pr1	3	115703022	115703971	950	-	52	18	1.67378	0.674177	0.000158383	0.0114113	peak_24552	Intergenic between ENSMUST00000051309 and ENSMUST00000055676
Sfpq	4	127033610	127034799	1190	+	52	18	1.67378	0.674177	0.000158383	0.0114113	peak_27267	Intergenic between ENSMUST00000030623 and ENSMUST00000106102
Mest	6	30747448	30748260	813	+	52	18	1.67378	0.674177	0.000158383	0.0114113	peak_30761	exon (ENSMUST00000157040, exon 12 of 12)
Ptn	6	36777676	36778357	682	-	46	15	1.75827	0.486747	0.000158433	0.0114113	peak_31005	intron (ENSMUST00000101534, intron 1 of 4)
Sparc	11	55402655	55403532	878	-	46	15	1.75827	0.486747	0.000158433	0.0114113	peak_6346	intron (ENSMUST00000018737, intron 5 of 9)
Sphk1	11	116532037	116533159	1123	+	50	17	1.69918	0.614362	0.000159196	0.0114465	peak_7594	promoter-TSS (ENSMUST00000106388)
Cd44	2	102840219	102840568	350	-	25	4	2.75449	-0.49246	0.000165623	0.0118275	peak_21203	intron (ENSMUST00000111194, intron 6 of 13)
Igf2r	17	12761313	12761620	308	-	25	4	2.75449	-0.49246	0.000165623	0.0118275	peak_15609	intron (ENSMUST00000024599, intron 1 of 47)
Atg7	6	114855076	114856476	1401	+	70	29	1.4177	1.15064	0.000167219	0.0119212	peak_32340	intron (ENSMUST00000032457, intron 18 of 18)
Acat3	17	12925063	12926825	1763	-	101	48	1.22148	1.72091	0.000167904	0.0119497	peak_15612	intron (ENSMUST00000043923, intron 7 of 8)
Ahnak	19	9007305	9009242	1938	+	125	63	1.13735	2.04807	0.000169126	0.0119728	peak_18776	intron (ENSMUST00000092955, intron 4 of 5)
F3	3	121734257	121734840	584	+	32	8	2.13229	-0.0772828	0.00016937	0.0119728	peak_24693	exon (ENSMUST00000029771, exon 6 of 6)
Airn	17	12824988	12825707	720	+	32	8	2.13229	-0.0772828	0.00016937	0.0119728	peak_15610	intron (ENSMUST00000160932, intron 1 of 2)
Tmem2	19	21860535	21864155	3621	+	163	87	1.05514	2.45129	0.000181405	0.0126027	peak_19038	Intergenic between ENSMUST00000096194 and ENSMUST00000074770
Ahnak	19	8989276	8990929	1654	+	87	39	1.30513	1.48636	0.000185617	0.0126027	peak_18771	promoter-TSS (ENSMUST00000092955)
Cntnap5a	1	116388473	116388772	300	+	13	0	6.79073	-1.45452	0.000187	0.0126027	peak_2008	intron (ENSMUST00000043725, intron 13 of 23)
Gm37912	1	186907908	186908185	278	-	13	0	6.79073	-1.45452	0.000187	0.0126027	peak_3213	Intergenic between ENSMUST00000001339 and ENSMUST00000191895
Gpr149	3	62605548	62605773	226	-	13	0	6.79073	-1.45452	0.000187	0.0126027	peak_23589	promoter-TSS (ENSMUST00000058535)
Cd53	3	106781569	106781808	240	-	13	0	6.79073	-1.45452	0.000187	0.0126027	peak_24400	intron (ENSMUST00000038845, intron 1 of 7)
Gm43469	3	150904968	150905207	240	-	13	0	6.79073	-1.45452	0.000187	0.0126027	peak_25102	Intergenic between ENSMUST00000196445 and ENSMUST00000196084
Gm43159	3	157371730	157372163	434	-	13	0	6.79073	-1.45452	0.000187	0.0126027	peak_25210	Intergenic between ENSMUST00000195173 and ENSMUST00000196791
Ptbp3	4	59536329	59536627	299	-	13	0	6.79073	-1.45452	0.000187	0.0126027	peak_26143	intron (ENSMUST00000030076, intron 1 of 13)
Megf9	4	70795586	70795819	234	-	13	0	6.79073	-1.45452	0.000187	0.0126027	peak_26348	Intergenic between ENSMUST00000107359 and ENSMUST00000084489
Tyrp1	4	80311831	80312056	226	+	13	0	6.79073	-1.45452	0.000187	0.0126027	peak_26499	Intergenic between ENSMUST00000158713 and ENSMUST00000133655
Agbl4	4	111000282	111000507	226	+	13	0	6.79073	-1.45452	0.000187	0.0126027	peak_26971	intron (ENSMUST00000106592, intron 4 of 12)
Pramef25	4	143952554	143952841	288	-	13	0	6.79073	-1.45452	0.000187	0.0126027	peak_27573	promoter-TSS (ENSMUST00000105766)
Atp10a	7	58312337	58312654	318	+	13	0	6.79073	-1.45452	0.000187	0.0126027	peak_34020	Intergenic between ENSMUST00000205580 and ENSMUST00000207668
Grm5	7	87911755	87912022	268	+	13	0	6.79073	-1.45452	0.000187	0.0126027	peak_34495	intron (ENSMUST00000125009, intron 4 of 9)
Gm15338	7	124538414	124538644	231	+	13	0	6.79073	-1.45452	0.000187	0.0126027	peak_35129	Intergenic between ENSMUST00000151884 and ENSMUST00000206859
Olfr884	9	38047708	38048051	344	+	13	0	6.79073	-1.45452	0.000187	0.0126027	peak_38641	promoter-TSS (ENSMUST00000181088)
Olfr975	9	39951009	39951319	311	-	13	0	6.79073	-1.45452	0.000187	0.0126027	peak_38692	promoter-TSS (ENSMUST00000216647)
Gm37987	9	91687103	91687447	345	-	13	0	6.79073	-1.45452	0.000187	0.0126027	peak_39593	Intergenic between ENSMUST00000195215 and ENSMUST00000194999
Gm36971	12	47488144	47488400	257	+	13	0	6.79073	-1.45452	0.000187	0.0126027	peak_8445	Intergenic between ENSMUST00000195244 and ENSMUST00000169406
Klhl1	14	96446028	96446399	372	-	13	0	6.79073	-1.45452	0.000187	0.0126027	peak_11601	intron (ENSMUST00000022666, intron 1 of 10)
Alg10b	15	90062681	90062951	271	+	13	0	6.79073	-1.45452	0.000187	0.0126027	peak_13674	Intergenic between ENSMUST00000029441 and ENSMUST00000100309
Pdzrn4	15	92905925	92906219	295	+	13	0	6.79073	-1.45452	0.000187	0.0126027	peak_13710	Intergenic between ENSMUST00000035399 and ENSMUST00000083977
Nell2	15	95192265	95192468	204	-	0	15	-6.8462	-1.33025	0.000187	0.0126027	peak_41205	Intergenic between ENSMUST00000185302 and ENSMUST00000166170
Rab18	18	6711504	6711966	463	+	13	0	6.79073	-1.45452	0.000187	0.0126027	peak_17265	Intergenic between ENSMUST00000044829 and ENSMUST00000097680
Mrpl21	19	3297105	3297433	329	+	13	0	6.79073	-1.45452	0.000187	0.0126027	peak_18584	Intergenic between ENSMUST00000025743 and ENSMUST00000025835
Pds5a	5	65600761	65602135	1375	-	62	25	1.45601	0.971515	0.000187747	0.0126327	peak_28837	Intergenic between ENSMUST00000202274 and ENSMUST00000201948
Fgfr2	7	130203031	130205500	2470	-	85	38	1.30897	1.45259	0.000192717	0.0129099	peak_35292	intron (ENSMUST00000124096, intron 2 of 6)
F3	3	121731494	121732753	1260	+	60	23	1.52843	0.907291	0.000192791	0.0129099	peak_24692	intron (ENSMUST00000029771, intron 4 of 5)
Eif3g	9	20892650	20894282	1633	-	60	24	1.46738	0.923034	0.000192791	0.0129099	peak_38339	TTS (ENSMUST00000004206)
Cfl1	19	5490478	5492054	1577	+	102	49	1.20601	1.73945	0.000194734	0.0130192	peak_18648	promoter-TSS (ENSMUST00000209469)
F3	3	121730498	121731214	717	+	35	10	1.94387	0.0777404	0.000196752	0.0130915	peak_24691	intron (ENSMUST00000029771, intron 3 of 5)
Runx2	17	44722663	44723309	647	-	35	10	1.94387	0.0777404	0.000196752	0.0130915	peak_16314	intron (ENSMUST00000113571, intron 4 of 8)
Tomm7	5	23856772	23858192	1421	-	58	22	1.54338	0.856559	0.000197693	0.0131125	peak_28071	Intergenic between ENSMUST00000030851 and ENSMUST00000101513
Dido1	2	180672974	180673612	639	-	27	6	2.29545	-0.328412	0.000200837	0.0131545	peak_22628	exon (ENSMUST00000087517, exon 10 of 16)
Ak4	4	101468867	101469938	1072	+	27	6	2.29545	-0.328412	0.000200837	0.0131545	peak_26819	Intergenic between ENSMUST00000155749 and ENSMUST00000106930
Rsrp1	4	134924158	134924623	466	+	27	5	2.55231	-0.366707	0.000200837	0.0131545	peak_27406	promoter-TSS (ENSMUST00000078084)
Fam161a	11	23006244	23006772	529	+	27	5	2.55231	-0.366707	0.000200837	0.0131545	peak_5761	promoter-TSS (ENSMUST00000173923)
Sqstm1	11	50210334	50210737	404	-	27	5	2.55231	-0.366707	0.000200837	0.0131545	peak_6238	promoter-TSS (ENSMUST00000015981)
Id4	13	48262849	48263538	690	+	27	6	2.29545	-0.328412	0.000200837	0.0131545	peak_9811	promoter-TSS (ENSMUST00000021810)
Hnrnpc	14	52067985	52068690	706	-	27	5	2.55231	-0.366707	0.000200837	0.0131545	peak_10973	Intergenic between ENSMUST00000214342 and ENSMUST00000164655
Scd2	19	44294549	44294945	397	+	27	6	2.29545	-0.328412	0.000200837	0.0131545	peak_19320	promoter-TSS (ENSMUST00000026221)
Fgf18	11	33148075	33150063	1989	-	92	43	1.24523	1.58234	0.000202944	0.0132718	peak_5944	Intergenic between ENSMUST00000109363 and ENSMUST00000075641
Rrbp1	2	143956120	143956721	602	-	37	11	1.88797	0.163657	0.000205848	0.0133288	peak_21913	intron (ENSMUST00000016072, intron 12 of 23)
Mapt	11	104328790	104329799	1010	+	37	11	1.88797	0.163657	0.000205848	0.0133288	peak_7382	exon (ENSMUST00000106992, exon 10 of 10)
Pbx1	1	168204347	168204724	378	-	22	3	2.97081	-0.679929	0.000206996	0.0133288	peak_2924	intron (ENSMUST00000188912, intron 3 of 7)
Ifne	4	88907145	88907497	353	-	22	3	2.97081	-0.679929	0.000206996	0.0133288	peak_26622	Intergenic between ENSMUST00000056014 and ENSMUST00000058030
Ptn	6	36720192	36720527	336	-	22	3	2.97081	-0.679929	0.000206996	0.0133288	peak_30974	intron (ENSMUST00000101534, intron 4 of 4)
Gfpt1	6	87092173	87092453	281	+	22	3	2.97081	-0.679929	0.000206996	0.0133288	peak_31829	TTS (ENSMUST00000113658)
2022-03-01	8	66017546	66018149	604	+	22	3	2.97081	-0.679929	0.000206996	0.0133288	peak_36780	intron (ENSMUST00000110258, intron 2 of 7)
RP23-331E5.8	10	29285893	29286258	366	-	22	3	2.97081	-0.679929	0.000206996	0.0133288	peak_3648	Intergenic between ENSMUST00000213489 and ENSMUST00000215448
Tom1l1	11	90842053	90842442	390	-	3	24	-2.80152	-0.626635	0.000206996	0.0133288	peak_41114	Intergenic between ENSMUST00000154599 and ENSMUST00000061019
Birc6	17	74623086	74623407	322	+	22	3	2.97081	-0.679929	0.000206996	0.0133288	peak_16880	intron (ENSMUST00000180037, intron 35 of 72)
Kpnb1	11	97156976	97158478	1503	-	69	29	1.39698	1.13618	0.000213665	0.0137161	peak_7233	Intergenic between ENSMUST00000146374 and ENSMUST00000001479
Gls	1	52232635	52233328	694	-	41	13	1.79724	0.321538	0.000216503	0.0138347	peak_878	promoter-TSS (ENSMUST00000114510)
Postn	3	54386242	54387022	781	+	41	13	1.79724	0.321538	0.000216503	0.0138347	peak_23446	intron (ENSMUST00000107985, intron 20 of 21)
Cald1	6	34719972	34720760	789	+	49	17	1.6701	0.593406	0.000216832	0.0138347	peak_30881	intron (ENSMUST00000079391, intron 3 of 13)
Hist1h3e	13	23561644	23562565	922	-	49	17	1.6701	0.593406	0.000216832	0.0138347	peak_9695	promoter-TSS (ENSMUST00000105107)
Cald1	6	34677712	34678504	793	+	43	14	1.75988	0.394449	0.000218753	0.0138704	peak_30866	intron (ENSMUST00000079391, intron 2 of 13)
Bhlhe40	6	108660764	108661612	849	+	43	14	1.75988	0.394449	0.000218753	0.0138704	peak_32197	promoter-TSS (ENSMUST00000032194)
Eif4b	15	102097674	102098502	829	+	43	14	1.75988	0.394449	0.000218753	0.0138704	peak_13875	TTS (ENSMUST00000169681)
Tsc22d2	3	58450603	58451710	1108	+	45	15	1.72665	0.463857	0.000219377	0.0138704	peak_23510	intron (ENSMUST00000099090, intron 2 of 3)
Sh2b3	5	121822234	121823258	1025	-	45	15	1.72665	0.463857	0.000219377	0.0138704	peak_29741	intron (ENSMUST00000086310, intron 3 of 8)
Lmo7	14	101940782	101941924	1143	+	45	15	1.72665	0.463857	0.000219377	0.0138704	peak_11711	Intergenic between ENSMUST00000159806 and ENSMUST00000158346
Flot1	17	35831627	35833761	2135	+	138	72	1.08769	2.20409	0.000223869	0.0141331	peak_16134	exon (ENSMUST00000001569, exon 13 of 13)
Fam166a	2	25220310	25221583	1274	+	75	33	1.33145	1.27078	0.000233414	0.0147135	peak_19914	intron (ENSMUST00000028346, intron 4 of 6)
Sptlc3	2	139361354	139361847	494	+	19	2	3.3155	-0.895242	0.000243751	0.0151824	peak_21846	Intergenic between ENSMUST00000075410 and ENSMUST00000110083
Sema3a	5	13552047	13552345	299	+	19	2	3.3155	-0.895242	0.000243751	0.0151824	peak_27881	intron (ENSMUST00000095012, intron 7 of 17)
Krba1	6	48316101	48316417	317	+	19	2	3.3155	-0.895242	0.000243751	0.0151824	peak_31193	Intergenic between ENSMUST00000203033 and ENSMUST00000114571
Bmper	9	23313206	23313744	539	+	19	2	3.3155	-0.895242	0.000243751	0.0151824	peak_38405	intron (ENSMUST00000071982, intron 6 of 14)
Ccdc59	10	105852291	105852717	427	+	19	2	3.3155	-0.895242	0.000243751	0.0151824	peak_4915	Intergenic between ENSMUST00000020049 and ENSMUST00000029404
Cenpp	13	49620511	49620803	293	-	19	2	3.3155	-0.895242	0.000243751	0.0151824	peak_9840	intron (ENSMUST00000021818, intron 5 of 7)
Txlng	X	162785703	162786333	631	-	19	2	3.3155	-0.895242	0.000243751	0.0151824	peak_40702	intron (ENSMUST00000112316, intron 8 of 10)
Lhfp	3	53242048	53242386	339	+	16	1	3.98288	-1.14813	0.000252789	0.015269	peak_23419	intron (ENSMUST00000059562, intron 3 of 3)
Camk2d	3	126646201	126646479	279	+	16	1	3.98288	-1.14813	0.000252789	0.015269	peak_24769	intron (ENSMUST00000106402, intron 2 of 19)
Rab2a	4	8551537	8551844	308	+	16	1	3.98288	-1.14813	0.000252789	0.015269	peak_25317	intron (ENSMUST00000060232, intron 1 of 7)
Trp53inp1	4	11176197	11176422	226	+	16	1	3.98288	-1.14813	0.000252789	0.015269	peak_25354	Intergenic between ENSMUST00000029865 and ENSMUST00000170901
Rnf19b	4	129086643	129087049	407	+	16	1	3.98288	-1.14813	0.000252789	0.015269	peak_27295	TTS (ENSMUST00000130803)
Gbp8	5	105028897	105029409	513	-	16	1	3.98288	-1.14813	0.000252789	0.015269	peak_29444	intron (ENSMUST00000031235, intron 5 of 9)
Vmn2r23	6	123701006	123701265	260	+	16	1	3.98288	-1.14813	0.000252789	0.015269	peak_32472	promoter-TSS (ENSMUST00000172391)
Pdcd2l	7	34183322	34183796	475	-	16	1	3.98288	-1.14813	0.000252789	0.015269	peak_33565	TTS (ENSMUST00000002710)
Rsf1	7	97643243	97643588	346	+	16	1	3.98288	-1.14813	0.000252789	0.015269	peak_34688	intron (ENSMUST00000107153, intron 4 of 15)
Gm45259	8	50538697	50538977	281	+	16	1	3.98288	-1.14813	0.000252789	0.015269	peak_36487	Intergenic between ENSMUST00000209217 and ENSMUST00000033920
BC030500	8	59439721	59440117	397	+	16	1	3.98288	-1.14813	0.000252789	0.015269	peak_36646	Intergenic between ENSMUST00000160055 and ENSMUST00000093494
Plcd3	11	103078325	103078667	343	-	16	1	3.98288	-1.14813	0.000252789	0.015269	peak_7367	intron (ENSMUST00000103077, intron 4 of 14)
Cbx4	11	119084950	119085219	270	-	16	1	3.98288	-1.14813	0.000252789	0.015269	peak_7660	promoter-TSS (ENSMUST00000026665)
Fhit	14	9183289	9183734	446	-	16	1	3.98288	-1.14813	0.000252789	0.015269	peak_10311	Intergenic between ENSMUST00000102996 and ENSMUST00000161302
Phf11a	14	59290372	59290867	496	-	16	1	3.98288	-1.14813	0.000252789	0.015269	peak_11104	intron (ENSMUST00000062307, intron 2 of 7)
Csmd3	15	46805714	46805939	226	-	16	1	3.98288	-1.14813	0.000252789	0.015269	peak_12767	Intergenic between ENSMUST00000022967 and ENSMUST00000160658
Eno1b	18	47975166	47975489	324	+	16	1	3.98288	-1.14813	0.000252789	0.015269	peak_17926	Intergenic between ENSMUST00000126684 and ENSMUST00000076155
Lman1	18	65979808	65980277	470	-	16	1	3.98288	-1.14813	0.000252789	0.015269	peak_18205	TTS (ENSMUST00000048260)
Dym	18	75167040	75167509	470	+	16	1	3.98288	-1.14813	0.000252789	0.015269	peak_18357	intron (ENSMUST00000039608, intron 13 of 16)
Dars2	1	161042231	161042902	672	-	31	8	2.08666	-0.11112	0.000254748	0.0152991	peak_2793	intron (ENSMUST00000035430, intron 16 of 16)
Cd44	2	102886089	102886683	595	-	31	8	2.08666	-0.11112	0.000254748	0.0152991	peak_21212	intron (ENSMUST00000111194, intron 1 of 13)
Sema5a	15	32787470	32788182	713	+	31	8	2.08666	-0.11112	0.000254748	0.0152991	peak_12577	Intergenic between ENSMUST00000067458 and ENSMUST00000022871
Srfbp1	18	52495049	52496042	994	+	31	8	2.08666	-0.11112	0.000254748	0.0152991	peak_17990	Intergenic between ENSMUST00000025406 and ENSMUST00000171470
Fgfr2	7	130185767	130187197	1431	-	57	22	1.51834	0.838839	0.000260181	0.0155585	peak_35278	intron (ENSMUST00000124096, intron 2 of 6)
Mettl23	11	116847170	116849174	2005	+	117	59	1.13646	1.95466	0.000261672	0.0156254	peak_7606	intron (ENSMUST00000106370, intron 1 of 4)
Cdh13	8	118418516	118418958	443	+	24	4	2.69588	-0.537631	0.000264517	0.0157058	peak_37848	intron (ENSMUST00000117160, intron 1 of 13)
Tbc1d32	10	55974476	55975077	602	-	24	4	2.69588	-0.537631	0.000264517	0.0157058	peak_4029	Intergenic between ENSMUST00000105469 and ENSMUST00000099739
Actr2	11	20094572	20095013	442	-	4	26	-2.51512	-0.493393	0.000264517	0.0157058	peak_41070	intron (ENSMUST00000000137, intron 2 of 8)
Rlim	X	103952041	103952797	757	-	24	4	2.69588	-0.537631	0.000264517	0.0157058	peak_40397	Intergenic between ENSMUST00000195208 and ENSMUST00000070705
Il17b	18	61651955	61654822	2868	+	95	46	1.19446	1.64267	0.000265216	0.015725	peak_18143	Intergenic between ENSMUST00000164253 and ENSMUST00000025471
Eapp	12	54710174	54710801	628	-	55	21	1.53363	0.785604	0.000267908	0.0158622	peak_8550	Intergenic between ENSMUST00000160085 and ENSMUST00000005798
Nexn	3	152246458	152247143	686	-	33	9	2.0092	-0.0136078	0.000273436	0.0160985	peak_25133	intron (ENSMUST00000046045, intron 8 of 12)
Ifne	4	88898996	88899935	940	-	33	9	2.0092	-0.0136078	0.000273436	0.0160985	peak_26616	Intergenic between ENSMUST00000056014 and ENSMUST00000058030
Sf3b3	8	110809314	110810171	858	-	33	9	2.0092	-0.0136078	0.000273436	0.0160985	peak_37723	TTS (ENSMUST00000042012)
Gm37699	15	85672831	85673377	547	+	33	9	2.0092	-0.0136078	0.000273436	0.0160985	peak_13562	Intergenic between ENSMUST00000194753 and ENSMUST00000109423
Chd2	7	73540744	73541681	938	-	52	19	1.59633	0.692708	0.000282516	0.0166098	peak_34237	promoter-TSS (ENSMUST00000169922)
Ldha	7	46845752	46847416	1665	+	66	28	1.38335	1.07796	0.000283508	0.0166448	peak_33804	intron (ENSMUST00000147535, intron 1 of 5)
Rpl37a	1	72715605	72716305	701	+	34	10	1.90219	0.0473583	0.000287197	0.0168143	peak_1276	Intergenic between ENSMUST00000059980 and ENSMUST00000047328
Abce1	8	79681092	79681844	753	-	34	10	1.90219	0.0473583	0.000287197	0.0168143	peak_37039	Intergenic between ENSMUST00000173286 and ENSMUST00000080536
Cand2	6	115803718	115805206	1489	+	92	44	1.21217	1.59215	0.000289049	0.0168781	peak_32361	exon (ENSMUST00000075995, exon 15 of 15)
Lmo7	14	101741372	101742676	1305	+	50	18	1.61733	0.633685	0.000289093	0.0168781	peak_11672	intron (ENSMUST00000100337, intron 1 of 30)
Ptn	6	36770826	36772346	1521	-	74	33	1.31211	1.25748	0.000293035	0.0170845	peak_31003	intron (ENSMUST00000101534, intron 1 of 4)
Ifne	4	88931947	88933022	1076	-	48	17	1.64042	0.572147	0.000294925	0.0171461	peak_26637	Intergenic between ENSMUST00000056014 and ENSMUST00000058030
Cep295	9	15316419	15317519	1101	-	48	17	1.64042	0.572147	0.000294925	0.0171461	peak_38246	exon (ENSMUST00000160946, exon 13 of 13)
Tspan31	10	127068055	127069695	1641	-	118	61	1.10073	1.97792	0.00029532	0.0171461	peak_5258	promoter-TSS (ENSMUST00000060991)
Irx5	8	92359411	92359979	569	+	36	11	1.84857	0.135031	0.000296643	0.0171517	peak_37299	exon (ENSMUST00000210246, exon 2 of 5)
Coq10a	10	128366065	128366417	353	-	36	11	1.84857	0.135031	0.000296643	0.0171517	peak_5323	intron (ENSMUST00000043211, intron 2 of 4)
Apol8	15	77755688	77756305	618	-	36	11	1.84857	0.135031	0.000296643	0.0171517	peak_13369	promoter-TSS (ENSMUST00000070911)
Cxcl12	6	117179089	117179822	734	+	38	12	1.80222	0.21769	0.000302407	0.0174129	peak_32375	exon (ENSMUST00000112871, exon 4 of 4)
Dynll1	5	115300347	115301055	709	-	40	13	1.76172	0.295877	0.000305088	0.0175034	peak_29608	promoter-TSS (ENSMUST00000009157)
Tiparp	3	65530816	65531470	655	+	42	14	1.72602	0.370051	0.000305231	0.0175034	peak_23645	intron (ENSMUST00000047906, intron 1 of 5)
Fgfr2	7	130197235	130198119	885	-	42	14	1.72602	0.370051	0.000305231	0.0175034	peak_35288	intron (ENSMUST00000124096, intron 2 of 6)
Sars	3	108421996	108423384	1389	-	62	26	1.39972	0.986564	0.000306105	0.0175295	peak_24444	Intergenic between ENSMUST00000147251 and ENSMUST00000090553
Rbm39	2	156169599	156169961	363	-	26	6	2.24124	-0.368689	0.000313333	0.0177016	peak_22152	intron (ENSMUST00000109587, intron 4 of 16)
Pcdh18	3	49742290	49742826	537	-	26	6	2.24124	-0.368689	0.000313333	0.0177016	peak_23376	TTS (ENSMUST00000035931)
Vgll4	6	114875066	114875519	454	-	26	5	2.4981	-0.408091	0.000313333	0.0177016	peak_32343	intron (ENSMUST00000032459, intron 2 of 4)
Gm44842	8	6234023	6234797	775	+	26	5	2.4981	-0.408091	0.000313333	0.0177016	peak_35606	Intergenic between ENSMUST00000209173 and ENSMUST00000183717
Cpsf6	10	117342772	117343057	286	-	26	6	2.24124	-0.368689	0.000313333	0.0177016	peak_5104	Intergenic between ENSMUST00000092162 and ENSMUST00000069168
Suz12	11	80036456	80037021	566	+	26	6	2.24124	-0.368689	0.000313333	0.0177016	peak_6904	Intergenic between ENSMUST00000163272 and ENSMUST00000061283
Arrdc3	13	80883378	80884040	663	+	26	6	2.24124	-0.368689	0.000313333	0.0177016	peak_10035	promoter-TSS (ENSMUST00000099356)
Coro7	16	4645370	4645899	530	-	26	6	2.24124	-0.368689	0.000313333	0.0177016	peak_13959	intron (ENSMUST00000038552, intron 9 of 27)
Tmem232	17	65485871	65486436	566	-	26	5	2.4981	-0.408091	0.000313333	0.0177016	peak_16759	intron (ENSMUST00000086722, intron 4 of 14)
Pten	19	32828120	32828539	420	+	26	6	2.24124	-0.368689	0.000313333	0.0177016	peak_19162	Intergenic between ENSMUST00000013807 and ENSMUST00000122563
Fgfr2	7	130242882	130244825	1944	-	79	36	1.28124	1.35785	0.000320834	0.0180524	peak_35315	intron (ENSMUST00000124096, intron 2 of 6)
Lonp1	17	56615936	56617035	1100	-	79	36	1.28124	1.35785	0.000320834	0.0180524	peak_16611	intron (ENSMUST00000047226, intron 10 of 17)
Cald1	6	34752008	34752964	957	+	58	23	1.47962	0.87287	0.000329839	0.0185094	peak_30897	intron (ENSMUST00000079391, intron 5 of 13)
Palld	8	61508826	61509852	1027	-	58	23	1.47962	0.87287	0.000329839	0.0185094	peak_36686	Intergenic between ENSMUST00000126575 and ENSMUST00000121785
Irs1	1	82274477	82276119	1643	-	77	35	1.2848	1.32091	0.000335547	0.0187544	peak_1416	intron (ENSMUST00000069799, intron 1 of 1)
B3galt1	2	68073266	68073878	613	+	21	3	2.90406	-0.731394	0.000339552	0.0187779	peak_20649	exon (ENSMUST00000180887, exon 4 of 5)
Gne	4	44033636	44033964	329	-	21	3	2.90406	-0.731394	0.000339552	0.0187779	peak_25878	TTS (ENSMUST00000030201)
Gatc	5	115338549	115338869	321	-	21	3	2.90406	-0.731394	0.000339552	0.0187779	peak_29610	intron (ENSMUST00000139167, intron 1 of 2)
Gm24601	6	94903910	94904194	285	-	3	23	-2.74046	-0.673217	0.000339552	0.0187779	peak_41996	Intergenic between ENSMUST00000157970 and ENSMUST00000135145
Gm45259	8	51262810	51263180	371	+	21	3	2.90406	-0.731394	0.000339552	0.0187779	peak_36504	Intergenic between ENSMUST00000209217 and ENSMUST00000033920
Lmo7	14	101896655	101897151	497	+	21	3	2.90406	-0.731394	0.000339552	0.0187779	peak_11698	intron (ENSMUST00000100337, intron 12 of 30)
Pnlip	19	58647255	58647480	226	+	21	3	2.90406	-0.731394	0.000339552	0.0187779	peak_19548	Intergenic between ENSMUST00000069419 and ENSMUST00000057270
Nol4l	2	153407144	153408341	1198	-	56	22	1.49286	0.820902	0.000341983	0.0188875	peak_22094	exon (ENSMUST00000035346, exon 11 of 11)
Fosb	7	19307848	19310054	2207	-	84	39	1.25458	1.4517	0.000345775	0.0190512	peak_33214	promoter-TSS (ENSMUST00000003640)
Rps20	4	3824512	3826229	1718	-	75	34	1.28855	1.28299	0.000351094	0.0192695	peak_25270	Intergenic between ENSMUST00000103010 and ENSMUST00000138502
Pbx3	2	34241767	34241970	204	-	0	14	-6.74756	-1.40733	0.000352487	0.0192695	peak_41455	intron (ENSMUST00000113132, intron 2 of 7)
H3f3a	1	180812544	180813129	586	-	28	7	2.12972	-0.25293	0.000352577	0.0192695	peak_3135	promoter-TSS (ENSMUST00000161308)
Lmo7	14	101863874	101864465	592	+	28	7	2.12972	-0.25293	0.000352577	0.0192695	peak_11694	intron (ENSMUST00000100337, intron 4 of 30)
Plec	15	76169932	76170445	514	-	28	7	2.12972	-0.25293	0.000352577	0.0192695	peak_13297	TTS (ENSMUST00000089610)
Myoz3	18	60591125	60591831	707	-	28	7	2.12972	-0.25293	0.000352577	0.0192695	peak_18105	promoter-TSS (ENSMUST00000056533)
Nop2	6	125131087	125132091	1005	+	54	21	1.50721	0.766994	0.00035419	0.0193324	peak_32504	promoter-TSS (ENSMUST00000044200)
Gm43457	5	34490697	34491768	1072	+	51	19	1.56838	0.672862	0.000378252	0.0206084	peak_28299	Intergenic between ENSMUST00000200867 and ENSMUST00000087737
Fxyd4	6	117929379	117930624	1246	-	80	37	1.25998	1.38166	0.000379535	0.0206084	peak_32389	Intergenic between ENSMUST00000180341 and ENSMUST00000203082
Rpl18a	8	70893306	70894642	1337	-	80	37	1.25998	1.38166	0.000379535	0.0206084	peak_36873	TTS (ENSMUST00000054220)
Ptn	6	36717196	36717797	602	-	30	8	2.03954	-0.145754	0.000382556	0.0207188	peak_30972	intron (ENSMUST00000101534, intron 4 of 4)
Cdh11	8	102771949	102773563	1615	-	72	32	1.31687	1.21784	0.000384864	0.0208169	peak_37547	intron (ENSMUST00000075190, intron 1 of 12)
Fn1	1	71638290	71638493	204	-	47	17	1.61013	0.550575	0.000400542	0.021637	peak_1257	intron (ENSMUST00000188894, intron 11 of 44)
Sass6	3	116627291	116628076	786	+	32	9	1.96496	-0.0459765	0.00040416	0.0217763	peak_24565	intron (ENSMUST00000198311, intron 15 of 16)
Ddx39b	17	35253278	35253918	641	+	32	9	1.96496	-0.0459765	0.00040416	0.0217763	peak_16126	exon (ENSMUST00000068056, exon 11 of 11)
Dpp7	2	25357064	25358115	1052	-	45	16	1.63432	0.485319	0.000410333	0.0219374	peak_19920	promoter-TSS (ENSMUST00000028332)
Cspp1	1	10129917	10130432	516	+	18	2	3.238	-0.955047	0.00041343	0.0219374	peak_146	intron (ENSMUST00000071087, intron 26 of 29)
Slco6d1	1	98402275	98402823	549	+	18	2	3.238	-0.955047	0.00041343	0.0219374	peak_1716	Intergenic between ENSMUST00000159353 and ENSMUST00000027575
Notch1	2	26455835	26456150	316	-	18	2	3.238	-0.955047	0.00041343	0.0219374	peak_19961	Intergenic between ENSMUST00000153996 and ENSMUST00000028288
Nkx2-4	2	147080725	147081068	344	-	18	2	3.238	-0.955047	0.00041343	0.0219374	peak_21957	Intergenic between ENSMUST00000028921 and ENSMUST00000067020
Gm14325	2	177818982	177819225	244	-	18	2	3.238	-0.955047	0.00041343	0.0219374	peak_22554	Intergenic between ENSMUST00000108942 and ENSMUST00000108939
Setd5	6	113113853	113114217	365	+	18	2	3.238	-0.955047	0.00041343	0.0219374	peak_32292	intron (ENSMUST00000042889, intron 6 of 21)
Thsd1	8	22223950	22224257	308	+	18	2	3.238	-0.955047	0.00041343	0.0219374	peak_35919	Intergenic between ENSMUST00000033866 and ENSMUST00000069828
Fnta	8	26017814	26018287	474	-	18	2	3.238	-0.955047	0.00041343	0.0219374	peak_35995	Intergenic between ENSMUST00000016138 and ENSMUST00000037182
Hace1	10	45546471	45546886	416	+	2	20	-3.09786	-0.878831	0.00041343	0.0219374	peak_40881	Intergenic between ENSMUST00000079390 and ENSMUST00000037044
Tpm3-rs7	14	113803647	113804118	472	+	18	2	3.238	-0.955047	0.00041343	0.0219374	peak_11891	Intergenic between ENSMUST00000072359 and ENSMUST00000194590
Dmrt2	19	25753774	25753999	226	+	18	2	3.238	-0.955047	0.00041343	0.0219374	peak_19074	Intergenic between ENSMUST00000053068 and ENSMUST00000176769
Mtfr2	10	20347095	20347936	842	+	43	15	1.66124	0.416976	0.000418716	0.0220826	peak_3526	promoter-TSS (ENSMUST00000169712)
Pold2	11	5873401	5874232	832	-	43	15	1.66124	0.416976	0.000418716	0.0220826	peak_5460	intron (ENSMUST00000102922, intron 6 of 10)
Tmem182	1	41048291	41048844	554	+	23	4	2.63479	-0.584233	0.000421961	0.0220826	peak_665	Intergenic between ENSMUST00000114765 and ENSMUST00000191992
Tnrc18	5	142724432	142725078	647	-	23	4	2.63479	-0.584233	0.000421961	0.0220826	peak_30205	exon (ENSMUST00000152247, exon 25 of 25)
Ccser1	6	61498626	61498897	272	+	23	4	2.63479	-0.584233	0.000421961	0.0220826	peak_31367	intron (ENSMUST00000126214, intron 5 of 10)
5530400C23Rik	6	133288093	133288523	431	+	23	4	2.63479	-0.584233	0.000421961	0.0220826	peak_32649	Intergenic between ENSMUST00000204588 and ENSMUST00000048459
Fgfr2	7	130187432	130187839	408	-	23	4	2.63479	-0.584233	0.000421961	0.0220826	peak_35279	intron (ENSMUST00000124096, intron 2 of 6)
Cenpp	13	49565476	49566170	695	-	23	4	2.63479	-0.584233	0.000421961	0.0220826	peak_9833	intron (ENSMUST00000021818, intron 5 of 7)
Gm27957	15	62272511	62273062	552	+	23	4	2.63479	-0.584233	0.000421961	0.0220826	peak_13007	Intergenic between ENSMUST00000184054 and ENSMUST00000192766
1810013L24Rik	16	8854225	8854693	469	+	23	4	2.63479	-0.584233	0.000421961	0.0220826	peak_14048	intron (ENSMUST00000023150, intron 3 of 3)
Snx32	19	5496145	5497679	1535	-	68	30	1.32726	1.13513	0.0004225	0.0220832	peak_18650	intron (ENSMUST00000070172, intron 9 of 12)
Cald1	6	34619873	34620490	618	+	41	14	1.69136	0.345242	0.000425204	0.0221447	peak_30845	intron (ENSMUST00000079391, intron 1 of 13)
Pycard	7	127992848	127993898	1051	-	41	14	1.69136	0.345242	0.000425204	0.0221447	peak_35225	promoter-TSS (ENSMUST00000033056)
Sorbs2	8	45637789	45638164	376	+	35	11	1.80807	0.105837	0.000426762	0.0221447	peak_36339	intron (ENSMUST00000067065, intron 1 of 25)
Ptn	6	36766867	36767317	451	-	39	13	1.7253	0.269761	0.000429203	0.0221447	peak_31001	intron (ENSMUST00000101534, intron 1 of 4)
Gm20686	8	108962228	108962918	691	-	39	13	1.7253	0.269761	0.000429203	0.0221447	peak_37689	Intergenic between ENSMUST00000175846 and ENSMUST00000034162
Mcl1	3	95666013	95666655	643	+	37	12	1.76386	0.190121	0.000430003	0.0221447	peak_24208	Intergenic between ENSMUST00000178686 and ENSMUST00000117782
Ccni	5	93181755	93182580	826	-	37	12	1.76386	0.190121	0.000430003	0.0221447	peak_29246	exon (ENSMUST00000058550, exon 7 of 7)
Gm44686	7	73542791	73543690	900	+	37	12	1.76386	0.190121	0.000430003	0.0221447	peak_34238	intron (ENSMUST00000206776, intron 1 of 3)
Rab2a	4	8610501	8611501	1001	+	57	23	1.45458	0.855352	0.000430601	0.0221447	peak_25323	Intergenic between ENSMUST00000060232 and ENSMUST00000127476
Fgfr2	7	130232250	130233636	1387	-	57	23	1.45458	0.855352	0.000430601	0.0221447	peak_35310	intron (ENSMUST00000124096, intron 2 of 6)
Mus81	19	5484987	5486134	1148	-	57	23	1.45458	0.855352	0.000430601	0.0221447	peak_18645	exon (ENSMUST00000124334, exon 7 of 16)
Cpm	10	117686947	117688130	1184	+	66	29	1.33296	1.09193	0.000442871	0.0221447	peak_5109	TTS (ENSMUST00000020399)
Prex2	1	11268680	11269007	328	+	15	1	3.89047	-1.21951	0.000447975	0.0221447	peak_169	intron (ENSMUST00000027056, intron 37 of 39)
Pard3b	1	62517272	62517587	316	+	15	1	3.89047	-1.21951	0.000447975	0.0221447	peak_1064	intron (ENSMUST00000075374, intron 20 of 22)
Cdh20	1	104660479	104660896	418	+	15	1	3.89047	-1.21951	0.000447975	0.0221447	peak_1828	Intergenic between ENSMUST00000157536 and ENSMUST00000062528
Phactr3	2	178237100	178237508	409	+	15	1	3.89047	-1.21951	0.000447975	0.0221447	peak_22561	intron (ENSMUST00000108917, intron 1 of 12)
Hao2	3	98889122	98889372	251	-	15	1	3.89047	-1.21951	0.000447975	0.0221447	peak_24305	intron (ENSMUST00000029464, intron 1 of 8)
Tmem55a	4	14912790	14913052	263	+	15	1	3.89047	-1.21951	0.000447975	0.0221447	peak_25408	intron (ENSMUST00000029875, intron 6 of 6)
Lingo2	4	36420744	36420978	235	-	15	1	3.89047	-1.21951	0.000447975	0.0221447	peak_25739	intron (ENSMUST00000108122, intron 3 of 7)
Tal2	4	53783882	53784159	278	+	15	1	3.89047	-1.21951	0.000447975	0.0221447	peak_26064	intron (ENSMUST00000030124, intron 1 of 1)
Dmrta1	4	89908711	89909029	319	+	15	1	3.89047	-1.21951	0.000447975	0.0221447	peak_26654	Intergenic between ENSMUST00000052478 and ENSMUST00000107129
Dab1	4	103650538	103651072	535	+	15	1	3.89047	-1.21951	0.000447975	0.0221447	peak_26849	intron (ENSMUST00000106827, intron 1 of 9)
Hs3st1	5	39625592	39625817	226	-	15	1	3.89047	-1.21951	0.000447975	0.0221447	peak_28401	intron (ENSMUST00000117944, intron 2 of 2)
Gnpda2	5	69879318	69879566	249	-	15	1	3.89047	-1.21951	0.000447975	0.0221447	peak_28910	Intergenic between ENSMUST00000120789 and ENSMUST00000200644
Thsd7a	6	12653132	12653370	239	-	15	1	3.89047	-1.21951	0.000447975	0.0221447	peak_30471	intron (ENSMUST00000172356, intron 1 of 27)
Ccser1	6	61661593	61661891	299	+	15	1	3.89047	-1.21951	0.000447975	0.0221447	peak_31371	intron (ENSMUST00000126214, intron 7 of 10)
Insr	8	3205673	3205921	249	-	15	1	3.89047	-1.21951	0.000447975	0.0221447	peak_35545	intron (ENSMUST00000091291, intron 3 of 20)
Svet1	8	29705033	29705258	226	-	15	1	3.89047	-1.21951	0.000447975	0.0221447	peak_36057	Intergenic between ENSMUST00000209370 and ENSMUST00000036631
Frg1	8	42261808	42262138	331	-	15	1	3.89047	-1.21951	0.000447975	0.0221447	peak_36287	Intergenic between ENSMUST00000033999 and ENSMUST00000059692
Zfhx3	8	108741917	108742142	226	+	15	1	3.89047	-1.21951	0.000447975	0.0221447	peak_37667	intron (ENSMUST00000188994, intron 1 of 1)
Bmper	9	23717489	23717984	496	+	15	1	3.89047	-1.21951	0.000447975	0.0221447	peak_38413	Intergenic between ENSMUST00000214050 and ENSMUST00000133787
Ipmk	10	71656370	71656595	226	+	15	1	3.89047	-1.21951	0.000447975	0.0221447	peak_4270	Intergenic between ENSMUST00000118381 and ENSMUST00000061324
Gm21293	10	104041912	104042137	226	+	15	1	3.89047	-1.21951	0.000447975	0.0221447	peak_4878	Intergenic between ENSMUST00000074204 and ENSMUST00000181634
0610010F05Rik	11	23635217	23635551	335	-	15	1	3.89047	-1.21951	0.000447975	0.0221447	peak_5772	promoter-TSS (ENSMUST00000131612)
Fam104a	11	113667518	113667748	231	-	15	1	3.89047	-1.21951	0.000447975	0.0221447	peak_7534	intron (ENSMUST00000120194, intron 2 of 2)
Cenpp	13	49617838	49618155	318	-	15	1	3.89047	-1.21951	0.000447975	0.0221447	peak_9838	intron (ENSMUST00000021818, intron 5 of 7)
Zfp640	13	66632879	66633104	226	-	15	1	3.89047	-1.21951	0.000447975	0.0221447	peak_9969	Intergenic between ENSMUST00000172579 and ENSMUST00000071320
Cdh9	15	16300709	16300982	274	+	15	1	3.89047	-1.21951	0.000447975	0.0221447	peak_12280	Intergenic between ENSMUST00000036439 and ENSMUST00000026432
Ctnnd2	15	30595517	30595857	341	+	15	1	3.89047	-1.21951	0.000447975	0.0221447	peak_12546	intron (ENSMUST00000081728, intron 3 of 22)
Gm43786	16	8683585	8684087	503	+	15	1	3.89047	-1.21951	0.000447975	0.0221447	peak_14040	promoter-TSS (ENSMUST00000202157)
Igsf11	16	39357852	39358318	467	+	15	1	3.89047	-1.21951	0.000447975	0.0221447	peak_14539	Intergenic between ENSMUST00000023478 and ENSMUST00000189229
Zfp40	17	23172977	23173202	226	-	15	1	3.89047	-1.21951	0.000447975	0.0221447	peak_15794	TTS (ENSMUST00000037057)
Nr3c1	18	39430344	39430702	359	-	15	1	3.89047	-1.21951	0.000447975	0.0221447	peak_17771	intron (ENSMUST00000115567, intron 2 of 8)
Pcyt1b	X	93752551	93752961	411	+	15	1	3.89047	-1.21951	0.000447975	0.0221447	peak_40336	Intergenic between ENSMUST00000045898 and ENSMUST00000045748
Ier2	8	84660526	84660910	385	-	73	33	1.29252	1.24405	0.000460449	0.0227345	peak_37146	TTS (ENSMUST00000060427)
Ncl	1	86359002	86359343	342	-	25	5	2.44178	-0.450673	0.000488104	0.023764	peak_1488	promoter-TSS (ENSMUST00000027438)
Shcbp1l	1	153448658	153449306	649	+	25	5	2.44178	-0.450673	0.000488104	0.023764	peak_2666	exon (ENSMUST00000042373, exon 9 of 10)
Pdlim5	3	142393283	142393748	466	-	25	5	2.44178	-0.450673	0.000488104	0.023764	peak_25006	intron (ENSMUST00000029941, intron 1 of 12)
Rest	5	77288125	77288570	446	+	25	5	2.44178	-0.450673	0.000488104	0.023764	peak_29009	Intergenic between ENSMUST00000113449 and ENSMUST00000047860
Tpi1	6	124813802	124814058	257	-	25	5	2.44178	-0.450673	0.000488104	0.023764	peak_32492	promoter-TSS (ENSMUST00000172132)
Fiz1	7	5005677	5006273	597	-	25	5	2.44178	-0.450673	0.000488104	0.023764	peak_32931	Intergenic between ENSMUST00000162502 and ENSMUST00000165320
4930483K19Rik	10	76557905	76558213	309	-	25	5	2.44178	-0.450673	0.000488104	0.023764	peak_4390	intron (ENSMUST00000127576, intron 1 of 3)
Mat2b	11	39449319	39450053	735	-	25	5	2.44178	-0.450673	0.000488104	0.023764	peak_6058	Intergenic between ENSMUST00000123278 and ENSMUST00000101347
Lmo7	14	101863232	101863652	421	+	25	5	2.44178	-0.450673	0.000488104	0.023764	peak_11693	intron (ENSMUST00000100337, intron 4 of 30)
Pabpc1	15	36589838	36590318	481	-	25	5	2.44178	-0.450673	0.000488104	0.023764	peak_12624	Intergenic between ENSMUST00000160936 and ENSMUST00000001809
Tmbim6	15	99410976	99411562	587	+	25	5	2.44178	-0.450673	0.000488104	0.023764	peak_13828	Intergenic between ENSMUST00000162274 and ENSMUST00000023747
Cald1	6	34608554	34610059	1506	+	91	45	1.16409	1.59132	0.000492138	0.0239326	peak_30836	intron (ENSMUST00000079391, intron 1 of 13)
Tab2	10	7901432	7903752	2321	-	113	59	1.08632	1.92121	0.000500083	0.0242908	peak_3390	Intergenic between ENSMUST00000039484 and ENSMUST00000146444
Snai2	16	14712764	14713893	1130	+	50	19	1.53988	0.652744	0.000505667	0.0245053	peak_14154	Intergenic between ENSMUST00000023356 and ENSMUST00000090277
Fxyd4	6	117930914	117932459	1546	-	89	44	1.1644	1.55996	0.000517672	0.0250581	peak_32390	Intergenic between ENSMUST00000180341 and ENSMUST00000203082
Ewsr1	11	5067317	5069083	1767	-	82	39	1.21986	1.42812	0.000521197	0.0251996	peak_5441	Intergenic between ENSMUST00000152257 and ENSMUST00000079949
Lbhd1	19	8886597	8888823	2227	+	128	69	1.04055	2.11252	0.000523555	0.0252844	peak_18763	intron (ENSMUST00000187504, intron 3 of 5)
Klhdc10	6	30459064	30459574	511	+	27	7	2.07748	-0.29114	0.000538084	0.0258373	peak_30753	Intergenic between ENSMUST00000135566 and ENSMUST00000064330
Pllp	8	94676175	94676789	615	-	27	7	2.07748	-0.29114	0.000538084	0.0258373	peak_37351	intron (ENSMUST00000034227, intron 3 of 3)
Zbtb2	10	4366760	4367296	537	-	27	7	2.07748	-0.29114	0.000538084	0.0258373	peak_3346	TTS (ENSMUST00000100078)
Zfp948	17	21576021	21576378	358	+	27	7	2.07748	-0.29114	0.000538084	0.0258373	peak_15766	intron (ENSMUST00000088787, intron 3 of 5)
Tnfrsf12a	17	23675757	23676249	493	-	27	7	2.07748	-0.29114	0.000538084	0.0258373	peak_15803	promoter-TSS (ENSMUST00000024698)
1700022I11Rik	4	42974675	42977071	2397	+	105	54	1.10796	1.81055	0.000539089	0.0258559	peak_25861	Intergenic between ENSMUST00000030163 and ENSMUST00000030164
Ptbp1	10	79854621	79855304	684	+	46	17	1.57918	0.528681	0.000543102	0.0260186	peak_4452	promoter-TSS (ENSMUST00000172282)
Grid2	6	63787677	63787976	300	+	20	3	2.83408	-0.784725	0.000556462	0.0264172	peak_31407	intron (ENSMUST00000095852, intron 2 of 15)
Avpr1a	10	122487082	122487331	250	+	20	3	2.83408	-0.784725	0.000556462	0.0264172	peak_5175	Intergenic between ENSMUST00000020323 and ENSMUST00000161487
Ikzf3	11	98543620	98544008	389	-	3	22	-2.6767	-0.721382	0.000556462	0.0264172	peak_41124	promoter-TSS (ENSMUST00000103141)
Mad2l1bp	17	46147905	46148234	330	-	20	3	2.83408	-0.784725	0.000556462	0.0264172	peak_16354	exon (ENSMUST00000171172, exon 3 of 3)
Best1	19	9988806	9989040	235	-	20	3	2.83408	-0.784725	0.000556462	0.0264172	peak_18807	intron (ENSMUST00000117346, intron 9 of 11)
Add3	19	53233760	53234147	388	+	20	3	2.83408	-0.784725	0.000556462	0.0264172	peak_19478	intron (ENSMUST00000111741, intron 8 of 14)
Eml4	17	83481420	83482262	843	+	44	16	1.60199	0.462414	0.000560744	0.0265296	peak_17042	Intergenic between ENSMUST00000096766 and ENSMUST00000025095
Ano7	1	93403115	93404588	1474	+	56	23	1.4291	0.837621	0.000561363	0.0265296	peak_1609	exon (ENSMUST00000186641, exon 24 of 24)
Wwp2	8	107555034	107555944	911	+	56	24	1.36804	0.854144	0.000561363	0.0265296	peak_37654	exon (ENSMUST00000166615, exon 21 of 24)
Psmd11	11	80410103	80410982	880	+	56	23	1.4291	0.837621	0.000561363	0.0265296	peak_6919	Intergenic between ENSMUST00000153824 and ENSMUST00000173938
Ptn	6	36804360	36804802	443	-	29	8	1.99082	-0.181224	0.00057344	0.0269485	peak_31018	intron (ENSMUST00000101534, intron 1 of 4)
Gm5577	6	88000171	88000524	354	+	29	8	1.99082	-0.181224	0.00057344	0.0269485	peak_31860	intron (ENSMUST00000153372, intron 2 of 2)
Wbp11	6	136812625	136813019	395	-	29	8	1.99082	-0.181224	0.00057344	0.0269485	peak_32715	TTS (ENSMUST00000116514)
Fam131a	16	20693186	20694120	935	+	29	8	1.99082	-0.181224	0.00057344	0.0269485	peak_14280	promoter-TSS (ENSMUST00000149543)
Zfand5	19	21277010	21277400	391	+	29	8	1.99082	-0.181224	0.00057344	0.0269485	peak_19007	intron (ENSMUST00000025659, intron 3 of 5)
Sfpq	4	127038195	127039946	1752	+	78	37	1.22351	1.35691	0.000578727	0.0271665	peak_27269	Intergenic between ENSMUST00000030623 and ENSMUST00000106102
Rdh5	10	128916538	128918088	1551	-	96	49	1.11865	1.68074	0.000581778	0.0272791	peak_5362	promoter-TSS (ENSMUST00000026406)
Runx3	4	135180059	135181163	1105	+	40	14	1.65584	0.320006	0.000591283	0.0276173	peak_27416	Intergenic between ENSMUST00000119564 and ENSMUST00000037099
Srpk2	5	23507134	23508077	944	-	40	14	1.65584	0.320006	0.000591283	0.0276173	peak_28058	exon (ENSMUST00000088392, exon 15 of 15)
Col12a1	9	79599298	79600006	709	-	31	9	1.91933	-0.0790737	0.00059626	0.0277102	peak_39386	exon (ENSMUST00000071750, exon 66 of 66)
Cnksr3	10	7109922	7110494	573	-	31	9	1.91933	-0.0790737	0.00059626	0.0277102	peak_3375	Intergenic between ENSMUST00000151960 and ENSMUST00000015346
Sphk1	11	116535620	116536211	592	+	31	9	1.91933	-0.0790737	0.00059626	0.0277102	peak_7596	exon (ENSMUST00000106388, exon 6 of 6)
Fgfr2	7	130221313	130222339	1027	-	38	13	1.68794	0.243171	0.000602715	0.0279482	peak_35301	intron (ENSMUST00000124096, intron 2 of 6)
Gm37699	15	85684179	85686004	1826	+	70	32	1.27629	1.19011	0.000607742	0.0279598	peak_13570	Intergenic between ENSMUST00000194753 and ENSMUST00000109423
Pecr	1	72236774	72237269	496	-	33	10	1.85927	0.0163352	0.000608709	0.0279598	peak_1264	Intergenic between ENSMUST00000048860 and ENSMUST00000027381
Prrx1	1	163285048	163285740	693	-	33	10	1.85927	0.0163352	0.000608709	0.0279598	peak_2841	intron (ENSMUST00000027878, intron 1 of 3)
Fosb	7	19306850	19307588	739	-	33	10	1.85927	0.0163352	0.000608709	0.0279598	peak_33213	exon (ENSMUST00000003640, exon 2 of 4)
Col12a1	9	79589769	79590388	620	-	33	10	1.85927	0.0163352	0.000608709	0.0279598	peak_39380	Intergenic between ENSMUST00000171278 and ENSMUST00000071750
Enc1	13	97253441	97254496	1056	+	33	10	1.85927	0.0163352	0.000608709	0.0279598	peak_10106	TTS (ENSMUST00000041623)
Nfatc4	14	55836728	55837353	626	+	33	10	1.85927	0.0163352	0.000608709	0.0279598	peak_11049	Intergenic between ENSMUST00000172271 and ENSMUST00000100529
Csnk1a1	18	61594376	61594915	540	+	33	10	1.85927	0.0163352	0.000608709	0.0279598	peak_18136	Intergenic between ENSMUST00000164253 and ENSMUST00000025471
Asb6	2	30823161	30824055	895	-	36	12	1.72446	0.162024	0.000610301	0.0279598	peak_20079	exon (ENSMUST00000041726, exon 6 of 6)
4632427E13Rik	7	92732213	92732960	748	-	36	12	1.72446	0.162024	0.000610301	0.0279598	peak_34579	Intergenic between ENSMUST00000207640 and ENSMUST00000147198
Ncl	1	86339625	86340145	521	-	34	11	1.76639	0.0760513	0.000612799	0.0279825	peak_1484	Intergenic between ENSMUST00000188695 and ENSMUST00000027438
Kmt2e	5	23432383	23432777	395	+	34	11	1.76639	0.0760513	0.000612799	0.0279825	peak_28049	promoter-TSS (ENSMUST00000094962)
Cul1	6	47524717	47525360	644	+	34	11	1.76639	0.0760513	0.000612799	0.0279825	peak_31177	intron (ENSMUST00000031697, intron 21 of 21)
Gm28001	3	96488366	96489351	986	+	53	21	1.4803	0.748146	0.000616405	0.0280614	peak_24243	Intergenic between ENSMUST00000183561 and ENSMUST00000049208
Lmln	16	33061677	33062727	1051	+	53	21	1.4803	0.748146	0.000616405	0.0280614	peak_14443	promoter-TSS (ENSMUST00000023497)
Nufip2	11	77686402	77689017	2616	+	111	58	1.08519	1.89631	0.000616536	0.0280614	peak_6844	promoter-TSS (ENSMUST00000100802)
Ier3	17	35821526	35823874	2349	+	125	68	1.02739	2.08318	0.000634612	0.0288528	peak_16130	promoter-TSS (ENSMUST00000003635)
Gars	6	55080979	55082513	1535	+	68	31	1.28016	1.14855	0.000641377	0.0290973	peak_31267	Intergenic between ENSMUST00000003572 and ENSMUST00000003568
Ube2n	10	95544057	95545411	1355	+	68	31	1.28016	1.14855	0.000641377	0.0290973	peak_4763	exon (ENSMUST00000099329, exon 4 of 4)
Trim35	14	66303702	66305268	1567	+	51	20	1.49487	0.691405	0.000645307	0.0292439	peak_11208	intron (ENSMUST00000022623, intron 3 of 5)
Ppia	11	6415798	6417618	1821	+	109	57	1.08402	1.87097	0.000647982	0.0292873	peak_5472	promoter-TSS (ENSMUST00000132846)
Col6a1	10	76706487	76708776	2290	-	113	60	1.06213	1.92895	0.000655358	0.0292873	peak_4399	Intergenic between ENSMUST00000105413 and ENSMUST00000001147
Lyg2	1	37914831	37915056	226	-	12	0	6.67634	-1.54308	0.000667207	0.0292873	peak_614	promoter-TSS (ENSMUST00000078307)
Acvr2a	2	47791221	47791446	226	+	12	0	6.67634	-1.54308	0.000667207	0.0292873	peak_20362	Intergenic between ENSMUST00000183957 and ENSMUST00000063886
Dlgap4	2	156670020	156670267	248	+	12	0	6.67634	-1.54308	0.000667207	0.0292873	peak_22164	intron (ENSMUST00000169464, intron 2 of 12)
Rims4	2	163949168	163949415	248	-	12	0	6.67634	-1.54308	0.000667207	0.0292873	peak_22303	Intergenic between ENSMUST00000044734 and ENSMUST00000018470
Actl6a	3	32684843	32685097	255	+	12	0	6.67634	-1.54308	0.000667207	0.0292873	peak_23119	Intergenic between ENSMUST00000195407 and ENSMUST00000194781
Gm22817	4	20993345	20993577	233	+	12	0	6.67634	-1.54308	0.000667207	0.0292873	peak_25484	Intergenic between ENSMUST00000141819 and ENSMUST00000157448
Aldoart1	4	72875137	72875391	255	-	12	0	6.67634	-1.54308	0.000667207	0.0292873	peak_26381	Intergenic between ENSMUST00000179234 and ENSMUST00000084480
Dpp6	5	27593205	27593551	347	+	12	0	6.67634	-1.54308	0.000667207	0.0292873	peak_28139	intron (ENSMUST00000071500, intron 7 of 25)
Sdk1	5	142029603	142029835	233	+	12	0	6.67634	-1.54308	0.000667207	0.0292873	peak_30190	intron (ENSMUST00000085774, intron 17 of 44)
Zfp141	7	42463584	42463872	289	-	12	0	6.67634	-1.54308	0.000667207	0.0292873	peak_33705	Intergenic between ENSMUST00000032648 and ENSMUST00000174407
Cntn5	9	10489006	10489407	402	-	12	0	6.67634	-1.54308	0.000667207	0.0292873	peak_38155	intron (ENSMUST00000162484, intron 2 of 20)
Mat2b	11	38910500	38910788	289	-	12	0	6.67634	-1.54308	0.000667207	0.0292873	peak_6050	Intergenic between ENSMUST00000123278 and ENSMUST00000101347
Kif3c	12	3405471	3405742	272	+	12	0	6.67634	-1.54308	0.000667207	0.0292873	peak_7763	exon (ENSMUST00000020999, exon 8 of 8)
Cmpk2	12	26584117	26584343	227	+	12	0	6.67634	-1.54308	0.000667207	0.0292873	peak_8164	Intergenic between ENSMUST00000020969 and ENSMUST00000079063
Vsx2	12	84561186	84561484	299	+	12	0	6.67634	-1.54308	0.000667207	0.0292873	peak_8998	Intergenic between ENSMUST00000137170 and ENSMUST00000021665
Gm25675	12	119921174	119921399	226	-	12	0	6.67634	-1.54308	0.000667207	0.0292873	peak_9539	promoter-TSS (ENSMUST00000174979)
Irx2	13	72907899	72908127	229	+	12	0	6.67634	-1.54308	0.000667207	0.0292873	peak_9994	Intergenic between ENSMUST00000172353 and ENSMUST00000176684
Sh2d4b	14	40576000	40576326	327	-	12	0	6.67634	-1.54308	0.000667207	0.0292873	peak_10788	Intergenic between ENSMUST00000158089 and ENSMUST00000070328
Tnfrsf19	14	61020660	61020891	232	-	12	0	6.67634	-1.54308	0.000667207	0.0292873	peak_11130	intron (ENSMUST00000111234, intron 3 of 9)
Rbfox1	16	6486416	6486794	379	+	12	0	6.67634	-1.54308	0.000667207	0.0292873	peak_13999	Intergenic between ENSMUST00000190515 and ENSMUST00000115841
Zpld1	16	55229429	55229763	335	-	12	0	6.67634	-1.54308	0.000667207	0.0292873	peak_14774	intron (ENSMUST00000143914, intron 11 of 12)
Dscam	16	97182017	97182251	235	-	12	0	6.67634	-1.54308	0.000667207	0.0292873	peak_15424	Intergenic between ENSMUST00000056102 and ENSMUST00000047275
Fbn2	18	58161860	58162092	233	-	12	0	6.67634	-1.54308	0.000667207	0.0292873	peak_18061	intron (ENSMUST00000025497, intron 5 of 64)
Slc27a6	18	58594724	58595030	307	+	12	0	6.67634	-1.54308	0.000667207	0.0292873	peak_18068	intron (ENSMUST00000025500, intron 4 of 9)
Gm15155	X	156158204	156158501	298	+	12	0	6.67634	-1.54308	0.000667207	0.0292873	peak_40662	intron (ENSMUST00000112542, intron 3 of 6)
Arhgap6	X	169235552	169235929	378	+	12	0	6.67634	-1.54308	0.000667207	0.0292873	peak_40734	intron (ENSMUST00000033721, intron 2 of 12)
Wdr75	1	45810811	45811242	432	+	22	4	2.571	-0.63236	0.000672116	0.0292873	peak_777	intron (ENSMUST00000027139, intron 8 of 20)
Slc30a10	1	185496557	185497156	600	+	22	4	2.571	-0.63236	0.000672116	0.0292873	peak_3198	Intergenic between ENSMUST00000061093 and ENSMUST00000045388
Cd44	2	102899828	102900311	484	-	22	4	2.571	-0.63236	0.000672116	0.0292873	peak_21220	promoter-TSS (ENSMUST00000111194)
Taf13	3	108571589	108571948	360	+	22	4	2.571	-0.63236	0.000672116	0.0292873	peak_24449	promoter-TSS (ENSMUST00000143054)
Cdh11	8	102656393	102656830	438	-	22	4	2.571	-0.63236	0.000672116	0.0292873	peak_37511	intron (ENSMUST00000075190, intron 8 of 12)
Olfr810	10	129790436	129790791	356	-	22	4	2.571	-0.63236	0.000672116	0.0292873	peak_5384	exon (ENSMUST00000214878, exon 4 of 4)
Oxa1l	14	54366144	54366844	701	+	22	4	2.571	-0.63236	0.000672116	0.0292873	peak_11015	intron (ENSMUST00000000985, intron 3 of 9)
Zbtb11os1	16	55972954	55973340	387	-	22	4	2.571	-0.63236	0.000672116	0.0292873	peak_14787	promoter-TSS (ENSMUST00000186480)
Zbtb7a	10	81127186	81128174	989	+	49	19	1.5108	0.632346	0.000674911	0.0293786	peak_4517	Intergenic between ENSMUST00000136743 and ENSMUST00000125261
Rpl12	2	32961821	32962538	718	+	57	25	1.33495	0.887805	0.000693457	0.0294717	peak_20135	promoter-TSS (ENSMUST00000126610)
Tbc1d8	1	39375449	39375747	299	-	17	2	3.15609	-1.01739	0.000700954	0.0294717	peak_636	intron (ENSMUST00000054462, intron 17 of 19)
Irs1	1	82265418	82265643	226	-	17	2	3.15609	-1.01739	0.000700954	0.0294717	peak_1409	intron (ENSMUST00000069799, intron 1 of 1)
Shisa4	1	135371087	135371408	322	-	17	2	3.15609	-1.01739	0.000700954	0.0294717	peak_2371	exon (ENSMUST00000041240, exon 5 of 5)
4930523C07Rik	1	160054448	160054685	238	+	2	19	-3.02436	-0.934612	0.000700954	0.0294717	peak_40790	Intergenic between ENSMUST00000195328 and ENSMUST00000097513
Prrx1	1	163246249	163246551	303	-	17	2	3.15609	-1.01739	0.000700954	0.0294717	peak_2828	exon (ENSMUST00000027878, exon 4 of 4)
Esrrg	1	187593309	187593844	536	+	17	2	3.15609	-1.01739	0.000700954	0.0294717	peak_3220	Intergenic between ENSMUST00000192285 and ENSMUST00000127489
Prdx6b	2	80165969	80166208	240	+	17	2	3.15609	-1.01739	0.000700954	0.0294717	peak_20827	Intergenic between ENSMUST00000134739 and ENSMUST00000057072
Sis	3	72640629	72640951	323	-	17	2	3.15609	-1.01739	0.000700954	0.0294717	peak_23761	Intergenic between ENSMUST00000184290 and ENSMUST00000167334
Rapgef2	3	79177405	79177694	290	-	2	19	-3.02436	-0.934612	0.000700954	0.0294717	peak_41515	intron (ENSMUST00000195708, intron 4 of 29)
n-R5s185	4	53957597	53957936	340	+	17	2	3.15609	-1.01739	0.000700954	0.0294717	peak_26066	Intergenic between ENSMUST00000083953 and ENSMUST00000175442
Mup18	4	61665134	61665359	226	-	17	2	3.15609	-1.01739	0.000700954	0.0294717	peak_26193	Intergenic between ENSMUST00000107484 and ENSMUST00000098040
Gm43842	5	68791976	68792430	455	-	17	2	3.15609	-1.01739	0.000700954	0.0294717	peak_28899	Intergenic between ENSMUST00000201764 and ENSMUST00000202890
Gm44682	7	53633980	53634485	506	+	17	2	3.15609	-1.01739	0.000700954	0.0294717	peak_33921	Intergenic between ENSMUST00000185841 and ENSMUST00000208501
Gm44898	7	55314823	55315316	494	+	17	2	3.15609	-1.01739	0.000700954	0.0294717	peak_33953	Intergenic between ENSMUST00000205934 and ENSMUST00000171077
Sfrp1	8	23464516	23464854	339	+	17	2	3.15609	-1.01739	0.000700954	0.0294717	peak_35931	Intergenic between ENSMUST00000033952 and ENSMUST00000131410
Unc5d	8	29188705	29189124	420	-	17	2	3.15609	-1.01739	0.000700954	0.0294717	peak_36050	intron (ENSMUST00000168630, intron 1 of 17)
Sgcz	8	38086889	38087197	309	-	17	2	3.15609	-1.01739	0.000700954	0.0294717	peak_36197	intron (ENSMUST00000118896, intron 1 of 7)
Gm37665	9	90724040	90724585	546	+	17	2	3.15609	-1.01739	0.000700954	0.0294717	peak_39574	Intergenic between ENSMUST00000128874 and ENSMUST00000192353
Ppp3r1	11	17128038	17128424	387	+	17	2	3.15609	-1.01739	0.000700954	0.0294717	peak_5650	Intergenic between ENSMUST00000058159 and ENSMUST00000102880
Sparc	11	55391606	55391942	337	-	17	2	3.15609	-1.01739	0.000700954	0.0294717	peak_6339	Intergenic between ENSMUST00000108864 and ENSMUST00000018737
Spanxn4	12	63418262	63418645	384	+	17	2	3.15609	-1.01739	0.000700954	0.0294717	peak_8682	Intergenic between ENSMUST00000172433 and ENSMUST00000059833
Gm23558	12	96930066	96930558	493	-	17	2	3.15609	-1.01739	0.000700954	0.0294717	peak_9192	Intergenic between ENSMUST00000122619 and ENSMUST00000157823
Rps23	13	90925349	90925898	550	+	17	2	3.15609	-1.01739	0.000700954	0.0294717	peak_10075	TTS (ENSMUST00000051955)
Cldn10	14	118779020	118779421	402	+	17	2	3.15609	-1.01739	0.000700954	0.0294717	peak_11959	Intergenic between ENSMUST00000036554 and ENSMUST00000047761
Trps1	15	51138797	51139069	273	-	17	2	3.15609	-1.01739	0.000700954	0.0294717	peak_12852	Intergenic between ENSMUST00000185183 and ENSMUST00000022925
Vmn2r117	17	23471984	23472331	348	-	17	2	3.15609	-1.01739	0.000700954	0.0294717	peak_15801	intron (ENSMUST00000171996, intron 4 of 5)
Ccnd3	17	47597308	47597609	302	+	17	2	3.15609	-1.01739	0.000700954	0.0294717	peak_16394	exon (ENSMUST00000171031, exon 5 of 7)
Tbc1d5	17	51441371	51441596	226	-	17	2	3.15609	-1.01739	0.000700954	0.0294717	peak_16469	Intergenic between ENSMUST00000024717 and ENSMUST00000144331
Ndc80	17	71496136	71496401	266	-	17	2	3.15609	-1.01739	0.000700954	0.0294717	peak_16841	exon (ENSMUST00000024851, exon 17 of 17)
Pcsk5	19	18146295	18146656	362	-	17	2	3.15609	-1.01739	0.000700954	0.0294717	peak_18959	Intergenic between ENSMUST00000050715 and ENSMUST00000025631
Dusp5	19	53535198	53535567	370	+	17	2	3.15609	-1.01739	0.000700954	0.0294717	peak_19481	intron (ENSMUST00000038287, intron 2 of 3)
Flna	X	74223803	74224171	369	-	17	2	3.15609	-1.01739	0.000700954	0.0294717	peak_40270	intron (ENSMUST00000114299, intron 46 of 46)
Cldn34c4	X	127997578	127998040	463	-	17	2	3.15609	-1.01739	0.000700954	0.0294717	peak_40487	Intergenic between ENSMUST00000052500 and ENSMUST00000194859
Naca	10	128049508	128050110	603	+	47	18	1.52828	0.570771	0.000704966	0.0295515	peak_5300	Intergenic between ENSMUST00000092048 and ENSMUST00000052798
Rab26	17	24528153	24528845	693	-	47	18	1.52828	0.570771	0.000704966	0.0295515	peak_15833	intron (ENSMUST00000061764, intron 4 of 4)
Wac	18	7931148	7932364	1217	+	47	18	1.52828	0.570771	0.000704966	0.0295515	peak_17284	intron (ENSMUST00000169478, intron 5 of 5)
Hhat	1	192745386	192746411	1026	-	55	23	1.40316	0.819674	0.000730758	0.030541	peak_3307	intron (ENSMUST00000128619, intron 3 of 11)
Gcat	15	79031763	79032895	1133	+	55	24	1.3421	0.836403	0.000730758	0.030541	peak_13422	promoter-TSS (ENSMUST00000171999)
Rps20	4	3833790	3834511	722	-	45	17	1.54755	0.506456	0.000735123	0.0306928	peak_25276	promoter-TSS (ENSMUST00000138502)
Mterf2	10	85120070	85121304	1235	-	62	28	1.29332	1.01619	0.000756638	0.0310434	peak_4616	exon (ENSMUST00000050813, exon 3 of 3)
Tiprl	1	165212508	165213111	604	-	24	5	2.38317	-0.494525	0.000758987	0.0310434	peak_2880	exon (ENSMUST00000043235, exon 7 of 7)
Gm38160	3	51477822	51478252	431	-	24	5	2.38317	-0.494525	0.000758987	0.0310434	peak_23396	Intergenic between ENSMUST00000192197 and ENSMUST00000193090
Cyp51	5	4081895	4082358	464	-	24	5	2.38317	-0.494525	0.000758987	0.0310434	peak_27733	exon (ENSMUST00000001507, exon 10 of 10)
Srp72	5	76969160	76969560	401	+	24	5	2.38317	-0.494525	0.000758987	0.0310434	peak_29003	Intergenic between ENSMUST00000141687 and ENSMUST00000101087
Cald1	6	34757607	34758029	423	+	24	5	2.38317	-0.494525	0.000758987	0.0310434	peak_30901	intron (ENSMUST00000079391, intron 7 of 13)
Nf1	11	79500905	79501374	470	+	5	26	-2.20152	-0.450244	0.000758987	0.0310434	peak_41096	intron (ENSMUST00000108251, intron 35 of 56)
Tmem100	11	90031726	90032172	447	+	24	5	2.38317	-0.494525	0.000758987	0.0310434	peak_7087	promoter-TSS (ENSMUST00000092788)
Tcerg1	18	42555581	42556208	628	+	24	5	2.38317	-0.494525	0.000758987	0.0310434	peak_17825	intron (ENSMUST00000025375, intron 14 of 21)
Tmem2	19	21795378	21795669	292	+	24	5	2.38317	-0.494525	0.000758987	0.0310434	peak_19024	intron (ENSMUST00000025663, intron 2 of 23)
Rps11	7	45124071	45125642	1572	-	80	39	1.18429	1.40416	0.000782576	0.0310434	peak_33768	promoter-TSS (ENSMUST00000003521)
Zfp9	6	118460518	118461217	700	-	41	15	1.59272	0.36855	0.000793692	0.0310434	peak_32399	Intergenic between ENSMUST00000159403 and ENSMUST00000161170
Hmgcr	13	96643922	96645252	1331	-	41	15	1.59272	0.36855	0.000793692	0.0310434	peak_10090	Intergenic between ENSMUST00000077672 and ENSMUST00000022176
Sntg1	1	8319925	8320152	228	-	14	1	3.79175	-1.29454	0.000794618	0.0310434	peak_121	Intergenic between ENSMUST00000194854 and ENSMUST00000140295
Gm38173	1	33691916	33692166	251	-	14	1	3.79175	-1.29454	0.000794618	0.0310434	peak_561	Intergenic between ENSMUST00000193126 and ENSMUST00000088287
Gm23829	1	48178070	48178342	273	-	14	1	3.79175	-1.29454	0.000794618	0.0310434	peak_812	Intergenic between ENSMUST00000157392 and ENSMUST00000184689
Gm15699	1	105041198	105041429	232	-	14	1	3.79175	-1.29454	0.000794618	0.0310434	peak_1838	Intergenic between ENSMUST00000159213 and ENSMUST00000058688
Gm37057	1	137266552	137266851	300	+	14	1	3.79175	-1.29454	0.000794618	0.0310434	peak_2402	Intergenic between ENSMUST00000192624 and ENSMUST00000191810
Fam188a	2	12549623	12549875	253	-	14	1	3.79175	-1.29454	0.000794618	0.0310434	peak_19706	Intergenic between ENSMUST00000124515 and ENSMUST00000154269
Olfr345	2	36640599	36640827	229	+	14	1	3.79175	-1.29454	0.000794618	0.0310434	peak_20189	promoter-TSS (ENSMUST00000076850)
Sp3	2	72934674	72934919	246	-	14	1	3.79175	-1.29454	0.000794618	0.0310434	peak_20731	Intergenic between ENSMUST00000157019 and ENSMUST00000102689
Olfr1272	2	90293245	90293551	307	-	14	1	3.79175	-1.29454	0.000794618	0.0310434	peak_20988	Intergenic between ENSMUST00000099750 and ENSMUST00000118332
Api5	2	95072113	95072413	301	-	14	1	3.79175	-1.29454	0.000794618	0.0310434	peak_21062	Intergenic between ENSMUST00000028617 and ENSMUST00000192023
Kcna4	2	107689226	107689535	310	+	14	1	3.79175	-1.29454	0.000794618	0.0310434	peak_21301	Intergenic between ENSMUST00000037012 and ENSMUST00000081631
Gm38221	2	148913478	148913812	335	-	14	1	3.79175	-1.29454	0.000794618	0.0310434	peak_21991	Intergenic between ENSMUST00000195146 and ENSMUST00000109942
Adnp	2	168174703	168175040	338	-	14	1	3.79175	-1.29454	0.000794618	0.0310434	peak_22422	Intergenic between ENSMUST00000052125 and ENSMUST00000088001
Rprl2	3	22394542	22394927	386	+	14	1	3.79175	-1.29454	0.000794618	0.0310434	peak_22927	Intergenic between ENSMUST00000157150 and ENSMUST00000194174
Tnik	3	28427828	28428070	243	+	14	1	3.79175	-1.29454	0.000794618	0.0310434	peak_23033	intron (ENSMUST00000159236, intron 2 of 30)
Sclt1	3	41725886	41726113	228	-	14	1	3.79175	-1.29454	0.000794618	0.0310434	peak_23249	intron (ENSMUST00000026866, intron 5 of 20)
Pi4kb	3	95003636	95003861	226	+	14	1	3.79175	-1.29454	0.000794618	0.0310434	peak_24188	intron (ENSMUST00000072287, intron 8 of 10)
Gm43603	3	136099920	136100216	297	+	14	1	3.79175	-1.29454	0.000794618	0.0310434	peak_24911	intron (ENSMUST00000198354, intron 1 of 3)
Gm43573	3	149489111	149489336	226	+	14	1	3.79175	-1.29454	0.000794618	0.0310434	peak_25092	Intergenic between ENSMUST00000196445 and ENSMUST00000196084
Gm11915	4	29792876	29793113	238	-	14	1	3.79175	-1.29454	0.000794618	0.0310434	peak_25640	Intergenic between ENSMUST00000153669 and ENSMUST00000037607
Lingo2	4	36397518	36397770	253	-	14	1	3.79175	-1.29454	0.000794618	0.0310434	peak_25738	intron (ENSMUST00000108122, intron 3 of 7)
Tusc1	4	93036731	93036973	243	-	14	1	3.79175	-1.29454	0.000794618	0.0310434	peak_26700	Intergenic between ENSMUST00000123179 and ENSMUST00000066774
Clic4	4	135207361	135207678	318	-	14	1	3.79175	-1.29454	0.000794618	0.0310434	peak_27419	Intergenic between ENSMUST00000119564 and ENSMUST00000037099
Dhx15	5	52146961	52147186	226	-	14	1	3.79175	-1.29454	0.000794618	0.0310434	peak_28598	Intergenic between ENSMUST00000199653 and ENSMUST00000031061
Gm43706	5	56751019	56751286	268	+	14	1	3.79175	-1.29454	0.000794618	0.0310434	peak_28663	Intergenic between ENSMUST00000195958 and ENSMUST00000198767
Grm7	6	111183949	111184258	310	+	14	1	3.79175	-1.29454	0.000794618	0.0310434	peak_32240	intron (ENSMUST00000071076, intron 4 of 10)
Arhgap35	7	16567246	16567572	327	-	14	1	3.79175	-1.29454	0.000794618	0.0310434	peak_33154	intron (ENSMUST00000075845, intron 1 of 6)
Zfp296	7	19577952	19578363	412	+	14	1	3.79175	-1.29454	0.000794618	0.0310434	peak_33221	promoter-TSS (ENSMUST00000108453)
Sbf2	7	110357588	110357870	283	-	14	1	3.79175	-1.29454	0.000794618	0.0310434	peak_34919	intron (ENSMUST00000164759, intron 26 of 39)
Ebf3	7	137209865	137210167	303	-	14	1	3.79175	-1.29454	0.000794618	0.0310434	peak_35419	intron (ENSMUST00000169486, intron 10 of 15)
Ppfia1	7	144474433	144474896	464	-	14	1	3.79175	-1.29454	0.000794618	0.0310434	peak_35530	Intergenic between ENSMUST00000145297 and ENSMUST00000168134
Gm45160	8	8100558	8100823	266	+	14	1	3.79175	-1.29454	0.000794618	0.0310434	peak_35639	Intergenic between ENSMUST00000207112 and ENSMUST00000001319
Slc35f3	8	126340580	126340961	382	+	14	1	3.79175	-1.29454	0.000794618	0.0310434	peak_37982	intron (ENSMUST00000108759, intron 2 of 6)
Ntm	9	29379660	29379959	300	-	14	1	3.79175	-1.29454	0.000794618	0.0310434	peak_38512	intron (ENSMUST00000075069, intron 2 of 7)
Marcks	10	37357246	37357449	204	-	1	16	-3.69978	-1.18514	0.000794618	0.0310434	peak_40867	Intergenic between ENSMUST00000092584 and ENSMUST00000179279
Fam229b	10	39114967	39115192	226	-	14	1	3.79175	-1.29454	0.000794618	0.0310434	peak_3780	Intergenic between ENSMUST00000019992 and ENSMUST00000063204
Ccdc85a	11	28579596	28579944	349	-	14	1	3.79175	-1.29454	0.000794618	0.0310434	peak_5875	intron (ENSMUST00000093253, intron 1 of 4)
Gm9964	11	79285465	79285839	375	-	14	1	3.79175	-1.29454	0.000794618	0.0310434	peak_6889	Intergenic between ENSMUST00000017821 and ENSMUST00000068448
Sptb	12	76680516	76680900	385	-	14	1	3.79175	-1.29454	0.000794618	0.0310434	peak_8877	intron (ENSMUST00000021458, intron 1 of 35)
Fhit	14	9800096	9800338	243	-	14	1	3.79175	-1.29454	0.000794618	0.0310434	peak_10317	intron (ENSMUST00000161302, intron 4 of 6)
1810062O18Rik	14	20569254	20569574	321	+	1	16	-3.69978	-1.18514	0.000794618	0.0310434	peak_41155	intron (ENSMUST00000128848, intron 5 of 5)
Gm15217	14	46326488	46326804	317	+	14	1	3.79175	-1.29454	0.000794618	0.0310434	peak_10879	Intergenic between ENSMUST00000194871 and ENSMUST00000111826
Diaph3	14	86123747	86124093	347	-	14	1	3.79175	-1.29454	0.000794618	0.0310434	peak_11464	Intergenic between ENSMUST00000071370 and ENSMUST00000022599
Dach1	14	98392785	98393208	424	-	14	1	3.79175	-1.29454	0.000794618	0.0310434	peak_11630	Intergenic between ENSMUST00000071533 and ENSMUST00000042662
Cdh18	15	23305042	23305309	268	+	14	1	3.79175	-1.29454	0.000794618	0.0310434	peak_12410	intron (ENSMUST00000163361, intron 4 of 6)
Khdrbs3	15	69772920	69773189	270	+	14	1	3.79175	-1.29454	0.000794618	0.0310434	peak_13157	Intergenic between ENSMUST00000022954 and ENSMUST00000022953
2010309G21Rik	16	19026621	19027007	387	+	14	1	3.79175	-1.29454	0.000794618	0.0310434	peak_14247	Intergenic between ENSMUST00000004222 and ENSMUST00000198927
Gbe1	16	70588558	70588978	421	+	14	1	3.79175	-1.29454	0.000794618	0.0310434	peak_15009	Intergenic between ENSMUST00000170464 and ENSMUST00000023600
1600014C23Rik	17	45791820	45792045	226	-	14	1	3.79175	-1.29454	0.000794618	0.0310434	peak_16350	Intergenic between ENSMUST00000178179 and ENSMUST00000071648
Tmem232	17	65317893	65318118	226	-	14	1	3.79175	-1.29454	0.000794618	0.0310434	peak_16755	intron (ENSMUST00000086722, intron 13 of 14)
Rab18	18	6786915	6787195	281	+	14	1	3.79175	-1.29454	0.000794618	0.0310434	peak_17266	intron (ENSMUST00000097680, intron 6 of 6)
Wdr7	18	63823148	63823541	394	+	14	1	3.79175	-1.29454	0.000794618	0.0310434	peak_18176	intron (ENSMUST00000072726, intron 19 of 27)
Sorcs1	19	50611954	50612181	228	-	1	16	-3.69978	-1.18514	0.000794618	0.0310434	peak_41436	intron (ENSMUST00000209413, intron 1 of 25)
Col4a5	X	141578520	141578934	415	+	14	1	3.79175	-1.29454	0.000794618	0.0310434	peak_40561	exon (ENSMUST00000112931, exon 9 of 53)
St5	7	109523437	109524692	1256	-	52	21	1.45288	0.729052	0.000811266	0.0316643	peak_34894	exon (ENSMUST00000168005, exon 19 of 19)
Prrx1	1	163265675	163266165	491	-	26	7	2.02328	-0.330368	0.000819566	0.0317517	peak_2837	intron (ENSMUST00000027878, intron 1 of 3)
Mme	3	63387336	63387766	431	+	26	7	2.02328	-0.330368	0.000819566	0.0317517	peak_23593	Intergenic between ENSMUST00000192002 and ENSMUST00000192926
Cct3	3	88322264	88322970	707	+	26	7	2.02328	-0.330368	0.000819566	0.0317517	peak_23997	promoter-TSS (ENSMUST00000168971)
Bcl9	3	97210747	97211506	760	-	26	7	2.02328	-0.330368	0.000819566	0.0317517	peak_24261	intron (ENSMUST00000046521, intron 7 of 9)
Fto	8	91655426	91656097	672	+	26	7	2.02328	-0.330368	0.000819566	0.0317517	peak_37280	intron (ENSMUST00000069718, intron 8 of 8)
Rnf123	9	108054575	108055518	944	-	26	7	2.02328	-0.330368	0.000819566	0.0317517	peak_39837	intron (ENSMUST00000160249, intron 35 of 38)
Psmd12	11	107503693	107504479	787	+	26	7	2.02328	-0.330368	0.000819566	0.0317517	peak_7451	exon (ENSMUST00000106752, exon 11 of 11)
Gm20219	17	56556128	56556554	427	-	26	7	2.02328	-0.330368	0.000819566	0.0317517	peak_16602	promoter-TSS (ENSMUST00000209718)
Snx5	2	144269796	144270799	1004	-	39	14	1.61942	0.294329	0.000820646	0.0317642	peak_21932	promoter-TSS (ENSMUST00000110030)
Eif5	12	111548649	111550829	2181	+	78	38	1.18517	1.36841	0.000828892	0.0319654	peak_9404	Intergenic between ENSMUST00000050993 and ENSMUST00000075281
Trnau1ap	4	132308642	132309393	752	-	37	13	1.64959	0.216092	0.000844689	0.0325147	peak_27345	Intergenic between ENSMUST00000040411 and ENSMUST00000030730
Rpl30	15	34440669	34441325	657	-	37	13	1.64959	0.216092	0.000844689	0.0325147	peak_12600	intron (ENSMUST00000079735, intron 4 of 4)
Slc3a2	19	8705095	8706001	907	-	58	26	1.30369	0.920694	0.000847044	0.0325754	peak_18742	Intergenic between ENSMUST00000157205 and ENSMUST00000170157
Fasn	11	120821687	120824199	2513	-	123	68	1.00414	2.06797	0.000850314	0.0326712	peak_7729	promoter-TSS (ENSMUST00000055655)
Srsf1	11	88054465	88055562	1098	+	65	30	1.26228	1.09085	0.000855913	0.0327781	peak_7054	Intergenic between ENSMUST00000107920 and ENSMUST00000018521
Gm19692	6	100813200	100813659	460	+	28	8	1.94041	-0.21757	0.000857787	0.0327781	peak_32059	Intergenic between ENSMUST00000203856 and ENSMUST00000063854
RP24-282C4.10	9	44641438	44642270	833	+	28	8	1.94041	-0.21757	0.000857787	0.0327781	peak_38786	Intergenic between ENSMUST00000217540 and ENSMUST00000034609
Pias4	10	81154534	81155042	509	-	28	8	1.94041	-0.21757	0.000857787	0.0327781	peak_4520	intron (ENSMUST00000005064, intron 9 of 10)
Klf6	13	5863026	5863910	885	+	28	8	1.94041	-0.21757	0.000857787	0.0327781	peak_9553	promoter-TSS (ENSMUST00000000080)
Runx2	17	44703661	44704189	529	-	28	8	1.94041	-0.21757	0.000857787	0.0327781	peak_16304	intron (ENSMUST00000113571, intron 5 of 8)
Gm27494	2	167066387	167067985	1599	+	88	45	1.11579	1.55912	0.000868341	0.0331512	peak_22384	Intergenic between ENSMUST00000184735 and ENSMUST00000207917
Tbc1d20	2	152286396	152286968	573	+	30	9	1.87221	-0.112933	0.000877812	0.0334214	peak_22067	Intergenic between ENSMUST00000133119 and ENSMUST00000028963
Bahcc1	11	120232785	120233190	406	+	30	9	1.87221	-0.112933	0.000877812	0.0334214	peak_7696	promoter-TSS (ENSMUST00000044985)
Incenp	19	9868007	9868464	458	-	30	9	1.87221	-0.112933	0.000877812	0.0334214	peak_18804	Intergenic between ENSMUST00000179814 and ENSMUST00000025562
Irs1	1	82281126	82283016	1891	-	76	37	1.18609	1.33174	0.000878797	0.0334286	peak_1420	intron (ENSMUST00000069799, intron 1 of 1)
Hspd1	1	55076897	55077590	694	-	32	10	1.81504	-0.0153566	0.000883481	0.0334852	peak_920	TTS (ENSMUST00000027123)
Iffo2	4	139493382	139494259	878	+	32	10	1.81504	-0.0153566	0.000883481	0.0334852	peak_27500	Intergenic between ENSMUST00000129779 and ENSMUST00000123827
Nlk	11	78562371	78563018	648	-	32	10	1.81504	-0.0153566	0.000883481	0.0334852	peak_6881	Intergenic between ENSMUST00000103242 and ENSMUST00000142739
Btaf1	19	37012958	37013451	494	+	32	10	1.81504	-0.0153566	0.000883481	0.0334852	peak_19223	TTS (ENSMUST00000099494)
Ahnak	19	9016919	9018366	1448	+	97	51	1.07602	1.70883	0.000889021	0.0336647	peak_18782	intron (ENSMUST00000092955, intron 4 of 5)
Col6a3	1	90825457	90825873	417	-	19	3	2.76052	-0.840063	0.000910749	0.0337259	peak_1559	intron (ENSMUST00000056925, intron 3 of 43)
Mms22l	4	23918778	23919145	368	+	19	3	2.76052	-0.840063	0.000910749	0.0337259	peak_25540	Intergenic between ENSMUST00000178174 and ENSMUST00000108222
Ifne	4	88904714	88905075	362	-	19	3	2.76052	-0.840063	0.000910749	0.0337259	peak_26619	Intergenic between ENSMUST00000056014 and ENSMUST00000058030
Fam53a	5	33584979	33585457	479	-	19	3	2.76052	-0.840063	0.000910749	0.0337259	peak_28270	Intergenic between ENSMUST00000173348 and ENSMUST00000065119
Mtus2	5	148154945	148155439	495	+	19	3	2.76052	-0.840063	0.000910749	0.0337259	peak_30324	intron (ENSMUST00000085558, intron 4 of 14)
Nxph1	6	9083634	9083912	279	+	19	3	2.76052	-0.840063	0.000910749	0.0337259	peak_30421	intron (ENSMUST00000160300, intron 2 of 2)
5430402O13Rik	6	50587876	50588190	315	+	3	21	-2.60999	-0.771242	0.000910749	0.0337259	peak_41927	intron (ENSMUST00000147260, intron 1 of 2)
Vmn2r21	6	123474286	123474754	469	-	19	3	2.76052	-0.840063	0.000910749	0.0337259	peak_32468	Intergenic between ENSMUST00000172199 and ENSMUST00000163607
Vmn2r35	7	7748459	7748788	330	-	19	3	2.76052	-0.840063	0.000910749	0.0337259	peak_32971	Intergenic between ENSMUST00000173459 and ENSMUST00000169683
Adamts17	7	67054681	67055358	678	+	19	3	2.76052	-0.840063	0.000910749	0.0337259	peak_34141	intron (ENSMUST00000098382, intron 15 of 22)
Rnf121	7	102020610	102020949	340	-	19	3	2.76052	-0.840063	0.000910749	0.0337259	peak_34766	intron (ENSMUST00000096639, intron 8 of 8)
Fgfr2	7	130535794	130536097	304	-	19	3	2.76052	-0.840063	0.000910749	0.0337259	peak_35327	intron (ENSMUST00000124096, intron 2 of 6)
Sorbs2	8	45641926	45642210	285	+	19	3	2.76052	-0.840063	0.000910749	0.0337259	peak_36343	intron (ENSMUST00000067065, intron 1 of 25)
Ankrd52	10	128392022	128392333	312	+	19	3	2.76052	-0.840063	0.000910749	0.0337259	peak_5326	exon (ENSMUST00000014642, exon 28 of 28)
Gm23752	12	5688259	5688767	509	+	19	3	2.76052	-0.840063	0.000910749	0.0337259	peak_7802	Intergenic between ENSMUST00000020958 and ENSMUST00000157584
Hmgcr	13	96645843	96646334	492	-	19	3	2.76052	-0.840063	0.000910749	0.0337259	peak_10091	Intergenic between ENSMUST00000077672 and ENSMUST00000022176
Nr4a1	15	101268400	101268709	310	+	19	3	2.76052	-0.840063	0.000910749	0.0337259	peak_13863	promoter-TSS (ENSMUST00000023779)
Nsun3	16	62513241	62513630	390	-	3	21	-2.60999	-0.771242	0.000910749	0.0337259	peak_41233	Intergenic between ENSMUST00000082533 and ENSMUST00000063089
Gm37709	16	79495588	79496201	614	+	19	3	2.76052	-0.840063	0.000910749	0.0337259	peak_15140	Intergenic between ENSMUST00000060402 and ENSMUST00000195074
Vmn1r234	17	21190272	21190688	417	+	19	3	2.76052	-0.840063	0.000910749	0.0337259	peak_15760	Intergenic between ENSMUST00000169389 and ENSMUST00000079633
1700001C19Rik	17	47422326	47422723	398	-	19	3	2.76052	-0.840063	0.000910749	0.0337259	peak_16391	intron (ENSMUST00000061885, intron 3 of 3)
Zfp36l2	17	84184150	84184380	231	-	19	3	2.76052	-0.840063	0.000910749	0.0337259	peak_17052	exon (ENSMUST00000060366, exon 2 of 2)
Rnf14	18	38320113	38320753	641	+	19	3	2.76052	-0.840063	0.000910749	0.0337259	peak_17757	Intergenic between ENSMUST00000171461 and ENSMUST00000063814
Atl3	19	7510539	7510811	273	+	19	3	2.76052	-0.840063	0.000910749	0.0337259	peak_18722	intron (ENSMUST00000170373, intron 3 of 12)
Cox20	1	178320026	178321111	1086	+	46	18	1.49733	0.549186	0.000945626	0.0348941	peak_3081	promoter-TSS (ENSMUST00000027781)
Gm37768	1	180755737	180756681	945	-	46	18	1.49733	0.549186	0.000945626	0.0348941	peak_3129	promoter-TSS (ENSMUST00000192748)
Cd44	2	102889363	102890707	1345	-	46	18	1.49733	0.549186	0.000945626	0.0348941	peak_21216	intron (ENSMUST00000111194, intron 1 of 13)
Tubb5	17	35836429	35837198	770	-	46	18	1.49733	0.549186	0.000945626	0.0348941	peak_16136	promoter-TSS (ENSMUST00000001566)
Klrg2	6	38624182	38625592	1411	-	54	23	1.37675	0.801504	0.000949785	0.0350167	peak_31047	Intergenic between ENSMUST00000161227 and ENSMUST00000096030
Socs3	11	117963567	117964567	1001	-	61	28	1.26991	1.00033	0.00096388	0.0355052	peak_7628	Intergenic between ENSMUST00000125607 and ENSMUST00000054002
Hspa5	2	34773655	34774886	1232	+	89	46	1.10046	1.57983	0.000987517	0.036312	peak_20155	exon (ENSMUST00000028222, exon 6 of 9)
Cdc42bpa	1	180050162	180051171	1010	+	44	17	1.51522	0.48389	0.000993175	0.0364881	peak_3108	intron (ENSMUST00000097453, intron 5 of 34)
Npnt	3	132925706	132926518	813	-	42	16	1.53506	0.415505	0.00104138	0.0381588	peak_24855	intron (ENSMUST00000117811, intron 2 of 10)
Tmem126a	7	90455724	90456763	1040	-	42	16	1.53506	0.415505	0.00104138	0.0381588	peak_34550	promoter-TSS (ENSMUST00000032844)
Wdr46	17	33949076	33949956	881	+	42	16	1.53506	0.415505	0.00104138	0.0381588	peak_16073	exon (ENSMUST00000025170, exon 15 of 15)
Tomm20	8	126932348	126933421	1074	-	71	34	1.20961	1.2295	0.00105353	0.0385701	peak_38002	exon (ENSMUST00000179857, exon 5 of 5)
Gm38089	1	28239700	28240170	471	+	21	4	2.50425	-0.682116	0.00106861	0.0385832	peak_452	Intergenic between ENSMUST00000179494 and ENSMUST00000193585
Polr1b	2	129099607	129100024	418	+	21	4	2.50425	-0.682116	0.00106861	0.0385832	peak_21676	promoter-TSS (ENSMUST00000103205)
Ugt2b35	5	86974472	86975011	540	+	21	4	2.50425	-0.682116	0.00106861	0.0385832	peak_29154	Intergenic between ENSMUST00000031183 and ENSMUST00000031186
Cntnap2	6	46257985	46258483	499	+	21	4	2.50425	-0.682116	0.00106861	0.0385832	peak_31161	intron (ENSMUST00000114641, intron 10 of 23)
Mitf	6	98033470	98033893	424	+	21	4	2.50425	-0.682116	0.00106861	0.0385832	peak_32014	Intergenic between ENSMUST00000203938 and ENSMUST00000205146
Usp47	7	112112160	112112651	492	+	21	4	2.50425	-0.682116	0.00106861	0.0385832	peak_34944	TTS (ENSMUST00000210309)
Star	8	25812787	25813229	443	+	21	4	2.50425	-0.682116	0.00106861	0.0385832	peak_35993	exon (ENSMUST00000033979, exon 7 of 7)
Lrrtm3	10	65059133	65059590	458	-	21	4	2.50425	-0.682116	0.00106861	0.0385832	peak_4165	Intergenic between ENSMUST00000133588 and ENSMUST00000020023
Enpp7	11	118929902	118930260	359	+	21	4	2.50425	-0.682116	0.00106861	0.0385832	peak_7654	Intergenic between ENSMUST00000127327 and ENSMUST00000092373
Prox2	12	85096395	85096929	535	-	21	4	2.50425	-0.682116	0.00106861	0.0385832	peak_9004	promoter-TSS (ENSMUST00000177289)
Smek1	12	101035498	101035833	336	-	21	4	2.50425	-0.682116	0.00106861	0.0385832	peak_9250	Intergenic between ENSMUST00000085096 and ENSMUST00000048305
Apol6	15	77063915	77064284	370	+	21	4	2.50425	-0.682116	0.00106861	0.0385832	peak_13337	Intergenic between ENSMUST00000152949 and ENSMUST00000048145
Park2	17	11259284	11259617	334	+	21	4	2.50425	-0.682116	0.00106861	0.0385832	peak_15578	intron (ENSMUST00000191124, intron 3 of 11)
Rn18s-rs5	17	39882799	39883092	294	-	21	4	2.50425	-0.682116	0.00106861	0.0385832	peak_16207	Intergenic between ENSMUST00000198477 and ENSMUST00000178880
Gm37176	17	52225060	52225392	333	+	4	23	-2.33919	-0.624519	0.00106861	0.0385832	peak_41292	Intergenic between ENSMUST00000193300 and ENSMUST00000183438
Wdr7	18	63748897	63749520	624	+	21	4	2.50425	-0.682116	0.00106861	0.0385832	peak_18175	intron (ENSMUST00000072726, intron 12 of 27)
Prrx1	1	163290321	163291111	791	-	40	15	1.5572	0.343725	0.00108952	0.0392031	peak_2846	intron (ENSMUST00000027878, intron 1 of 3)
Adam30	3	98157285	98158325	1041	+	40	15	1.5572	0.343725	0.00108952	0.0392031	peak_24286	Intergenic between ENSMUST00000200084 and ENSMUST00000198363
1600010M07Rik	7	110060848	110061670	823	-	40	15	1.5572	0.343725	0.00108952	0.0392031	peak_34910	intron (ENSMUST00000185931, intron 2 of 3)
Flna	X	74219430	74220633	1204	-	40	15	1.5572	0.343725	0.00108952	0.0392031	peak_40267	Intergenic between ENSMUST00000010127 and ENSMUST00000114299
Exosc1	19	41921122	41922181	1060	-	49	20	1.4373	0.651417	0.0011292	0.0398842	peak_19286	Intergenic between ENSMUST00000011896 and ENSMUST00000112123
Slc25a25	2	32410832	32411959	1128	-	38	14	1.58206	0.268196	0.0011366	0.0398842	peak_20127	Intergenic between ENSMUST00000028162 and ENSMUST00000028160
Oaz1	10	80830319	80830833	515	+	38	14	1.58206	0.268196	0.0011366	0.0398842	peak_4505	promoter-TSS (ENSMUST00000179341)
Pten	19	32828863	32829490	628	+	38	14	1.58206	0.268196	0.0011366	0.0398842	peak_19163	Intergenic between ENSMUST00000013807 and ENSMUST00000122563
Gm22316	2	156388485	156389334	850	+	55	25	1.28352	0.852935	0.00115793	0.0398842	peak_22159	Intergenic between ENSMUST00000158012 and ENSMUST00000192863
Tubb5	17	35837407	35838161	755	-	55	25	1.28352	0.852935	0.00115793	0.0398842	peak_16137	promoter-TSS (ENSMUST00000001566)
Fn1	1	71614485	71614839	355	-	23	5	2.32208	-0.539725	0.00117769	0.0398842	peak_1242	intron (ENSMUST00000188894, intron 24 of 44)
Lyplal1	1	185890144	185890723	580	-	5	25	-2.14522	-0.491361	0.00117769	0.0398842	peak_40796	Intergenic between ENSMUST00000061093 and ENSMUST00000045388
Rap1a	3	105724091	105724422	332	-	23	5	2.32208	-0.539725	0.00117769	0.0398842	peak_24379	Intergenic between ENSMUST00000098273 and ENSMUST00000090678
Gm12666	4	92502680	92503203	524	-	23	5	2.32208	-0.539725	0.00117769	0.0398842	peak_26693	Intergenic between ENSMUST00000123179 and ENSMUST00000066774
Gm1661	4	117202440	117202849	410	-	23	5	2.32208	-0.539725	0.00117769	0.0398842	peak_27091	Intergenic between ENSMUST00000153953 and ENSMUST00000165128
Ddi2	4	141689585	141690227	643	-	23	5	2.32208	-0.539725	0.00117769	0.0398842	peak_27535	intron (ENSMUST00000102484, intron 8 of 9)
Grid2	6	63606258	63606633	376	+	23	5	2.32208	-0.539725	0.00117769	0.0398842	peak_31404	intron (ENSMUST00000095852, intron 2 of 15)
Cacna1c	6	118700312	118700672	361	-	23	5	2.32208	-0.539725	0.00117769	0.0398842	peak_32403	intron (ENSMUST00000186889, intron 11 of 46)
Lama4	10	39113656	39114037	382	+	23	5	2.32208	-0.539725	0.00117769	0.0398842	peak_3779	Intergenic between ENSMUST00000019992 and ENSMUST00000063204
Lmo7	14	101857973	101858450	478	+	23	5	2.32208	-0.539725	0.00117769	0.0398842	peak_11689	intron (ENSMUST00000100337, intron 4 of 30)
n-R5-8s1	18	73099754	73100586	833	-	23	5	2.32208	-0.539725	0.00117769	0.0398842	peak_18330	Intergenic between ENSMUST00000073379 and ENSMUST00000083988
Btg2	1	134071918	134072589	672	-	36	13	1.61019	0.188505	0.00118125	0.0398842	peak_2350	Intergenic between ENSMUST00000162779 and ENSMUST00000020692
Has3	8	106869061	106870069	1009	+	36	13	1.61019	0.188505	0.00118125	0.0398842	peak_37613	promoter-TSS (ENSMUST00000034385)
Smtn	11	3517889	3518791	903	-	36	13	1.61019	0.188505	0.00118125	0.0398842	peak_5410	intron (ENSMUST00000170588, intron 21 of 21)
Ywhaz	15	36784516	36785208	693	-	36	13	1.61019	0.188505	0.00118125	0.0398842	peak_12636	intron (ENSMUST00000022894, intron 3 of 6)
Csnk1a1	18	61590402	61591221	820	+	36	13	1.61019	0.188505	0.00118125	0.0398842	peak_18133	Intergenic between ENSMUST00000164253 and ENSMUST00000025471
Gulp1	1	44613122	44613564	443	+	16	2	3.06925	-1.08249	0.00118753	0.0398842	peak_724	intron (ENSMUST00000074525, intron 1 of 10)
Klf7	1	64120006	64120257	252	-	16	2	3.06925	-1.08249	0.00118753	0.0398842	peak_1102	promoter-TSS (ENSMUST00000114086)
Stk25	1	93622533	93622888	356	-	16	2	3.06925	-1.08249	0.00118753	0.0398842	peak_1628	intron (ENSMUST00000027498, intron 11 of 11)
Gm38256	1	157873643	157873986	344	+	16	2	3.06925	-1.08249	0.00118753	0.0398842	peak_2750	Intergenic between ENSMUST00000146873 and ENSMUST00000192097
Pou2f1	1	165964188	165964614	427	-	16	2	3.06925	-1.08249	0.00118753	0.0398842	peak_2889	intron (ENSMUST00000160260, intron 1 of 16)
Gm13713	2	85160653	85160930	278	+	16	2	3.06925	-1.08249	0.00118753	0.0398842	peak_20904	promoter-TSS (ENSMUST00000139377)
Gm45346	2	109597194	109597590	397	-	16	2	3.06925	-1.08249	0.00118753	0.0398842	peak_21319	Intergenic between ENSMUST00000028527 and ENSMUST00000209925
Xrn2	2	147073366	147073591	226	+	16	2	3.06925	-1.08249	0.00118753	0.0398842	peak_21955	intron (ENSMUST00000028921, intron 28 of 29)
Zbtb46	2	181446885	181447107	223	-	2	18	-2.94691	-0.992679	0.00118753	0.0398842	peak_41495	intron (ENSMUST00000029106, intron 1 of 4)
Csf1	3	107745660	107745897	238	-	16	2	3.06925	-1.08249	0.00118753	0.0398842	peak_24426	intron (ENSMUST00000014743, intron 8 of 8)
Gm37355	4	16858517	16858880	364	+	16	2	3.06925	-1.08249	0.00118753	0.0398842	peak_25432	Intergenic between ENSMUST00000193345 and ENSMUST00000142434
Atp6v0d2	4	19939519	19939948	430	-	16	2	3.06925	-1.08249	0.00118753	0.0398842	peak_25466	Intergenic between ENSMUST00000128605 and ENSMUST00000125909
Gba2	4	43575500	43575839	340	-	16	2	3.06925	-1.08249	0.00118753	0.0398842	peak_25873	intron (ENSMUST00000030189, intron 1 of 16)
Tyrp1	4	80723026	80723419	394	+	16	2	3.06925	-1.08249	0.00118753	0.0398842	peak_26510	Intergenic between ENSMUST00000158713 and ENSMUST00000133655
Ppie	4	123131344	123131803	460	-	16	2	3.06925	-1.08249	0.00118753	0.0398842	peak_27191	intron (ENSMUST00000030404, intron 7 of 9)
9330182L06Rik	5	9395829	9396254	426	+	16	2	3.06925	-1.08249	0.00118753	0.0398842	peak_27815	intron (ENSMUST00000069538, intron 2 of 21)
Sema3a	5	13406354	13406579	226	+	16	2	3.06925	-1.08249	0.00118753	0.0398842	peak_27877	intron (ENSMUST00000095012, intron 2 of 17)
Gm43045	5	58514287	58514690	404	-	16	2	3.06925	-1.08249	0.00118753	0.0398842	peak_28700	Intergenic between ENSMUST00000198725 and ENSMUST00000198717
Gm43238	5	62464137	62464459	323	+	16	2	3.06925	-1.08249	0.00118753	0.0398842	peak_28775	Intergenic between ENSMUST00000196463 and ENSMUST00000076623
Gm42955	5	126880268	126880539	272	+	2	18	-2.94691	-0.992679	0.00118753	0.0398842	peak_41826	Intergenic between ENSMUST00000192617 and ENSMUST00000197355
Cald1	6	34646934	34647159	226	+	16	2	3.06925	-1.08249	0.00118753	0.0398842	peak_30857	intron (ENSMUST00000079391, intron 1 of 13)
Cntnap2	6	47038766	47038997	232	+	16	2	3.06925	-1.08249	0.00118753	0.0398842	peak_31174	intron (ENSMUST00000114641, intron 17 of 23)
0610040F04Rik	6	108623296	108623521	226	-	16	2	3.06925	-1.08249	0.00118753	0.0398842	peak_32196	intron (ENSMUST00000137478, intron 1 of 6)
Mrgprx1	7	48021416	48021954	539	-	16	2	3.06925	-1.08249	0.00118753	0.0398842	peak_33827	exon (ENSMUST00000094390, exon 2 of 2)
Vmn2r72	7	85755322	85755619	298	-	16	2	3.06925	-1.08249	0.00118753	0.0398842	peak_34467	promoter-TSS (ENSMUST00000063425)
Rbbp6	7	123003600	123003857	258	+	16	2	3.06925	-1.08249	0.00118753	0.0398842	peak_35101	Intergenic between ENSMUST00000205495 and ENSMUST00000205514
Arhgap10	8	77517474	77517876	403	-	16	2	3.06925	-1.08249	0.00118753	0.0398842	peak_37022	promoter-TSS (ENSMUST00000076316)
Fam89a	8	124744393	124744683	291	-	16	2	3.06925	-1.08249	0.00118753	0.0398842	peak_37952	intron (ENSMUST00000055257, intron 1 of 1)
Kri1	9	21279997	21280392	396	-	16	2	3.06925	-1.08249	0.00118753	0.0398842	peak_38351	exon (ENSMUST00000038671, exon 11 of 19)
Gm9797	10	11842734	11843017	284	+	16	2	3.06925	-1.08249	0.00118753	0.0398842	peak_3444	Intergenic between ENSMUST00000052902 and ENSMUST00000076817
Pcdh15	10	74555840	74556195	356	+	16	2	3.06925	-1.08249	0.00118753	0.0398842	peak_4351	intron (ENSMUST00000193174, intron 27 of 34)
Gm16268	10	86847292	86847562	271	+	16	2	3.06925	-1.08249	0.00118753	0.0398842	peak_4645	intron (ENSMUST00000159445, intron 1 of 2)
Ppp1r12a	10	108287722	108287947	226	+	16	2	3.06925	-1.08249	0.00118753	0.0398842	peak_4962	Intergenic between ENSMUST00000070663 and ENSMUST00000095313
Mat2b	11	39296634	39296895	262	-	16	2	3.06925	-1.08249	0.00118753	0.0398842	peak_6055	Intergenic between ENSMUST00000123278 and ENSMUST00000101347
Sgcd	11	47516118	47516374	257	-	2	18	-2.94691	-0.992679	0.00118753	0.0398842	peak_41083	intron (ENSMUST00000109220, intron 1 of 6)
Rasgef1c	11	49924991	49925282	292	+	16	2	3.06925	-1.08249	0.00118753	0.0398842	peak_6225	intron (ENSMUST00000093141, intron 1 of 12)
B9d1	11	61512647	61512952	306	+	16	2	3.06925	-1.08249	0.00118753	0.0398842	peak_6513	exon (ENSMUST00000102657, exon 7 of 7)
Olfr380	11	73456226	73456544	319	-	16	2	3.06925	-1.08249	0.00118753	0.0398842	peak_6748	promoter-TSS (ENSMUST00000127789)
Eapp	12	54711185	54711557	373	-	16	2	3.06925	-1.08249	0.00118753	0.0398842	peak_8551	Intergenic between ENSMUST00000160085 and ENSMUST00000005798
Pabpc1	15	36591207	36591527	321	-	16	2	3.06925	-1.08249	0.00118753	0.0398842	peak_12625	Intergenic between ENSMUST00000160936 and ENSMUST00000001809
Kcnv1	15	45923789	45924256	468	-	16	2	3.06925	-1.08249	0.00118753	0.0398842	peak_12754	Intergenic between ENSMUST00000022967 and ENSMUST00000160658
Derl1	15	57880665	57880909	245	-	16	2	3.06925	-1.08249	0.00118753	0.0398842	peak_12928	intron (ENSMUST00000022993, intron 2 of 7)
Iqcg	16	33017297	33017650	354	-	16	2	3.06925	-1.08249	0.00118753	0.0398842	peak_14441	intron (ENSMUST00000115100, intron 10 of 10)
Lrrc58	16	37895325	37895765	441	+	16	2	3.06925	-1.08249	0.00118753	0.0398842	peak_14510	Intergenic between ENSMUST00000078717 and ENSMUST00000061274
Alcam	16	53121227	53121515	289	-	16	2	3.06925	-1.08249	0.00118753	0.0398842	peak_14742	Intergenic between ENSMUST00000168071 and ENSMUST00000143914
Gm37709	16	79604348	79604774	427	+	16	2	3.06925	-1.08249	0.00118753	0.0398842	peak_15144	Intergenic between ENSMUST00000060402 and ENSMUST00000195074
Gm45318	16	84540387	84540762	376	+	16	2	3.06925	-1.08249	0.00118753	0.0398842	peak_15240	Intergenic between ENSMUST00000210306 and ENSMUST00000122797
Crim1	17	78077492	78077837	346	+	16	2	3.06925	-1.08249	0.00118753	0.0398842	peak_16946	Intergenic between ENSMUST00000083359 and ENSMUST00000112498
Cbln2	18	86762521	86762922	402	+	16	2	3.06925	-1.08249	0.00118753	0.0398842	peak_18514	Intergenic between ENSMUST00000169470 and ENSMUST00000091776
Trpm3	19	22713997	22714247	251	+	16	2	3.06925	-1.08249	0.00118753	0.0398842	peak_19049	intron (ENSMUST00000074770, intron 4 of 24)
Pip5k1b	19	24342796	24343060	265	-	16	2	3.06925	-1.08249	0.00118753	0.0398842	peak_19065	intron (ENSMUST00000025800, intron 13 of 14)
Gm22853	19	35696698	35696923	226	-	16	2	3.06925	-1.08249	0.00118753	0.0398842	peak_19210	Intergenic between ENSMUST00000174974 and ENSMUST00000164639
Rpl13a-ps1	19	49705083	49705308	226	-	16	2	3.06925	-1.08249	0.00118753	0.0398842	peak_19424	Intergenic between ENSMUST00000158379 and ENSMUST00000071866
Fgfr2	7	130173385	130174534	1150	-	47	19	1.45083	0.59068	0.00119594	0.0398842	peak_35269	intron (ENSMUST00000124096, intron 2 of 6)
Gm37488	3	60635922	60636523	602	+	34	12	1.64228	0.104167	0.00122165	0.0398842	peak_23546	Intergenic between ENSMUST00000195434 and ENSMUST00000194809
Ptgfr	3	151820533	151821360	828	-	34	12	1.64228	0.104167	0.00122165	0.0398842	peak_25116	intron (ENSMUST00000029670, intron 2 of 2)
Mup9	4	60427661	60428172	512	-	34	12	1.64228	0.104167	0.00122165	0.0398842	peak_26157	Intergenic between ENSMUST00000107506 and ENSMUST00000103012
Calm1	12	100210825	100211468	644	+	34	12	1.64228	0.104167	0.00122165	0.0398842	peak_9240	Intergenic between ENSMUST00000001204 and ENSMUST00000062957
Runx2	17	44623763	44624602	840	-	34	12	1.64228	0.104167	0.00122165	0.0398842	peak_16285	intron (ENSMUST00000113571, intron 7 of 8)
Scd2	19	44307041	44307634	594	+	34	12	1.64228	0.104167	0.00122165	0.0398842	peak_19323	TTS (ENSMUST00000026221)
Eef1a1	9	78480878	78481692	815	-	72	35	1.18809	1.2555	0.001226	0.0398842	peak_39369	promoter-TSS (ENSMUST00000042235)
Lbh	17	72918099	72919535	1437	+	72	35	1.18809	1.2555	0.001226	0.0398842	peak_16860	promoter-TSS (ENSMUST00000024857)
Tpm1	9	67026865	67028141	1277	-	60	28	1.24611	0.984296	0.00122608	0.0398842	peak_39151	intron (ENSMUST00000113707, intron 8 of 8)
Hist1h2bh	13	23542062	23543607	1546	-	60	28	1.24611	0.984296	0.00122608	0.0398842	peak_9686	promoter-TSS (ENSMUST00000078156)
Satb2	1	56966007	56966490	484	-	25	7	1.96695	-0.370671	0.00124544	0.0398842	peak_986	intron (ENSMUST00000042857, intron 2 of 9)
Ppp1r15b	1	133139307	133139950	644	+	25	6	2.18492	-0.4101	0.00124544	0.0398842	peak_2331	exon (ENSMUST00000052529, exon 2 of 2)
Ythdf3	3	16229035	16229514	480	+	25	7	1.96695	-0.370671	0.00124544	0.0398842	peak_22848	Intergenic between ENSMUST00000191774 and ENSMUST00000029080
Dnajc19	3	34078192	34078689	498	-	25	7	1.96695	-0.370671	0.00124544	0.0398842	peak_23147	intron (ENSMUST00000011029, intron 5 of 5)
Gm37295	3	48256608	48257266	659	+	25	7	1.96695	-0.370671	0.00124544	0.0398842	peak_23345	Intergenic between ENSMUST00000192186 and ENSMUST00000194626
Lmna	3	88489794	88490298	505	-	25	7	1.96695	-0.370671	0.00124544	0.0398842	peak_24013	intron (ENSMUST00000029699, intron 1 of 11)
Cyr61	3	145663891	145664392	502	-	25	6	2.18492	-0.4101	0.00124544	0.0398842	peak_25055	Intergenic between ENSMUST00000029846 and ENSMUST00000029845
Cylc2	4	50918620	50919355	736	+	25	7	1.96695	-0.370671	0.00124544	0.0398842	peak_26015	Intergenic between ENSMUST00000029991 and ENSMUST00000041392
Akap2	4	57901187	57901727	541	+	25	7	1.96695	-0.370671	0.00124544	0.0398842	peak_26122	Intergenic between ENSMUST00000043456 and ENSMUST00000063816
Sec31a	5	100360126	100360428	303	-	25	7	1.96695	-0.370671	0.00124544	0.0398842	peak_29368	Intergenic between ENSMUST00000154539 and ENSMUST00000094578
Cadps2	6	23769303	23769748	446	-	25	6	2.18492	-0.4101	0.00124544	0.0398842	peak_30627	intron (ENSMUST00000163871, intron 1 of 29)
Snca	6	60676976	60677403	428	-	25	7	1.96695	-0.370671	0.00124544	0.0398842	peak_31350	Intergenic between ENSMUST00000082581 and ENSMUST00000163779
Atf7ip	6	136592497	136592908	412	+	25	6	2.18492	-0.4101	0.00124544	0.0398842	peak_32707	intron (ENSMUST00000032335, intron 9 of 14)
Letm2	8	25579689	25580115	427	-	25	7	1.96695	-0.370671	0.00124544	0.0398842	peak_35976	intron (ENSMUST00000079160, intron 9 of 10)
Cdh11	8	102730732	102731079	348	-	25	7	1.96695	-0.370671	0.00124544	0.0398842	peak_37535	intron (ENSMUST00000075190, intron 1 of 12)
Nedd4	9	72670050	72670754	705	+	25	6	2.18492	-0.4101	0.00124544	0.0398842	peak_39263	intron (ENSMUST00000034740, intron 2 of 28)
Ulk4	9	120964058	120964524	467	-	25	7	1.96695	-0.370671	0.00124544	0.0398842	peak_40048	TTS (ENSMUST00000171923)
Ric8b	10	85006329	85006738	410	+	25	6	2.18492	-0.4101	0.00124544	0.0398842	peak_4612	intron (ENSMUST00000038523, intron 9 of 9)
Cep68	11	20227039	20227703	665	-	25	7	1.96695	-0.370671	0.00124544	0.0398842	peak_5707	exon (ENSMUST00000050611, exon 7 of 7)
Ptrh2	11	86688855	86689119	265	+	25	7	1.96695	-0.370671	0.00124544	0.0398842	peak_7031	intron (ENSMUST00000108021, intron 2 of 2)
Cdh18	15	24244408	24245076	669	+	25	7	1.96695	-0.370671	0.00124544	0.0398842	peak_12435	Intergenic between ENSMUST00000167623 and ENSMUST00000056401
Rbfox2	15	77305452	77306041	590	-	25	7	1.96695	-0.370671	0.00124544	0.0398842	peak_13357	promoter-TSS (ENSMUST00000048145)
Lhfpl5	17	28581911	28582417	507	+	25	7	1.96695	-0.370671	0.00124544	0.0398842	peak_15952	intron (ENSMUST00000080780, intron 2 of 3)
Rorb	19	19548297	19548774	478	-	25	6	2.18492	-0.4101	0.00124544	0.0398842	peak_18978	Intergenic between ENSMUST00000112828 and ENSMUST00000025561
Cebpb	2	167689405	167690209	805	+	33	11	1.72347	0.0456498	0.00125538	0.0398842	peak_22407	promoter-TSS (ENSMUST00000070642)
Fgfr2	7	130166419	130167162	744	-	33	11	1.72347	0.0456498	0.00125538	0.0398842	peak_35266	intron (ENSMUST00000124096, intron 6 of 6)
Gdf11	10	128880784	128881223	440	-	33	11	1.72347	0.0456498	0.00125538	0.0398842	peak_5358	Intergenic between ENSMUST00000105230 and ENSMUST00000026408
Anp32b	4	46474034	46476187	2154	+	81	41	1.13027	1.43816	0.00125741	0.0398842	peak_25916	Intergenic between ENSMUST00000102926 and ENSMUST00000030018
Ptrh2	11	86686494	86688021	1528	+	81	41	1.13027	1.43816	0.00125741	0.0398842	peak_7030	intron (ENSMUST00000108021, intron 1 of 2)
Defb18	1	18234902	18235127	226	-	11	0	6.55209	-1.63732	0.00126829	0.0398842	peak_293	Intergenic between ENSMUST00000115344 and ENSMUST00000097818
Phf3	1	30715318	30715587	270	-	11	0	6.55209	-1.63732	0.00126829	0.0398842	peak_498	Intergenic between ENSMUST00000082499 and ENSMUST00000186733
Map4k4	1	39910597	39910822	226	+	11	0	6.55209	-1.63732	0.00126829	0.0398842	peak_644	intron (ENSMUST00000163854, intron 2 of 30)
Gm37789	1	102515098	102515351	254	+	11	0	6.55209	-1.63732	0.00126829	0.0398842	peak_1790	Intergenic between ENSMUST00000188735 and ENSMUST00000192862
Gm7145	1	117994898	117995123	226	+	11	0	6.55209	-1.63732	0.00126829	0.0398842	peak_2032	Intergenic between ENSMUST00000185381 and ENSMUST00000186264
Gm37775	1	149481222	149481559	338	-	11	0	6.55209	-1.63732	0.00126829	0.0398842	peak_2619	Intergenic between ENSMUST00000194120 and ENSMUST00000122583
Gm38238	1	152322114	152322339	226	-	11	0	6.55209	-1.63732	0.00126829	0.0398842	peak_2653	Intergenic between ENSMUST00000194334 and ENSMUST00000015124
Rgs7	1	175435995	175436220	226	-	11	0	6.55209	-1.63732	0.00126829	0.0398842	peak_3035	intron (ENSMUST00000194555, intron 2 of 17)
Gm24534	2	8051047	8051272	226	-	11	0	6.55209	-1.63732	0.00126829	0.0398842	peak_19641	Intergenic between ENSMUST00000083890 and ENSMUST00000157949
Pramel7	2	87493139	87493437	299	-	11	0	6.55209	-1.63732	0.00126829	0.0398842	peak_20946	promoter-TSS (ENSMUST00000026957)
Cst10	2	149373025	149373250	226	+	11	0	6.55209	-1.63732	0.00126829	0.0398842	peak_22005	Intergenic between ENSMUST00000099266 and ENSMUST00000109938
Gm34294	2	169627752	169628009	258	-	11	0	6.55209	-1.63732	0.00126829	0.0398842	peak_22442	promoter-TSS (ENSMUST00000191912)
Cdh4	2	179246612	179246858	247	+	11	0	6.55209	-1.63732	0.00126829	0.0398842	peak_22588	Intergenic between ENSMUST00000042092 and ENSMUST00000000314
Sox2ot	3	34577246	34577471	226	+	11	0	6.55209	-1.63732	0.00126829	0.0398842	peak_23153	intron (ENSMUST00000196793, intron 3 of 3)
Slc25a31	3	40731281	40731506	226	+	11	0	6.55209	-1.63732	0.00126829	0.0398842	peak_23239	Intergenic between ENSMUST00000091184 and ENSMUST00000203904
Frrs1l	4	56974154	56974379	226	-	11	0	6.55209	-1.63732	0.00126829	0.0398842	peak_26106	intron (ENSMUST00000053681, intron 2 of 4)
Igsf21	4	140172531	140172758	228	-	11	0	6.55209	-1.63732	0.00126829	0.0398842	peak_27507	intron (ENSMUST00000039331, intron 1 of 9)
C1qtnf7	5	43568383	43568608	226	+	11	0	6.55209	-1.63732	0.00126829	0.0398842	peak_28468	intron (ENSMUST00000076939, intron 1 of 2)
Cntnap2	6	44922144	44922369	226	+	11	0	6.55209	-1.63732	0.00126829	0.0398842	peak_31132	Intergenic between ENSMUST00000203260 and ENSMUST00000207647
Arhgap35	7	16546031	16546298	268	-	11	0	6.55209	-1.63732	0.00126829	0.0398842	peak_33153	intron (ENSMUST00000075845, intron 3 of 6)
Capn12	7	28891531	28891807	277	+	11	0	6.55209	-1.63732	0.00126829	0.0398842	peak_33439	intron (ENSMUST00000066880, intron 18 of 20)
Scgb2b7	7	31655909	31656142	234	-	11	0	6.55209	-1.63732	0.00126829	0.0398842	peak_33490	Intergenic between ENSMUST00000179481 and ENSMUST00000178258
Tub	7	108982728	108983004	277	+	11	0	6.55209	-1.63732	0.00126829	0.0398842	peak_34880	intron (ENSMUST00000207583, intron 1 of 3)
Triml1	8	42855660	42855913	254	-	11	0	6.55209	-1.63732	0.00126829	0.0398842	peak_36297	Intergenic between ENSMUST00000033999 and ENSMUST00000059692
Galntl6	8	58642331	58642556	226	-	11	0	6.55209	-1.63732	0.00126829	0.0398842	peak_36637	intron (ENSMUST00000204128, intron 2 of 12)
Mlip	9	77297506	77297819	314	-	11	0	6.55209	-1.63732	0.00126829	0.0398842	peak_39346	intron (ENSMUST00000034910, intron 1 of 7)
Gabrb2	11	42598594	42598819	226	+	11	0	6.55209	-1.63732	0.00126829	0.0398842	peak_6123	intron (ENSMUST00000007797, intron 9 of 9)
Kcns3	12	11121055	11121324	270	-	11	0	6.55209	-1.63732	0.00126829	0.0398842	peak_7899	intron (ENSMUST00000164495, intron 1 of 2)
Ighv13-1	12	114273506	114273882	377	-	11	0	6.55209	-1.63732	0.00126829	0.0398842	peak_9454	Intergenic between ENSMUST00000103480 and ENSMUST00000195124
Hist1h3g	13	23537135	23537447	313	+	11	0	6.55209	-1.63732	0.00126829	0.0398842	peak_9683	promoter-TSS (ENSMUST00000080859)
Nedd9	13	41304203	41304544	342	-	11	0	6.55209	-1.63732	0.00126829	0.0398842	peak_9775	Intergenic between ENSMUST00000163881 and ENSMUST00000021794
Gm26555	13	58277623	58278010	388	+	11	0	6.55209	-1.63732	0.00126829	0.0398842	peak_9888	Intergenic between ENSMUST00000091579 and ENSMUST00000180882
Gm38349	13	79605372	79605597	226	-	11	0	6.55209	-1.63732	0.00126829	0.0398842	peak_10031	Intergenic between ENSMUST00000195732 and ENSMUST00000099356
Lcp1	14	75195553	75195778	226	+	11	0	6.55209	-1.63732	0.00126829	0.0398842	peak_11322	intron (ENSMUST00000143539, intron 1 of 2)
Gm26405	14	88013673	88013898	226	+	11	0	6.55209	-1.63732	0.00126829	0.0398842	peak_11492	Intergenic between ENSMUST00000163714 and ENSMUST00000158495
Scel	14	103417592	103417868	277	+	11	0	6.55209	-1.63732	0.00126829	0.0398842	peak_11737	Intergenic between ENSMUST00000161278 and ENSMUST00000095576
Gm37910	14	104175555	104175780	226	+	11	0	6.55209	-1.63732	0.00126829	0.0398842	peak_11749	Intergenic between ENSMUST00000194770 and ENSMUST00000053016
n-R5s50	14	110133309	110133534	226	+	11	0	6.55209	-1.63732	0.00126829	0.0398842	peak_11834	Intergenic between ENSMUST00000100322 and ENSMUST00000083168
Cdh9	15	16411797	16412022	226	+	11	0	6.55209	-1.63732	0.00126829	0.0398842	peak_12281	Intergenic between ENSMUST00000036439 and ENSMUST00000026432
Csmd3	15	48552790	48553015	226	-	11	0	6.55209	-1.63732	0.00126829	0.0398842	peak_12796	intron (ENSMUST00000160658, intron 3 of 68)
Gm27957	15	62155091	62155391	301	+	11	0	6.55209	-1.63732	0.00126829	0.0398842	peak_13002	Intergenic between ENSMUST00000183721 and ENSMUST00000184054
Shisa9	16	12646466	12646697	232	+	11	0	6.55209	-1.63732	0.00126829	0.0398842	peak_14105	Intergenic between ENSMUST00000170672 and ENSMUST00000023206
A930003A15Rik	16	19850465	19850711	247	-	11	0	6.55209	-1.63732	0.00126829	0.0398842	peak_14260	Intergenic between ENSMUST00000119468 and ENSMUST00000100083
Gm24015	18	16945413	16945699	287	-	11	0	6.55209	-1.63732	0.00126829	0.0398842	peak_17426	Intergenic between ENSMUST00000149095 and ENSMUST00000157725
Eno1b	18	47786159	47786480	322	+	11	0	6.55209	-1.63732	0.00126829	0.0398842	peak_17921	Intergenic between ENSMUST00000126684 and ENSMUST00000076155
Neto1	18	85735946	85736189	244	+	11	0	6.55209	-1.63732	0.00126829	0.0398842	peak_18491	Intergenic between ENSMUST00000025547 and ENSMUST00000058829
Ddx3x	X	13287308	13287552	245	+	11	0	6.55209	-1.63732	0.00126829	0.0398842	peak_40185	intron (ENSMUST00000000804, intron 5 of 16)
Zfp275	X	73373122	73373431	310	+	11	0	6.55209	-1.63732	0.00126829	0.0398842	peak_40250	Intergenic between ENSMUST00000114499 and ENSMUST00000180787
Rrbp1	2	143949532	143950298	767	-	31	10	1.76941	-0.0477461	0.00127928	0.0399263	peak_21911	intron (ENSMUST00000016072, intron 20 of 23)
Sec13	6	113725123	113725690	568	-	31	10	1.76941	-0.0477461	0.00127928	0.0399263	peak_32320	Intergenic between ENSMUST00000203699 and ENSMUST00000032440
Satb2	1	56973095	56973662	568	-	27	8	1.88817	-0.254836	0.00128011	0.0399263	peak_989	intron (ENSMUST00000177282, intron 2 of 2)
Mapkapk2	1	131048469	131049292	824	-	27	8	1.88817	-0.254836	0.00128011	0.0399263	peak_2288	Intergenic between ENSMUST00000016673 and ENSMUST00000016672
a	2	154877349	154877819	471	+	27	8	1.88817	-0.254836	0.00128011	0.0399263	peak_22122	intron (ENSMUST00000137333, intron 1 of 4)
Hras	7	141188308	141189099	792	-	27	8	1.88817	-0.254836	0.00128011	0.0399263	peak_35477	TTS (ENSMUST00000026572)
Sorbs2	8	45798660	45799157	498	+	27	8	1.88817	-0.254836	0.00128011	0.0399263	peak_36376	intron (ENSMUST00000067065, intron 18 of 25)
Nfyb	10	82747057	82747582	526	-	27	8	1.88817	-0.254836	0.00128011	0.0399263	peak_4576	Intergenic between ENSMUST00000160681 and ENSMUST00000130911
Prpf40b	15	99313435	99314028	594	+	27	8	1.88817	-0.254836	0.00128011	0.0399263	peak_13824	intron (ENSMUST00000145482, intron 18 of 25)
Wdr43	17	71662436	71662832	397	+	27	8	1.88817	-0.254836	0.00128011	0.0399263	peak_16848	Intergenic between ENSMUST00000047086 and ENSMUST00000097284
Rxfp4	3	88649281	88649677	397	-	29	9	1.82349	-0.14759	0.00128926	0.0400625	peak_24030	Intergenic between ENSMUST00000175745 and ENSMUST00000063119
Npnt	3	132944904	132945544	641	-	29	9	1.82349	-0.14759	0.00128926	0.0400625	peak_24870	intron (ENSMUST00000117811, intron 2 of 10)
Jazf1	6	52769920	52770486	567	-	29	9	1.82349	-0.14759	0.00128926	0.0400625	peak_31246	exon (ENSMUST00000074541, exon 5 of 5)
Dnajb1	8	83608955	83609608	654	+	29	9	1.82349	-0.14759	0.00128926	0.0400625	peak_37117	promoter-TSS (ENSMUST00000005620)
Vac14	8	110631065	110631435	371	+	29	9	1.82349	-0.14759	0.00128926	0.0400625	peak_37705	intron (ENSMUST00000034190, intron 1 of 18)
Ppp1r10	17	35919307	35920349	1043	+	70	34	1.18918	1.21582	0.00130776	0.0405773	peak_16141	intron (ENSMUST00000087211, intron 2 of 19)
Fn1	1	71589417	71590077	661	-	43	17	1.48214	0.460971	0.00133912	0.0405773	peak_1229	intron (ENSMUST00000188894, intron 43 of 44)
Klf2	8	72319997	72321123	1127	+	43	17	1.48214	0.460971	0.00133912	0.0405773	peak_36906	promoter-TSS (ENSMUST00000067912)
Gnao1	8	93967227	93968294	1068	+	43	17	1.48214	0.460971	0.00133912	0.0405773	peak_37334	intron (ENSMUST00000034198, intron 8 of 8)
Letm2	8	25581982	25582984	1003	-	56	26	1.25317	0.886616	0.00139668	0.0405773	peak_35977	intron (ENSMUST00000079160, intron 7 of 10)
Gm20633	3	96245074	96245733	660	-	50	21	1.39643	0.690102	0.00139798	0.0405773	peak_24235	promoter-TSS (ENSMUST00000176742)
St18	1	6709076	6709350	275	+	13	1	3.68576	-1.37361	0.00141036	0.0405773	peak_87	intron (ENSMUST00000140079, intron 2 of 23)
Mybl1	1	9667386	9667635	250	-	13	1	3.68576	-1.37361	0.00141036	0.0405773	peak_141	exon (ENSMUST00000088658, exon 16 of 16)
Khdrbs2	1	32238432	32238676	245	+	13	1	3.68576	-1.37361	0.00141036	0.0405773	peak_532	intron (ENSMUST00000027226, intron 1 of 8)
Gm37047	1	42323043	42323336	294	+	13	1	3.68576	-1.37361	0.00141036	0.0405773	peak_686	Intergenic between ENSMUST00000114765 and ENSMUST00000191992
Fam174a	1	95094984	95095321	338	+	13	1	3.68576	-1.37361	0.00141036	0.0405773	peak_1661	Intergenic between ENSMUST00000027507 and ENSMUST00000059975
Gm36944	1	111348590	111348830	241	-	13	1	3.68576	-1.37361	0.00141036	0.0405773	peak_1922	Intergenic between ENSMUST00000192257 and ENSMUST00000192902
Astn1	1	158446826	158447154	329	+	13	1	3.68576	-1.37361	0.00141036	0.0405773	peak_2757	intron (ENSMUST00000193042, intron 1 of 22)
Olfr1408	1	173147055	173147284	230	-	13	1	3.68576	-1.37361	0.00141036	0.0405773	peak_3002	Intergenic between ENSMUST00000073663 and ENSMUST00000201132
Gm26801	1	177436724	177436927	204	-	1	15	-3.60745	-1.25463	0.00141036	0.0405773	peak_40794	intron (ENSMUST00000180591, intron 1 of 1)
Pfkfb3	2	11544510	11544828	319	-	13	1	3.68576	-1.37361	0.00141036	0.0405773	peak_19694	intron (ENSMUST00000192949, intron 1 of 14)
Mvb12b	2	33806314	33806539	226	-	13	1	3.68576	-1.37361	0.00141036	0.0405773	peak_20146	intron (ENSMUST00000041555, intron 6 of 9)
Slc25a12	2	71287704	71288038	335	-	13	1	3.68576	-1.37361	0.00141036	0.0405773	peak_20705	intron (ENSMUST00000151937, intron 13 of 17)
Zc3h15	2	83330526	83330826	301	+	13	1	3.68576	-1.37361	0.00141036	0.0405773	peak_20870	Intergenic between ENSMUST00000143764 and ENSMUST00000081591
4833423E24Rik	2	85514704	85514950	247	-	13	1	3.68576	-1.37361	0.00141036	0.0405773	peak_20913	intron (ENSMUST00000099923, intron 1 of 11)
Gm37175	2	95185945	95186360	416	+	13	1	3.68576	-1.37361	0.00141036	0.0405773	peak_21067	Intergenic between ENSMUST00000028617 and ENSMUST00000192023
Sqrdl	2	123280205	123280507	303	+	13	1	3.68576	-1.37361	0.00141036	0.0405773	peak_21543	Intergenic between ENSMUST00000176343 and ENSMUST00000103241
Snap25	2	136776565	136776861	297	+	13	1	3.68576	-1.37361	0.00141036	0.0405773	peak_21809	intron (ENSMUST00000028727, intron 6 of 7)
Scp2d1	2	144868919	144869148	230	+	1	15	-3.60745	-1.25463	0.00141036	0.0405773	peak_41478	Intergenic between ENSMUST00000028918 and ENSMUST00000110007
Ptprt	2	162273969	162274348	380	-	13	1	3.68576	-1.37361	0.00141036	0.0405773	peak_22270	intron (ENSMUST00000109443, intron 3 of 30)
Ttc14	3	33688020	33688292	273	+	13	1	3.68576	-1.37361	0.00141036	0.0405773	peak_23140	Intergenic between ENSMUST00000191914 and ENSMUST00000099153
Gm5849	3	90891697	90891925	229	-	13	1	3.68576	-1.37361	0.00141036	0.0405773	peak_24086	Intergenic between ENSMUST00000180151 and ENSMUST00000166173
4930455H04Rik	3	117013903	117014167	265	+	13	1	3.68576	-1.37361	0.00141036	0.0405773	peak_24572	Intergenic between ENSMUST00000117592 and ENSMUST00000061071
Prdm13	4	21633335	21633587	253	-	1	15	-3.60745	-1.25463	0.00141036	0.0405773	peak_41568	Intergenic between ENSMUST00000157448 and ENSMUST00000095141
Pou3f2	4	22707695	22707946	252	-	13	1	3.68576	-1.37361	0.00141036	0.0405773	peak_25514	Intergenic between ENSMUST00000178174 and ENSMUST00000108222
Gm11915	4	29311654	29311931	278	-	13	1	3.68576	-1.37361	0.00141036	0.0405773	peak_25633	Intergenic between ENSMUST00000153669 and ENSMUST00000037607
Map3k7	4	30795276	30795560	285	+	13	1	3.68576	-1.37361	0.00141036	0.0405773	peak_25659	Intergenic between ENSMUST00000153669 and ENSMUST00000037607
Tlr4	4	67656799	67657080	282	+	13	1	3.68576	-1.37361	0.00141036	0.0405773	peak_26296	Intergenic between ENSMUST00000107365 and ENSMUST00000030036
Tmem261	4	75113628	75113986	359	-	13	1	3.68576	-1.37361	0.00141036	0.0405773	peak_26414	Intergenic between ENSMUST00000149295 and ENSMUST00000030103
n-R5s187	4	81944461	81944721	261	+	13	1	3.68576	-1.37361	0.00141036	0.0405773	peak_26523	Intergenic between ENSMUST00000122769 and ENSMUST00000107245
Zfp352	4	90568667	90568992	326	+	13	1	3.68576	-1.37361	0.00141036	0.0405773	peak_26662	Intergenic between ENSMUST00000080541 and ENSMUST00000102799
Gm37556	4	99429564	99429767	204	-	1	15	-3.60745	-1.25463	0.00141036	0.0405773	peak_41598	Intergenic between ENSMUST00000193877 and ENSMUST00000194238
Skint6	4	113237857	113238082	226	-	13	1	3.68576	-1.37361	0.00141036	0.0405773	peak_27005	intron (ENSMUST00000138966, intron 3 of 48)
Man1c1	4	134588027	134588356	330	-	13	1	3.68576	-1.37361	0.00141036	0.0405773	peak_27402	intron (ENSMUST00000054096, intron 4 of 11)
Gnai1	5	18768667	18768923	257	-	13	1	3.68576	-1.37361	0.00141036	0.0405773	peak_27983	Intergenic between ENSMUST00000074694 and ENSMUST00000197967
Gm43216	5	21063766	21064014	249	+	13	1	3.68576	-1.37361	0.00141036	0.0405773	peak_28015	Intergenic between ENSMUST00000196295 and ENSMUST00000197733
Gm43605	5	51672634	51672876	243	-	13	1	3.68576	-1.37361	0.00141036	0.0405773	peak_28591	Intergenic between ENSMUST00000199663 and ENSMUST00000195938
Gm43781	5	54626401	54626630	230	+	13	1	3.68576	-1.37361	0.00141036	0.0405773	peak_28631	Intergenic between ENSMUST00000201198 and ENSMUST00000197634
Gm43706	5	56748132	56748361	230	+	13	1	3.68576	-1.37361	0.00141036	0.0405773	peak_28662	Intergenic between ENSMUST00000195958 and ENSMUST00000198767
Gm43395	5	59143420	59143645	226	+	13	1	3.68576	-1.37361	0.00141036	0.0405773	peak_28709	Intergenic between ENSMUST00000198717 and ENSMUST00000200022
Gabra2	5	71264188	71264439	252	-	13	1	3.68576	-1.37361	0.00141036	0.0405773	peak_28934	Intergenic between ENSMUST00000197284 and ENSMUST00000050129
Smr2	5	88084502	88084783	282	+	13	1	3.68576	-1.37361	0.00141036	0.0405773	peak_29173	promoter-TSS (ENSMUST00000196070)
2022-09-11	5	93127920	93128281	362	+	13	1	3.68576	-1.37361	0.00141036	0.0405773	peak_29239	intron (ENSMUST00000074733, intron 1 of 9)
Ep400	5	110700096	110700324	229	-	13	1	3.68576	-1.37361	0.00141036	0.0405773	peak_29531	intron (ENSMUST00000112435, intron 23 of 51)
Zscan21	5	138110711	138110975	265	+	13	1	3.68576	-1.37361	0.00141036	0.0405773	peak_30113	Intergenic between ENSMUST00000110962 and ENSMUST00000062350
Cpsf4	5	145182073	145182298	226	+	13	1	3.68576	-1.37361	0.00141036	0.0405773	peak_30266	TTS (ENSMUST00000160762)
Olfr459	6	41809456	41809681	226	-	13	1	3.68576	-1.37361	0.00141036	0.0405773	peak_31084	Intergenic between ENSMUST00000050412 and ENSMUST00000075351
Ppfibp1	6	146895763	146895997	235	+	1	15	-3.60745	-1.25463	0.00141036	0.0405773	peak_42086	intron (ENSMUST00000016631, intron 1 of 26)
Lair1	7	4042861	4043166	306	-	13	1	3.68576	-1.37361	0.00141036	0.0405773	peak_32913	intron (ENSMUST00000068865, intron 2 of 6)
Gm9268	7	42977641	42977924	284	+	13	1	3.68576	-1.37361	0.00141036	0.0405773	peak_33711	Intergenic between ENSMUST00000163803 and ENSMUST00000166914
Igf1r	7	68113111	68113458	348	+	13	1	3.68576	-1.37361	0.00141036	0.0405773	peak_34159	intron (ENSMUST00000005671, intron 2 of 20)
Vmn2r79	7	87030638	87030960	323	+	13	1	3.68576	-1.37361	0.00141036	0.0405773	peak_34480	intron (ENSMUST00000164462, intron 5 of 5)
Gvin1	7	106432370	106432688	319	-	13	1	3.68576	-1.37361	0.00141036	0.0405773	peak_34845	Intergenic between ENSMUST00000006667 and ENSMUST00000215541
Ubfd1	7	122075115	122075378	264	+	13	1	3.68576	-1.37361	0.00141036	0.0405773	peak_35082	intron (ENSMUST00000033158, intron 5 of 6)
Vegfc	8	53981470	53981741	272	+	13	1	3.68576	-1.37361	0.00141036	0.0405773	peak_36558	Intergenic between ENSMUST00000135443 and ENSMUST00000033919
Irx3os	8	91887129	91887386	258	+	13	1	3.68576	-1.37361	0.00141036	0.0405773	peak_37288	Intergenic between ENSMUST00000133528 and ENSMUST00000034183
Cntn5	9	10037382	10037789	408	-	13	1	3.68576	-1.37361	0.00141036	0.0405773	peak_38149	intron (ENSMUST00000162484, intron 4 of 20)
Cntn5	9	10346141	10346489	349	-	13	1	3.68576	-1.37361	0.00141036	0.0405773	peak_38153	intron (ENSMUST00000162484, intron 3 of 20)
Smarca4	9	21661406	21661674	269	+	13	1	3.68576	-1.37361	0.00141036	0.0405773	peak_38368	intron (ENSMUST00000098948, intron 16 of 33)
CAAA01216754.2	9	124344382	124344799	418	-	13	1	3.68576	-1.37361	0.00141036	0.0405773	peak_40093	promoter-TSS (ENSMUST00000215882)
Oprm1	10	6875106	6875331	226	+	13	1	3.68576	-1.37361	0.00141036	0.0405773	peak_3374	intron (ENSMUST00000105615, intron 3 of 5)
Myo1g	11	6524097	6524322	226	-	13	1	3.68576	-1.37361	0.00141036	0.0405773	peak_5478	Intergenic between ENSMUST00000134489 and ENSMUST00000000388
Papolg	11	23887766	23888010	245	-	13	1	3.68576	-1.37361	0.00141036	0.0405773	peak_5777	intron (ENSMUST00000020513, intron 3 of 21)
Il12b	11	44177444	44177778	335	+	13	1	3.68576	-1.37361	0.00141036	0.0405773	peak_6151	Intergenic between ENSMUST00000139906 and ENSMUST00000102796
Hs1bp3	12	8315380	8315607	228	+	13	1	3.68576	-1.37361	0.00141036	0.0405773	peak_7852	intron (ENSMUST00000020927, intron 1 of 6)
Cog5	12	31753018	31753273	256	+	13	1	3.68576	-1.37361	0.00141036	0.0405773	peak_8246	intron (ENSMUST00000036862, intron 6 of 22)
Pik3cg	12	32261746	32261973	228	-	13	1	3.68576	-1.37361	0.00141036	0.0405773	peak_8254	Intergenic between ENSMUST00000085469 and ENSMUST00000083711
Spanxn4	12	62581353	62581658	306	+	13	1	3.68576	-1.37361	0.00141036	0.0405773	peak_8672	Intergenic between ENSMUST00000122715 and ENSMUST00000172433
Mdga2	12	67053845	67054199	355	-	13	1	3.68576	-1.37361	0.00141036	0.0405773	peak_8735	intron (ENSMUST00000037181, intron 1 of 16)
Prl8a6	13	27441113	27441423	311	-	13	1	3.68576	-1.37361	0.00141036	0.0405773	peak_9731	Intergenic between ENSMUST00000018392 and ENSMUST00000110350
2010111I01Rik	13	63305030	63305412	383	+	13	1	3.68576	-1.37361	0.00141036	0.0405773	peak_9924	intron (ENSMUST00000159152, intron 3 of 3)
Fam81b	13	76222111	76222386	276	-	13	1	3.68576	-1.37361	0.00141036	0.0405773	peak_10012	intron (ENSMUST00000208418, intron 8 of 10)
Fhit	14	10950210	10950574	365	-	13	1	3.68576	-1.37361	0.00141036	0.0405773	peak_10341	intron (ENSMUST00000160340, intron 2 of 9)
Olfr31	14	14332301	14332526	226	+	13	1	3.68576	-1.37361	0.00141036	0.0405773	peak_10398	Intergenic between ENSMUST00000100872 and ENSMUST00000090591
Ptgdr	14	44794716	44795058	343	-	13	1	3.68576	-1.37361	0.00141036	0.0405773	peak_10858	Intergenic between ENSMUST00000169062 and ENSMUST00000095959
Gm22164	14	74204718	74205117	400	-	13	1	3.68576	-1.37361	0.00141036	0.0405773	peak_11307	Intergenic between ENSMUST00000158413 and ENSMUST00000036653
4921530L21Rik	14	94962921	94963283	363	+	13	1	3.68576	-1.37361	0.00141036	0.0405773	peak_11580	Intergenic between ENSMUST00000194056 and ENSMUST00000045892
4921530L21Rik	14	95758374	95758599	226	+	13	1	3.68576	-1.37361	0.00141036	0.0405773	peak_11589	Intergenic between ENSMUST00000194056 and ENSMUST00000045892
Rnf219	14	104669572	104669797	226	-	13	1	3.68576	-1.37361	0.00141036	0.0405773	peak_11754	Intergenic between ENSMUST00000022716 and ENSMUST00000172122
Fgf14	14	124535010	124535372	363	-	13	1	3.68576	-1.37361	0.00141036	0.0405773	peak_12059	intron (ENSMUST00000095529, intron 1 of 4)
Cdh10	15	18535689	18535975	287	+	13	1	3.68576	-1.37361	0.00141036	0.0405773	peak_12328	Intergenic between ENSMUST00000157508 and ENSMUST00000166873
Csmd3	15	47994290	47994521	232	-	13	1	3.68576	-1.37361	0.00141036	0.0405773	peak_12786	intron (ENSMUST00000160658, intron 15 of 68)
Gm21961	15	65385553	65385792	240	-	13	1	3.68576	-1.37361	0.00141036	0.0405773	peak_13093	Intergenic between ENSMUST00000110100 and ENSMUST00000015146
Kcnq3	15	66126778	66127011	234	-	13	1	3.68576	-1.37361	0.00141036	0.0405773	peak_13105	intron (ENSMUST00000070256, intron 1 of 14)
Syt10	15	89953303	89953706	404	-	13	1	3.68576	-1.37361	0.00141036	0.0405773	peak_13669	Intergenic between ENSMUST00000029441 and ENSMUST00000100309
1810013L24Rik	16	8857495	8857768	274	+	13	1	3.68576	-1.37361	0.00141036	0.0405773	peak_14050	exon (ENSMUST00000023150, exon 4 of 4)
Slc12a8	16	33510969	33511195	227	+	13	1	3.68576	-1.37361	0.00141036	0.0405773	peak_14451	Intergenic between ENSMUST00000089677 and ENSMUST00000121925
Lsamp	16	40850780	40851048	269	+	13	1	3.68576	-1.37361	0.00141036	0.0405773	peak_14571	intron (ENSMUST00000189229, intron 2 of 2)
Nectin3	16	46869075	46869391	317	-	13	1	3.68576	-1.37361	0.00141036	0.0405773	peak_14655	Intergenic between ENSMUST00000149901 and ENSMUST00000122554
Pros1	16	63160850	63161184	335	+	13	1	3.68576	-1.37361	0.00141036	0.0405773	peak_14909	Intergenic between ENSMUST00000023629 and ENSMUST00000064405
Cadm2	16	66352043	66352317	275	-	13	1	3.68576	-1.37361	0.00141036	0.0405773	peak_14957	Intergenic between ENSMUST00000157556 and ENSMUST00000114292
Chodl	16	78758150	78758580	431	+	13	1	3.68576	-1.37361	0.00141036	0.0405773	peak_15128	Intergenic between ENSMUST00000114218 and ENSMUST00000023568
Park2	17	11060159	11060384	226	+	13	1	3.68576	-1.37361	0.00141036	0.0405773	peak_15576	intron (ENSMUST00000191124, intron 1 of 11)
Zfp960	17	16522950	16523204	255	+	13	1	3.68576	-1.37361	0.00141036	0.0405773	peak_15672	Intergenic between ENSMUST00000170578 and ENSMUST00000127027
Fshr	17	89489838	89490063	226	-	13	1	3.68576	-1.37361	0.00141036	0.0405773	peak_17121	Intergenic between ENSMUST00000035701 and ENSMUST00000086423
Gm6741	17	91673426	91673663	238	+	13	1	3.68576	-1.37361	0.00141036	0.0405773	peak_17152	Intergenic between ENSMUST00000057074 and ENSMUST00000064775
Hdhd1a	18	50667675	50667991	317	-	13	1	3.68576	-1.37361	0.00141036	0.0405773	peak_17959	Intergenic between ENSMUST00000056460 and ENSMUST00000116639
Cbln2	18	87113375	87113616	242	+	13	1	3.68576	-1.37361	0.00141036	0.0405773	peak_18521	Intergenic between ENSMUST00000169470 and ENSMUST00000091776
Fgfr2	7	130178431	130179179	749	-	41	16	1.50039	0.391476	0.00141482	0.0406217	peak_35273	intron (ENSMUST00000124096, intron 2 of 6)
Fgfr2	7	130190618	130191641	1024	-	41	16	1.50039	0.391476	0.00141482	0.0406217	peak_35282	intron (ENSMUST00000124096, intron 2 of 6)
Ube2i	17	25259274	25259906	633	-	41	16	1.50039	0.391476	0.00141482	0.0406217	peak_15874	Intergenic between ENSMUST00000169109 and ENSMUST00000049911
Mest	6	30744878	30746096	1219	+	61	29	1.21951	1.01507	0.00145512	0.0416933	peak_30760	intron (ENSMUST00000157040, intron 9 of 11)
Vapa	17	65574773	65575686	914	-	61	29	1.21951	1.01507	0.00145512	0.0416933	peak_16761	Intergenic between ENSMUST00000062161 and ENSMUST00000024897
Fam129a	1	151680793	151681204	412	+	18	3	2.68302	-0.897565	0.00148807	0.0418383	peak_2644	intron (ENSMUST00000148810, intron 5 of 13)
Sertad4	1	192842878	192843275	398	-	18	3	2.68302	-0.897565	0.00148807	0.0418383	peak_3309	Intergenic between ENSMUST00000057543 and ENSMUST00000155579
Acvr2a	2	48167743	48168229	487	+	18	3	2.68302	-0.897565	0.00148807	0.0418383	peak_20369	Intergenic between ENSMUST00000183957 and ENSMUST00000063886
Sucnr1	3	60197072	60197557	486	+	18	3	2.68302	-0.897565	0.00148807	0.0418383	peak_23538	Intergenic between ENSMUST00000029326 and ENSMUST00000195724
Ntng1	3	109754062	109754464	403	-	18	3	2.68302	-0.897565	0.00148807	0.0418383	peak_24467	Intergenic between ENSMUST00000106576 and ENSMUST00000156177
Mmp16	4	17358855	17359316	462	+	18	3	2.68302	-0.897565	0.00148807	0.0418383	peak_25437	Intergenic between ENSMUST00000193345 and ENSMUST00000142434
Gm17094	4	38233271	38233690	420	-	18	3	2.68302	-0.897565	0.00148807	0.0418383	peak_25780	Intergenic between ENSMUST00000108124 and ENSMUST00000169881
Gm24943	4	51987403	51988006	604	+	18	3	2.68302	-0.897565	0.00148807	0.0418383	peak_26033	Intergenic between ENSMUST00000158329 and ENSMUST00000141473
Nipsnap3b	4	53014607	53014962	356	+	18	3	2.68302	-0.897565	0.00148807	0.0418383	peak_26054	intron (ENSMUST00000015391, intron 1 of 5)
AI314180	4	58792271	58792628	358	-	18	3	2.68302	-0.897565	0.00148807	0.0418383	peak_26134	Intergenic between ENSMUST00000059608 and ENSMUST00000102889
Adam22	5	8233851	8234231	381	-	18	3	2.68302	-0.897565	0.00148807	0.0418383	peak_27803	intron (ENSMUST00000088744, intron 3 of 29)
Slc7a1	5	148326292	148326643	352	-	18	3	2.68302	-0.897565	0.00148807	0.0418383	peak_30328	TTS (ENSMUST00000048116)
Ppp1r3a	6	14480627	14480937	311	-	18	3	2.68302	-0.897565	0.00148807	0.0418383	peak_30491	Intergenic between ENSMUST00000185361 and ENSMUST00000045096
Vmn1r72	7	11681873	11682211	339	-	18	3	2.68302	-0.897565	0.00148807	0.0418383	peak_33058	Intergenic between ENSMUST00000053134 and ENSMUST00000055070
Gm45139	7	76019407	76019799	393	+	18	3	2.68302	-0.897565	0.00148807	0.0418383	peak_34282	Intergenic between ENSMUST00000206543 and ENSMUST00000206208
Csmd1	8	17129195	17129731	537	-	18	3	2.68302	-0.897565	0.00148807	0.0418383	peak_35789	intron (ENSMUST00000082104, intron 2 of 69)
Cdh11	8	102708181	102708514	334	-	18	3	2.68302	-0.897565	0.00148807	0.0418383	peak_37527	intron (ENSMUST00000075190, intron 2 of 12)
Olig3	10	19264915	19265140	226	+	18	3	2.68302	-0.897565	0.00148807	0.0418383	peak_3505	Intergenic between ENSMUST00000146388 and ENSMUST00000053225
Ppa1	10	61667872	61668135	264	+	18	3	2.68302	-0.897565	0.00148807	0.0418383	peak_4107	intron (ENSMUST00000020286, intron 8 of 10)
Atp2b1	10	98991964	98992210	247	+	18	3	2.68302	-0.897565	0.00148807	0.0418383	peak_4800	intron (ENSMUST00000020107, intron 6 of 20)
Rassf9	10	102676966	102677324	359	+	3	20	-2.54005	-0.822921	0.00148807	0.0418383	peak_40959	Intergenic between ENSMUST00000055355 and ENSMUST00000167156
Gm11559	11	99865842	99866067	226	+	18	3	2.68302	-0.897565	0.00148807	0.0418383	peak_7302	promoter-TSS (ENSMUST00000092694)
Slc44a4	17	34914311	34914539	229	+	18	3	2.68302	-0.897565	0.00148807	0.0418383	peak_16106	promoter-TSS (ENSMUST00000007249)
Cntnap5c	17	58222643	58223025	383	+	18	3	2.68302	-0.897565	0.00148807	0.0418383	peak_16651	intron (ENSMUST00000076038, intron 13 of 23)
Gm10036	18	15861606	15861899	294	+	18	3	2.68302	-0.897565	0.00148807	0.0418383	peak_17403	Intergenic between ENSMUST00000079733 and ENSMUST00000158193
Fam210a	18	68261118	68261668	551	-	18	3	2.68302	-0.897565	0.00148807	0.0418383	peak_18246	exon (ENSMUST00000042852, exon 4 of 4)
Tmsb4x	X	167208161	167208703	543	-	18	3	2.68302	-0.897565	0.00148807	0.0418383	peak_40726	promoter-TSS (ENSMUST00000112172)
Setd6	8	95716127	95717276	1150	+	48	20	1.40762	0.631007	0.0014896	0.0418383	peak_37369	promoter-TSS (ENSMUST00000034096)
Gm20686	8	108966461	108967187	727	-	39	15	1.52078	0.318474	0.00149235	0.0418383	peak_37691	Intergenic between ENSMUST00000175846 and ENSMUST00000034162
Tob1	11	94216273	94216888	616	+	39	15	1.52078	0.318474	0.00149235	0.0418383	peak_7161	Intergenic between ENSMUST00000041589 and ENSMUST00000061469
Apol8	15	77754166	77755320	1155	-	39	15	1.52078	0.318474	0.00149235	0.0418383	peak_13368	promoter-TSS (ENSMUST00000070911)
Tuba1a	15	98952854	98953638	785	-	54	25	1.25711	0.835185	0.00149259	0.0418383	peak_13814	promoter-TSS (ENSMUST00000097014)
Hnrnpa1	15	103240524	103241400	877	+	66	32	1.19155	1.13302	0.00149312	0.0418383	peak_13917	promoter-TSS (ENSMUST00000087351)
Grip2	6	91759699	91760321	623	-	37	14	1.54371	0.24159	0.00157061	0.0439216	peak_31933	Intergenic between ENSMUST00000205549 and ENSMUST00000162300
Pram1	17	33643635	33644295	661	+	37	14	1.54371	0.24159	0.00157061	0.0439216	peak_16064	intron (ENSMUST00000052079, intron 4 of 9)
Gm37699	15	85692077	85693425	1349	+	64	31	1.19285	1.08978	0.00159825	0.0446646	peak_13574	Intergenic between ENSMUST00000194753 and ENSMUST00000109423
Ndufb10	17	24723052	24724570	1519	-	100	55	1.01124	1.77281	0.00163468	0.0456524	peak_15855	promoter-TSS (ENSMUST00000045602)
Tti2	8	31156175	31156773	599	+	35	13	1.56968	0.160391	0.00164801	0.0458717	peak_36092	intron (ENSMUST00000209851, intron 5 of 6)
Nudt4	10	95550836	95551434	599	-	35	13	1.56968	0.160391	0.00164801	0.0458717	peak_4766	intron (ENSMUST00000020217, intron 3 of 4)
Bbip1	19	53933041	53933670	630	-	35	13	1.56968	0.160391	0.00164801	0.0458717	peak_19488	intron (ENSMUST00000135402, intron 2 of 3)
Aebp2	6	140660561	140661679	1119	+	57	27	1.22447	0.919524	0.00166818	0.0462649	peak_32781	intron (ENSMUST00000095350, intron 8 of 8)
Nfe2l2	2	75703443	75704470	1028	-	44	18	1.43337	0.505041	0.00169143	0.0462649	peak_20764	promoter-TSS (ENSMUST00000102672)
Lmo7	14	101945518	101946546	1029	+	44	18	1.43337	0.505041	0.00169143	0.0462649	peak_11714	Intergenic between ENSMUST00000159806 and ENSMUST00000158346
Hnrnpu	1	178326289	178326599	311	-	20	4	2.43426	-0.733613	0.00169524	0.0462649	peak_3085	exon (ENSMUST00000037748, exon 14 of 14)
Optn	2	5049139	5049707	569	-	20	4	2.43426	-0.733613	0.00169524	0.0462649	peak_19615	intron (ENSMUST00000114996, intron 3 of 13)
Tsc22d2	3	58446865	58447254	390	+	20	4	2.43426	-0.733613	0.00169524	0.0462649	peak_23506	intron (ENSMUST00000099090, intron 2 of 3)
5730409E04Rik	4	126635585	126636126	542	+	20	4	2.43426	-0.733613	0.00169524	0.0462649	peak_27261	Intergenic between ENSMUST00000164362 and ENSMUST00000030642
Tfec	6	16825599	16825832	234	-	20	4	2.43426	-0.733613	0.00169524	0.0462649	peak_30521	Intergenic between ENSMUST00000203790 and ENSMUST00000031533
Ptn	6	36709143	36709464	322	-	20	4	2.43426	-0.733613	0.00169524	0.0462649	peak_30967	Intergenic between ENSMUST00000172278 and ENSMUST00000101534
Gxylt2	6	100789436	100789661	226	+	20	4	2.43426	-0.733613	0.00169524	0.0462649	peak_32050	intron (ENSMUST00000032157, intron 5 of 6)
Eps8	6	137495978	137496333	356	-	20	4	2.43426	-0.733613	0.00169524	0.0462649	peak_32731	intron (ENSMUST00000058210, intron 18 of 21)
Ldha	7	46847966	46848287	322	+	20	4	2.43426	-0.733613	0.00169524	0.0462649	peak_33805	intron (ENSMUST00000147535, intron 2 of 5)
Sorbs2	8	45725906	45726258	353	+	20	4	2.43426	-0.733613	0.00169524	0.0462649	peak_36362	intron (ENSMUST00000067065, intron 2 of 25)
Ust	10	8329931	8330322	392	-	4	22	-2.27543	-0.671071	0.00169524	0.0462649	peak_40805	exon (ENSMUST00000061601, exon 3 of 8)
Ipmk	10	71540312	71540621	310	+	20	4	2.43426	-0.733613	0.00169524	0.0462649	peak_4265	Intergenic between ENSMUST00000118381 and ENSMUST00000061324
5730522E02Rik	11	26148623	26149075	453	-	20	4	2.43426	-0.733613	0.00169524	0.0462649	peak_5814	intron (ENSMUST00000109511, intron 1 of 6)
Sptbn1	11	30093430	30093942	513	-	20	4	2.43426	-0.733613	0.00169524	0.0462649	peak_5896	Intergenic between ENSMUST00000104962 and ENSMUST00000006629
Ccng1	11	40874476	40874816	341	-	4	22	-2.27543	-0.671071	0.00169524	0.0462649	peak_41079	Intergenic between ENSMUST00000020576 and ENSMUST00000070725
Sec24c	14	20693647	20694068	422	+	20	4	2.43426	-0.733613	0.00169524	0.0462649	peak_10493	exon (ENSMUST00000048657, exon 23 of 23)
Gm10384	15	36848234	36848594	361	-	20	4	2.43426	-0.733613	0.00169524	0.0462649	peak_12644	Intergenic between ENSMUST00000110359 and ENSMUST00000100713
Gm8444	15	81829330	81829718	389	-	20	4	2.43426	-0.733613	0.00169524	0.0462649	peak_13494	Intergenic between ENSMUST00000172208 and ENSMUST00000092020
Pou1f1	16	65378093	65378542	450	+	20	4	2.43426	-0.733613	0.00169524	0.0462649	peak_14938	Intergenic between ENSMUST00000063076 and ENSMUST00000176330
Afdn	17	13886423	13886695	273	+	20	4	2.43426	-0.733613	0.00169524	0.0462649	peak_15631	intron (ENSMUST00000170827, intron 28 of 32)
Chd1	17	17396416	17396743	328	+	20	4	2.43426	-0.733613	0.00169524	0.0462649	peak_15687	Intergenic between ENSMUST00000024620 and ENSMUST00000115576
Vmn2r101	17	19572819	19573164	346	+	20	4	2.43426	-0.733613	0.00169524	0.0462649	peak_15728	Intergenic between ENSMUST00000166081 and ENSMUST00000171914
Vmn1r230	17	20848707	20849041	335	+	20	4	2.43426	-0.733613	0.00169524	0.0462649	peak_15753	Intergenic between ENSMUST00000053974 and ENSMUST00000061278
Adcyap1	17	93136328	93136654	327	+	20	4	2.43426	-0.733613	0.00169524	0.0462649	peak_17173	Intergenic between ENSMUST00000057074 and ENSMUST00000064775
Vps13a	19	16661956	16662348	393	-	20	4	2.43426	-0.733613	0.00169524	0.0462649	peak_18933	intron (ENSMUST00000068156, intron 50 of 71)
2810474O19Rik	6	149337543	149338595	1053	+	51	22	1.35823	0.72777	0.00170861	0.0465388	peak_32888	Intergenic between ENSMUST00000189837 and ENSMUST00000086829
Ttc23l	15	10562908	10563766	859	-	51	22	1.35823	0.72777	0.00170861	0.0465388	peak_12175	Intergenic between ENSMUST00000166039 and ENSMUST00000169385
Eml4	17	83484846	83485888	1043	+	51	22	1.35823	0.72777	0.00170861	0.0465388	peak_17044	Intergenic between ENSMUST00000096766 and ENSMUST00000025095
Bola3	6	83346114	83346673	560	+	32	11	1.67924	0.0146066	0.00179023	0.048604	peak_31776	Intergenic between ENSMUST00000155580 and ENSMUST00000122216
Ankrd52	10	128385470	128385894	425	+	32	11	1.67924	0.0146066	0.00179023	0.048604	peak_5324	intron (ENSMUST00000014642, intron 15 of 27)
Tiam2	17	3326607	3327195	589	+	32	11	1.67924	0.0146066	0.00179023	0.048604	peak_15447	promoter-TSS (ENSMUST00000169838)
Gm37699	15	85676907	85677674	768	+	42	17	1.44829	0.437689	0.00180168	0.0487627	peak_13566	Intergenic between ENSMUST00000194753 and ENSMUST00000109423
Stpg4	17	87429328	87429880	553	-	42	17	1.44829	0.437689	0.00180168	0.0487627	peak_17089	promoter-TSS (ENSMUST00000186211)
Snx5	2	144260555	144260994	440	-	22	5	2.25828	-0.586357	0.00182283	0.0487627	peak_21927	exon (ENSMUST00000110030, exon 4 of 14)
Lrrc71	3	87742790	87743403	614	-	22	5	2.25828	-0.586357	0.00182283	0.0487627	peak_23983	exon (ENSMUST00000023846, exon 7 of 15)
Camk2d	3	126776877	126777365	489	+	22	5	2.25828	-0.586357	0.00182283	0.0487627	peak_24773	intron (ENSMUST00000106402, intron 6 of 19)
Med13l	5	118754247	118754777	531	+	22	5	2.25828	-0.586357	0.00182283	0.0487627	peak_29692	intron (ENSMUST00000100816, intron 26 of 30)
Ptn	6	36707841	36708241	401	-	22	5	2.25828	-0.586357	0.00182283	0.0487627	peak_30966	Intergenic between ENSMUST00000172278 and ENSMUST00000101534
Gm5577	6	87990358	87990762	405	+	22	5	2.25828	-0.586357	0.00182283	0.0487627	peak_31859	intron (ENSMUST00000153372, intron 2 of 2)
Zxdc	6	90376264	90376606	343	+	22	5	2.25828	-0.586357	0.00182283	0.0487627	peak_31893	intron (ENSMUST00000113539, intron 4 of 5)
Nfix	8	84713095	84713563	469	-	22	5	2.25828	-0.586357	0.00182283	0.0487627	peak_37163	intron (ENSMUST00000109764, intron 10 of 10)
Fbxw9	8	85059961	85060325	365	+	22	5	2.25828	-0.586357	0.00182283	0.0487627	peak_37189	promoter-TSS (ENSMUST00000095220)
Hspa4	11	53258370	53258746	377	-	22	5	2.25828	-0.586357	0.00182283	0.0487627	peak_6304	Intergenic between ENSMUST00000137096 and ENSMUST00000020630
D630036H23Rik	12	36376081	36376446	366	-	22	5	2.25828	-0.586357	0.00182283	0.0487627	peak_8313	Intergenic between ENSMUST00000041407 and ENSMUST00000171007
Fancm	12	65129009	65129561	553	+	22	5	2.25828	-0.586357	0.00182283	0.0487627	peak_8704	intron (ENSMUST00000058889, intron 22 of 22)
Fst	13	114451354	114452039	686	-	22	5	2.25828	-0.586357	0.00182283	0.0487627	peak_10187	TTS (ENSMUST00000022287)
Son	16	91652292	91652868	577	+	22	5	2.25828	-0.586357	0.00182283	0.0487627	peak_15344	intron (ENSMUST00000117633, intron 2 of 11)
Scaf8	17	3228640	3229030	391	+	22	5	2.25828	-0.586357	0.00182283	0.0487627	peak_15443	Intergenic between ENSMUST00000076734 and ENSMUST00000169838
Lonp1	17	56618189	56618474	286	-	22	5	2.25828	-0.586357	0.00182283	0.0487627	peak_16612	exon (ENSMUST00000047226, exon 9 of 18)
Alk	17	72481575	72482016	442	-	5	24	-2.08664	-0.533708	0.00182283	0.0487627	peak_41317	intron (ENSMUST00000086639, intron 1 of 28)
Fosl1	19	5455699	5456149	451	+	22	5	2.25828	-0.586357	0.00182283	0.0487627	peak_18641	exon (ENSMUST00000025850, exon 4 of 4)
Col12a1	9	79593723	79594895	1173	-	49	21	1.36736	0.670232	0.00182998	0.0489227	peak_39382	Intergenic between ENSMUST00000171278 and ENSMUST00000071750
Gm38160	3	51479731	51480215	485	-	30	10	1.72228	-0.0808647	0.0018476	0.0490799	peak_23398	Intergenic between ENSMUST00000192197 and ENSMUST00000193090
Ado	10	67544454	67545007	554	-	30	10	1.72228	-0.0808647	0.0018476	0.0490799	peak_4218	exon (ENSMUST00000075686, exon 1 of 1)
Unk	11	116030638	116031133	496	+	30	10	1.72228	-0.0808647	0.0018476	0.0490799	peak_7585	promoter-TSS (ENSMUST00000106452)
Fbn2	18	58195534	58196660	1127	-	30	10	1.72228	-0.0808647	0.0018476	0.0490799	peak_18065	intron (ENSMUST00000025497, intron 4 of 64)
Hexim1	11	103116159	103117569	1411	+	79	41	1.09426	1.41437	0.00184883	0.0490799	peak_7369	promoter-TSS (ENSMUST00000053063)
Srsf7	17	80203009	80204253	1245	-	79	41	1.09426	1.41437	0.00184883	0.0490799	peak_16978	intron (ENSMUST00000063417, intron 5 of 7)
Atp5a1	18	77783397	77785123	1727	+	65	32	1.16956	1.1184	0.00186291	0.0490799	peak_18382	Intergenic between ENSMUST00000114748 and ENSMUST00000114741
Farp2	1	93525715	93526234	520	+	24	7	1.90834	-0.412109	0.00188767	0.0490799	peak_1619	intron (ENSMUST00000120301, intron 1 of 26)
Rps6kc1	1	190696021	190696738	718	-	24	7	1.90834	-0.412109	0.00188767	0.0490799	peak_3282	Intergenic between ENSMUST00000175323 and ENSMUST00000061611
Myef2	2	125093207	125093819	613	-	24	7	1.90834	-0.412109	0.00188767	0.0490799	peak_21592	intron (ENSMUST00000152367, intron 16 of 18)
Tsc22d2	3	58424256	58424568	313	+	24	6	2.12631	-0.45271	0.00188767	0.0490799	peak_23498	intron (ENSMUST00000099090, intron 1 of 3)
Camk2d	3	126820946	126821463	518	+	24	6	2.12631	-0.45271	0.00188767	0.0490799	peak_24774	intron (ENSMUST00000106402, intron 16 of 19)
Npnt	3	132937708	132938178	471	-	24	7	1.90834	-0.412109	0.00188767	0.0490799	peak_24865	intron (ENSMUST00000117811, intron 2 of 10)
Ppp3r2	4	49948892	49949501	610	-	24	7	1.90834	-0.412109	0.00188767	0.0490799	peak_25998	Intergenic between ENSMUST00000029991 and ENSMUST00000041392
Eif4h	5	134618223	134618969	747	-	24	7	1.90834	-0.412109	0.00188767	0.0490799	peak_30058	Intergenic between ENSMUST00000202085 and ENSMUST00000202622
Smok3a	5	138026318	138026849	532	+	24	7	1.90834	-0.412109	0.00188767	0.0490799	peak_30109	intron (ENSMUST00000171498, intron 1 of 2)
Dync1i1	6	6017059	6017433	375	+	24	7	1.90834	-0.412109	0.00188767	0.0490799	peak_30391	intron (ENSMUST00000115556, intron 16 of 16)
Gm27894	6	10768117	10768657	541	+	24	6	2.12631	-0.45271	0.00188767	0.0490799	peak_30445	Intergenic between ENSMUST00000060369 and ENSMUST00000184177
AI854703	6	48625490	48626070	581	+	24	7	1.90834	-0.412109	0.00188767	0.0490799	peak_31196	promoter-TSS (ENSMUST00000095938)
Vmn1r31	6	58479131	58479683	553	-	24	6	2.12631	-0.45271	0.00188767	0.0490799	peak_31324	Intergenic between ENSMUST00000176147 and ENSMUST00000147213
Nr2c2	6	92133757	92134112	356	+	24	6	2.12631	-0.45271	0.00188767	0.0490799	peak_31944	intron (ENSMUST00000113460, intron 1 of 14)
Fgfr2	7	130218819	130219276	458	-	24	7	1.90834	-0.412109	0.00188767	0.0490799	peak_35300	intron (ENSMUST00000124096, intron 2 of 6)
Trmt1	8	84692873	84693260	388	+	24	6	2.12631	-0.45271	0.00188767	0.0490799	peak_37150	intron (ENSMUST00000001974, intron 5 of 16)
Gm20388	8	122274312	122274836	525	+	24	7	1.90834	-0.412109	0.00188767	0.0490799	peak_37908	intron (ENSMUST00000127664, intron 1 of 15)
Gm20388	8	123106247	123106662	416	+	24	7	1.90834	-0.412109	0.00188767	0.0490799	peak_37924	intron (ENSMUST00000127664, intron 1 of 15)
Llph	10	120233089	120233569	481	+	24	7	1.90834	-0.412109	0.00188767	0.0490799	peak_5138	Intergenic between ENSMUST00000130198 and ENSMUST00000192540
Smarcc2	10	128484186	128484413	228	+	24	6	2.12631	-0.45271	0.00188767	0.0490799	peak_5336	exon (ENSMUST00000026433, exon 24 of 28)
Phykpl	11	51588230	51588765	536	+	24	7	1.90834	-0.412109	0.00188767	0.0490799	peak_6262	intron (ENSMUST00000167797, intron 3 of 12)
Fndc8	11	82899153	82899633	481	+	24	7	1.90834	-0.412109	0.00188767	0.0490799	peak_6956	intron (ENSMUST00000018988, intron 3 of 3)
Selenoo	15	89088604	89089013	410	+	24	6	2.12631	-0.45271	0.00188767	0.0490799	peak_13638	promoter-TSS (ENSMUST00000082439)
Nr4a1	15	101271550	101272075	526	+	24	7	1.90834	-0.412109	0.00188767	0.0490799	peak_13866	exon (ENSMUST00000023779, exon 3 of 7)
Tfb1m	17	3525750	3526284	535	-	24	7	1.90834	-0.412109	0.00188767	0.0490799	peak_15457	intron (ENSMUST00000041003, intron 5 of 6)
Vmac	17	56713602	56713946	345	-	24	7	1.90834	-0.412109	0.00188767	0.0490799	peak_16615	TTS (ENSMUST00000164907)
Tmem2	19	21807962	21808462	501	+	24	6	2.12631	-0.45271	0.00188767	0.0490799	peak_19029	intron (ENSMUST00000025663, intron 6 of 23)
Ogt	X	101686193	101686902	710	+	24	7	1.90834	-0.412109	0.00188767	0.0490799	peak_40387	Intergenic between ENSMUST00000044475 and ENSMUST00000056614
Snx5	2	144261423	144261862	440	-	28	9	1.77308	-0.183082	0.00188854	0.0490799	peak_21928	intron (ENSMUST00000110030, intron 3 of 13)
Ythdc1	5	86838799	86839424	626	+	28	9	1.77308	-0.183082	0.00188854	0.0490799	peak_29149	Intergenic between ENSMUST00000038384 and ENSMUST00000113333
Cntnap2	6	46138900	46139585	686	+	28	9	1.77308	-0.183082	0.00188854	0.0490799	peak_31159	intron (ENSMUST00000114641, intron 8 of 23)
Gm10649	8	76375845	76376646	802	-	28	9	1.77308	-0.183082	0.00188854	0.0490799	peak_36997	Intergenic between ENSMUST00000192721 and ENSMUST00000143324
Snx14	9	88438863	88439725	863	-	28	9	1.77308	-0.183082	0.00188854	0.0490799	peak_39539	promoter-TSS (ENSMUST00000173039)
Pabpc1	15	36608720	36609081	362	-	28	9	1.77308	-0.183082	0.00188854	0.0490799	peak_12629	promoter-TSS (ENSMUST00000001809)
Rrp36	17	46666614	46667245	632	-	28	9	1.77308	-0.183082	0.00188854	0.0490799	peak_16370	TTS (ENSMUST00000024766)
Kdm2a	19	4311361	4311850	490	-	28	9	1.77308	-0.183082	0.00188854	0.0490799	peak_18610	Intergenic between ENSMUST00000167511 and ENSMUST00000047898
Pygm	19	6382272	6382736	465	+	28	9	1.77308	-0.183082	0.00188854	0.0490799	peak_18691	promoter-TSS (ENSMUST00000035269)
Cnn3	3	121429854	121430310	457	+	26	8	1.83396	-0.293071	0.00190528	0.0490878	peak_24666	intron (ENSMUST00000029773, intron 1 of 6)
Psmc2	5	21803984	21804690	707	+	26	8	1.83396	-0.293071	0.00190528	0.0490878	peak_28021	TTS (ENSMUST00000030769)
Tcf7l1	6	72625731	72626231	501	-	26	8	1.83396	-0.293071	0.00190528	0.0490878	peak_31560	TTS (ENSMUST00000069536)
Klra5	6	129906690	129907225	536	-	26	8	1.83396	-0.293071	0.00190528	0.0490878	peak_32581	intron (ENSMUST00000118060, intron 5 of 8)
Pafah1b3	7	25295800	25296573	774	-	26	8	1.83396	-0.293071	0.00190528	0.0490878	peak_33339	promoter-TSS (ENSMUST00000005583)
St5	7	109524988	109525555	568	-	26	8	1.83396	-0.293071	0.00190528	0.0490878	peak_34895	exon (ENSMUST00000168005, exon 18 of 19)
Eif4g2	7	111067473	111067881	409	-	26	8	1.83396	-0.293071	0.00190528	0.0490878	peak_34926	TTS (ENSMUST00000162415)
Cdh11	8	102631301	102631641	341	-	26	8	1.83396	-0.293071	0.00190528	0.0490878	peak_37504	TTS (ENSMUST00000075190)
Ppp1r12a	10	108222821	108223381	561	+	26	8	1.83396	-0.293071	0.00190528	0.0490878	peak_4955	intron (ENSMUST00000070663, intron 3 of 25)
Naca	10	128053145	128053370	226	+	26	8	1.83396	-0.293071	0.00190528	0.0490878	peak_5302	Intergenic between ENSMUST00000092048 and ENSMUST00000052798
Rab10os	12	3245550	3246107	558	+	26	8	1.83396	-0.293071	0.00190528	0.0490878	peak_7760	intron (ENSMUST00000177896, intron 5 of 6)
Gm26944	7	92641035	92642085	1051	+	40	16	1.46487	0.367049	0.00191784	0.0490878	peak_34571	promoter-TSS (ENSMUST00000182265)
Ncln	10	81485230	81486082	853	-	40	16	1.46487	0.367049	0.00191784	0.0490878	peak_4547	TTS (ENSMUST00000020463)
Ankrd44	1	54636238	54636614	377	-	15	2	2.97685	-1.1506	0.00200946	0.0490878	peak_905	Intergenic between ENSMUST00000194316 and ENSMUST00000179030
Gm37789	1	102646382	102646748	367	+	15	2	2.97685	-1.1506	0.00200946	0.0490878	peak_1795	Intergenic between ENSMUST00000188735 and ENSMUST00000192862
Gm38039	1	159987376	159987730	355	-	15	2	2.97685	-1.1506	0.00200946	0.0490878	peak_2784	Intergenic between ENSMUST00000195328 and ENSMUST00000097513
Akt3	1	177118520	177118862	343	-	15	2	2.97685	-1.1506	0.00200946	0.0490878	peak_3069	intron (ENSMUST00000019843, intron 2 of 12)
Kif26b	1	178899971	178900372	402	+	15	2	2.97685	-1.1506	0.00200946	0.0490878	peak_3094	intron (ENSMUST00000161017, intron 10 of 14)
Acbd3	1	180738027	180738403	377	+	15	2	2.97685	-1.1506	0.00200946	0.0490878	peak_3126	intron (ENSMUST00000027780, intron 4 of 7)
Ttf1	2	29089404	29089676	273	+	15	2	2.97685	-1.1506	0.00200946	0.0490878	peak_20040	Intergenic between ENSMUST00000100237 and ENSMUST00000129544
Strbp	2	37731090	37731449	360	-	15	2	2.97685	-1.1506	0.00200946	0.0490878	peak_20215	Intergenic between ENSMUST00000155237 and ENSMUST00000050372
Kynu	2	43393775	43394016	242	+	15	2	2.97685	-1.1506	0.00200946	0.0490878	peak_20316	Intergenic between ENSMUST00000142688 and ENSMUST00000028223
Ano3	2	110741630	110741890	261	-	15	2	2.97685	-1.1506	0.00200946	0.0490878	peak_21337	intron (ENSMUST00000099623, intron 13 of 26)
Sema6d	2	124210881	124211113	233	+	15	2	2.97685	-1.1506	0.00200946	0.0490878	peak_21574	intron (ENSMUST00000103241, intron 2 of 20)
Rnf24	2	131331709	131331944	236	-	15	2	2.97685	-1.1506	0.00200946	0.0490878	peak_21719	intron (ENSMUST00000059372, intron 1 of 5)
Adra1d	2	131539091	131539416	326	-	15	2	2.97685	-1.1506	0.00200946	0.0490878	peak_21724	Intergenic between ENSMUST00000131698 and ENSMUST00000103184
Hao1	2	134094363	134094865	503	-	15	2	2.97685	-1.1506	0.00200946	0.0490878	peak_21770	Intergenic between ENSMUST00000028836 and ENSMUST00000028704
Jag1	2	137224151	137224354	204	-	2	17	-2.86506	-1.05323	0.00200946	0.0490878	peak_41473	Intergenic between ENSMUST00000028735 and ENSMUST00000091556
Nkx2-2os	2	147206173	147206449	277	+	15	2	2.97685	-1.1506	0.00200946	0.0490878	peak_21961	intron (ENSMUST00000136998, intron 1 of 5)
Gm19445	3	33159887	33160140	254	-	15	2	2.97685	-1.1506	0.00200946	0.0490878	peak_23131	Intergenic between ENSMUST00000193649 and ENSMUST00000195487
Gm42751	3	38072265	38072599	335	+	15	2	2.97685	-1.1506	0.00200946	0.0490878	peak_23200	Intergenic between ENSMUST00000198065 and ENSMUST00000175245
Gm37488	3	60630523	60630786	264	+	15	2	2.97685	-1.1506	0.00200946	0.0490878	peak_23542	Intergenic between ENSMUST00000195434 and ENSMUST00000194809
Gm38195	3	77670962	77671244	283	-	15	2	2.97685	-1.1506	0.00200946	0.0490878	peak_23844	Intergenic between ENSMUST00000194524 and ENSMUST00000194247
Bmpr1b	3	141904706	141904937	232	-	15	2	2.97685	-1.1506	0.00200946	0.0490878	peak_24998	intron (ENSMUST00000029948, intron 1 of 10)
Fam110b	4	5818201	5818439	239	+	15	2	2.97685	-1.1506	0.00200946	0.0490878	peak_25294	Intergenic between ENSMUST00000156582 and ENSMUST00000029907
Ppp3r2	4	50127763	50127988	226	-	15	2	2.97685	-1.1506	0.00200946	0.0490878	peak_26001	Intergenic between ENSMUST00000029991 and ENSMUST00000041392
Tnc	4	64038950	64039249	300	-	15	2	2.97685	-1.1506	0.00200946	0.0490878	peak_26238	intron (ENSMUST00000107377, intron 1 of 25)
Brinp1	4	69049351	69049792	442	-	15	2	2.97685	-1.1506	0.00200946	0.0490878	peak_26317	Intergenic between ENSMUST00000030036 and ENSMUST00000144099
Agbl4	4	110364380	110364855	476	+	15	2	2.97685	-1.1506	0.00200946	0.0490878	peak_26960	Intergenic between ENSMUST00000142722 and ENSMUST00000106589
Steap1	5	5974437	5974720	284	-	15	2	2.97685	-1.1506	0.00200946	0.0490878	peak_27759	Intergenic between ENSMUST00000169542 and ENSMUST00000200317
Gm43032	5	18836570	18836948	379	-	15	2	2.97685	-1.1506	0.00200946	0.0490878	peak_27984	Intergenic between ENSMUST00000074694 and ENSMUST00000197967
Plb1	5	32279168	32279393	226	+	15	2	2.97685	-1.1506	0.00200946	0.0490878	peak_28249	intron (ENSMUST00000202220, intron 10 of 58)
Ythdc1	5	86841714	86842111	398	+	15	2	2.97685	-1.1506	0.00200946	0.0490878	peak_29152	Intergenic between ENSMUST00000038384 and ENSMUST00000113333
Cnot6l	5	96064622	96064847	226	-	15	2	2.97685	-1.1506	0.00200946	0.0490878	peak_29308	Intergenic between ENSMUST00000023840 and ENSMUST00000155901
1700007G11Rik	5	98361958	98362200	243	+	15	2	2.97685	-1.1506	0.00200946	0.0490878	peak_29341	intron (ENSMUST00000080333, intron 2 of 5)
A930011G23Rik	5	99381968	99382193	226	-	15	2	2.97685	-1.1506	0.00200946	0.0490878	peak_29353	intron (ENSMUST00000209346, intron 3 of 16)
Iqub	6	24336079	24336337	259	-	15	2	2.97685	-1.1506	0.00200946	0.0490878	peak_30635	Intergenic between ENSMUST00000031713 and ENSMUST00000052277
Tmem176a	6	48847387	48847629	243	+	2	17	-2.86506	-1.05323	0.00200946	0.0490878	peak_41924	Intergenic between ENSMUST00000204309 and ENSMUST00000204856
Ccser1	6	62267414	62267639	226	+	15	2	2.97685	-1.1506	0.00200946	0.0490878	peak_31382	intron (ENSMUST00000126214, intron 10 of 10)
Smarcad1	6	65073174	65073458	285	+	15	2	2.97685	-1.1506	0.00200946	0.0490878	peak_31431	intron (ENSMUST00000031984, intron 8 of 23)
Gm44188	6	102744598	102744839	242	+	15	2	2.97685	-1.1506	0.00200946	0.0490878	peak_32096	Intergenic between ENSMUST00000204857 and ENSMUST00000203912
Foxj2	6	122829490	122829718	229	+	15	2	2.97685	-1.1506	0.00200946	0.0490878	peak_32453	intron (ENSMUST00000003238, intron 2 of 10)
Far2os2	6	147979302	147979597	296	-	2	17	-2.86506	-1.05323	0.00200946	0.0490878	peak_42093	Intergenic between ENSMUST00000203567 and ENSMUST00000149815
Nav2	7	49386600	49386917	318	+	15	2	2.97685	-1.1506	0.00200946	0.0490878	peak_33854	intron (ENSMUST00000183659, intron 4 of 39)
Peg12	7	62581011	62581393	383	-	15	2	2.97685	-1.1506	0.00200946	0.0490878	peak_34075	Intergenic between ENSMUST00000094339 and ENSMUST00000207359
Agbl1	7	76177709	76178143	435	+	15	2	2.97685	-1.1506	0.00200946	0.0490878	peak_34284	Intergenic between ENSMUST00000206208 and ENSMUST00000156166
Dkk3	7	112116628	112116881	254	-	15	2	2.97685	-1.1506	0.00200946	0.0490878	peak_34947	exon (ENSMUST00000033036, exon 8 of 8)
Gm45653	8	38681537	38681920	384	+	15	2	2.97685	-1.1506	0.00200946	0.0490878	peak_36210	Intergenic between ENSMUST00000210223 and ENSMUST00000209440
Tenm3	8	48274887	48275199	313	-	15	2	2.97685	-1.1506	0.00200946	0.0490878	peak_36436	intron (ENSMUST00000033965, intron 23 of 28)
BC030500	8	59641712	59642096	385	+	15	2	2.97685	-1.1506	0.00200946	0.0490878	peak_36650	Intergenic between ENSMUST00000160055 and ENSMUST00000093494
Itgb1	8	128673510	128673856	347	+	15	2	2.97685	-1.1506	0.00200946	0.0490878	peak_38019	Intergenic between ENSMUST00000212623 and ENSMUST00000090006
Maml2	9	13712903	13713283	381	+	15	2	2.97685	-1.1506	0.00200946	0.0490878	peak_38222	Intergenic between ENSMUST00000177755 and ENSMUST00000034396
Olfr945	9	39268605	39269062	458	-	15	2	2.97685	-1.1506	0.00200946	0.0490878	peak_38671	intron (ENSMUST00000216698, intron 1 of 2)
RP23-442M18.6	9	41617317	41617664	348	+	15	2	2.97685	-1.1506	0.00200946	0.0490878	peak_38741	promoter-TSS (ENSMUST00000216975)
Arhgap20	9	51684035	51684477	443	+	15	2	2.97685	-1.1506	0.00200946	0.0490878	peak_38891	Intergenic between ENSMUST00000181366 and ENSMUST00000065496
Ctnnb1	9	120947698	120947930	233	+	15	2	2.97685	-1.1506	0.00200946	0.0490878	peak_40043	intron (ENSMUST00000130466, intron 2 of 3)
Gm10945	10	6712685	6712888	204	-	2	17	-2.86506	-1.05323	0.00200946	0.0490878	peak_40803	Intergenic between ENSMUST00000019909 and ENSMUST00000105596
Gm36962	10	27619066	27619301	236	-	15	2	2.97685	-1.1506	0.00200946	0.0490878	peak_3618	Intergenic between ENSMUST00000192114 and ENSMUST00000166468
Pkib	10	57697173	57697411	239	+	15	2	2.97685	-1.1506	0.00200946	0.0490878	peak_4058	intron (ENSMUST00000095668, intron 3 of 5)
Nav3	10	109627095	109627441	347	-	15	2	2.97685	-1.1506	0.00200946	0.0490878	peak_4979	Intergenic between ENSMUST00000157929 and ENSMUST00000032719
Tbk1	10	121525042	121525281	240	-	15	2	2.97685	-1.1506	0.00200946	0.0490878	peak_5154	Intergenic between ENSMUST00000026902 and ENSMUST00000020316
Tenm2	11	36287963	36288215	253	-	2	17	-2.86506	-1.05323	0.00200946	0.0490878	peak_41077	intron (ENSMUST00000102801, intron 6 of 30)
Gm25543	11	42871131	42871490	360	+	15	2	2.97685	-1.1506	0.00200946	0.0490878	peak_6129	Intergenic between ENSMUST00000192403 and ENSMUST00000122678
Nlrp3	11	59549462	59549738	277	+	15	2	2.97685	-1.1506	0.00200946	0.0490878	peak_6459	exon (ENSMUST00000079476, exon 5 of 11)
Llgl1	11	60635987	60636449	463	+	15	2	2.97685	-1.1506	0.00200946	0.0490878	peak_6489	Intergenic between ENSMUST00000044250 and ENSMUST00000052346
Mybbp1a	11	72444969	72445278	310	+	15	2	2.97685	-1.1506	0.00200946	0.0490878	peak_6724	intron (ENSMUST00000045633, intron 9 of 25)
Kif2b	11	91975157	91975382	226	-	15	2	2.97685	-1.1506	0.00200946	0.0490878	peak_7117	Intergenic between ENSMUST00000061019 and ENSMUST00000042943
Dnajb9	12	43786034	43786559	526	-	15	2	2.97685	-1.1506	0.00200946	0.0490878	peak_8404	Intergenic between ENSMUST00000043884 and ENSMUST00000015049
Gm22076	12	45985598	45985862	265	+	15	2	2.97685	-1.1506	0.00200946	0.0490878	peak_8425	Intergenic between ENSMUST00000158601 and ENSMUST00000021438
Phactr1	13	43051267	43051759	493	+	15	2	2.97685	-1.1506	0.00200946	0.0490878	peak_9784	intron (ENSMUST00000128646, intron 5 of 13)
Isca1	13	59756715	59757028	314	-	15	2	2.97685	-1.1506	0.00200946	0.0490878	peak_9901	exon (ENSMUST00000057115, exon 4 of 4)
Hmgcr	13	96648641	96649017	377	-	15	2	2.97685	-1.1506	0.00200946	0.0490878	peak_10095	TTS (ENSMUST00000022176)
Fhit	14	11034382	11034811	430	-	15	2	2.97685	-1.1506	0.00200946	0.0490878	peak_10343	intron (ENSMUST00000160340, intron 2 of 9)
Atxn7	14	14108548	14108906	359	+	15	2	2.97685	-1.1506	0.00200946	0.0490878	peak_10393	Intergenic between ENSMUST00000022257 and ENSMUST00000022256
Tnfrsf19	14	61028165	61028538	374	-	15	2	2.97685	-1.1506	0.00200946	0.0490878	peak_11131	intron (ENSMUST00000111234, intron 1 of 9)
Elf1	14	79481511	79481775	265	+	15	2	2.97685	-1.1506	0.00200946	0.0490878	peak_11377	promoter-TSS (ENSMUST00000040131)
Lmo7	14	101951166	101951391	226	+	15	2	2.97685	-1.1506	0.00200946	0.0490878	peak_11718	Intergenic between ENSMUST00000159806 and ENSMUST00000158346
Slitrk5	14	111842270	111842561	292	+	15	2	2.97685	-1.1506	0.00200946	0.0490878	peak_11859	Intergenic between ENSMUST00000042767 and ENSMUST00000072359
Plcxd3	15	4373663	4374071	409	+	15	2	2.97685	-1.1506	0.00200946	0.0490878	peak_12082	promoter-TSS (ENSMUST00000061925)
Cdh18	15	24140230	24140464	235	+	15	2	2.97685	-1.1506	0.00200946	0.0490878	peak_12430	Intergenic between ENSMUST00000167623 and ENSMUST00000056401
Ank	15	27479158	27479413	256	+	15	2	2.97685	-1.1506	0.00200946	0.0490878	peak_12493	intron (ENSMUST00000022875, intron 1 of 11)
Fam173b	15	31809094	31809403	310	+	15	2	2.97685	-1.1506	0.00200946	0.0490878	peak_12561	Intergenic between ENSMUST00000042702 and ENSMUST00000057633
Csmd3	15	48178122	48178420	299	-	15	2	2.97685	-1.1506	0.00200946	0.0490878	peak_12791	intron (ENSMUST00000160658, intron 10 of 68)
n-R5s42	15	87260708	87261142	435	+	15	2	2.97685	-1.1506	0.00200946	0.0490878	peak_13607	Intergenic between ENSMUST00000082697 and ENSMUST00000068088
Epha6	16	60521607	60521988	382	-	15	2	2.97685	-1.1506	0.00200946	0.0490878	peak_14864	intron (ENSMUST00000068860, intron 2 of 17)
n-R5s37	16	61509507	61509938	432	-	15	2	2.97685	-1.1506	0.00200946	0.0490878	peak_14876	Intergenic between ENSMUST00000082533 and ENSMUST00000063089
Park2	17	11391924	11392238	315	+	15	2	2.97685	-1.1506	0.00200946	0.0490878	peak_15582	intron (ENSMUST00000191124, intron 4 of 11)
Dlgap1	17	70224103	70224365	263	+	15	2	2.97685	-1.1506	0.00200946	0.0490878	peak_16821	intron (ENSMUST00000133983, intron 2 of 13)
Arhgap26	18	39292253	39292510	258	+	2	17	-2.86506	-1.05323	0.00200946	0.0490878	peak_41354	intron (ENSMUST00000097593, intron 18 of 22)
Cutc	19	43763790	43764099	310	+	15	2	2.97685	-1.1506	0.00200946	0.0490878	peak_19309	intron (ENSMUST00000026199, intron 6 of 8)
Obfc1	19	47499839	47500153	315	-	15	2	2.97685	-1.1506	0.00200946	0.0490878	peak_19379	Intergenic between ENSMUST00000081619 and ENSMUST00000049369
Capn6	X	143805975	143806323	349	-	15	2	2.97685	-1.1506	0.00200946	0.0490878	peak_40578	intron (ENSMUST00000087316, intron 8 of 12)
Prkcg	7	3301766	3302928	1163	+	38	15	1.48342	0.292781	0.00203931	0.0497589	peak_32895	promoter-TSS (ENSMUST00000100301)
Hist1h2af	13	23533240	23534281	1042	+	38	15	1.48342	0.292781	0.00203931	0.0497589	peak_9678	promoter-TSS (ENSMUST00000073261)
Zfc3h1	10	115385424	115386308	885	+	52	23	1.32242	0.764476	0.00206394	0.0503307	peak_5069	promoter-TSS (ENSMUST00000036044)
Odc1	12	17547763	17548677	915	+	56	27	1.19899	0.902574	0.00212386	0.0517616	peak_7994	intron (ENSMUST00000171737, intron 5 of 11)
Nme2	11	93948557	93949762	1206	-	66	33	1.14734	1.14646	0.00215665	0.0524694	peak_7154	TTS (ENSMUST00000021217)
Cd44	2	102900776	102901423	648	-	36	14	1.50431	0.214494	0.00216503	0.0524904	peak_21221	promoter-TSS (ENSMUST00000111194)
Vgll4	6	114919174	114919884	711	-	36	14	1.50431	0.214494	0.00216503	0.0524904	peak_32349	intron (ENSMUST00000032459, intron 1 of 4)
Dctn2	10	127277025	127277700	676	+	36	14	1.50431	0.214494	0.00216503	0.0524904	peak_5261	intron (ENSMUST00000026479, intron 8 of 13)
Dnajc3	14	118976996	118978035	1040	+	36	14	1.50431	0.214494	0.00216503	0.0524904	peak_11964	intron (ENSMUST00000022734, intron 11 of 11)
E430025E21Rik	15	59338322	59339162	841	-	36	14	1.50431	0.214494	0.00216503	0.0524904	peak_12949	intron (ENSMUST00000022976, intron 25 of 28)
Ptprs	17	56408486	56409300	815	-	36	14	1.50431	0.214494	0.00216503	0.0524904	peak_16596	Intergenic between ENSMUST00000141507 and ENSMUST00000086828
Leap2	11	53424874	53425709	836	-	43	18	1.40029	0.48246	0.00225486	0.0538663	peak_6311	Intergenic between ENSMUST00000036045 and ENSMUST00000061326
Fasn	11	120803728	120804460	733	-	43	18	1.40029	0.48246	0.00225486	0.0538663	peak_7724	Intergenic between ENSMUST00000129955 and ENSMUST00000055655
Cald1	6	34658092	34658694	603	+	34	13	1.52801	0.131728	0.0022933	0.0538663	peak_30860	intron (ENSMUST00000079391, intron 1 of 13)
Tsc22d1	14	76504756	76505590	835	+	34	13	1.52801	0.131728	0.0022933	0.0538663	peak_11343	intron (ENSMUST00000110888, intron 3 of 4)
Shisa8	15	82206345	82207155	811	-	34	13	1.52801	0.131728	0.0022933	0.0538663	peak_13502	TTS (ENSMUST00000179269)
Hsp90ab1	17	45572973	45573204	232	-	34	13	1.52801	0.131728	0.0022933	0.0538663	peak_16347	promoter-TSS (ENSMUST00000024739)
Glt8d1	14	31010469	31011885	1417	+	64	32	1.14724	1.10362	0.00232077	0.0538663	peak_10629	exon (ENSMUST00000168584, exon 9 of 10)
Vgll4	6	114907833	114908892	1060	-	48	21	1.33768	0.65009	0.0023906	0.0538663	peak_32347	intron (ENSMUST00000032459, intron 1 of 4)
Dsel	1	112882545	112882770	226	-	10	0	6.41613	-1.73803	0.00242129	0.0538663	peak_1949	Intergenic between ENSMUST00000035462 and ENSMUST00000043725
Dsel	1	113494868	113495096	229	-	10	0	6.41613	-1.73803	0.00242129	0.0538663	peak_1965	Intergenic between ENSMUST00000035462 and ENSMUST00000043725
Kcnj3	2	56226683	56226930	248	+	10	0	6.41613	-1.73803	0.00242129	0.0538663	peak_20486	Intergenic between ENSMUST00000112632 and ENSMUST00000112629
Zfp385b	2	77791898	77792150	253	-	10	0	6.41613	-1.73803	0.00242129	0.0538663	peak_20798	intron (ENSMUST00000111831, intron 1 of 9)
Fsip2	2	82667050	82667275	226	+	10	0	6.41613	-1.73803	0.00242129	0.0538663	peak_20854	Intergenic between ENSMUST00000047527 and ENSMUST00000143764
Olfr1220	2	89102170	89102395	226	-	10	0	6.41613	-1.73803	0.00242129	0.0538663	peak_20971	intron (ENSMUST00000213288, intron 2 of 2)
Col25a1	3	130308393	130308618	226	+	10	0	6.41613	-1.73803	0.00242129	0.0538663	peak_24814	intron (ENSMUST00000106353, intron 2 of 34)
Negr1	3	156263233	156263458	226	+	10	0	6.41613	-1.73803	0.00242129	0.0538663	peak_25189	Intergenic between ENSMUST00000194500 and ENSMUST00000074015
Frmd3	4	74168693	74169002	310	+	10	0	6.41613	-1.73803	0.00242129	0.0538663	peak_26401	intron (ENSMUST00000098006, intron 12 of 14)
Zfp352	4	90301951	90302184	234	+	10	0	6.41613	-1.73803	0.00242129	0.0538663	peak_26659	Intergenic between ENSMUST00000080541 and ENSMUST00000102799
Cyp2j8	4	96416488	96416713	226	-	10	0	6.41613	-1.73803	0.00242129	0.0538663	peak_26746	Intergenic between ENSMUST00000015368 and ENSMUST00000124729
C87977	4	144210094	144210369	276	-	10	0	6.41613	-1.73803	0.00242129	0.0538663	peak_27579	intron (ENSMUST00000105754, intron 1 of 3)
Ttc34	4	154791251	154791476	226	+	10	0	6.41613	-1.73803	0.00242129	0.0538663	peak_27691	Intergenic between ENSMUST00000060062 and ENSMUST00000207854
Ski	4	155160155	155160380	226	-	10	0	6.41613	-1.73803	0.00242129	0.0538663	peak_27698	intron (ENSMUST00000030917, intron 3 of 6)
Dpp6	5	27229653	27229980	328	+	10	0	6.41613	-1.73803	0.00242129	0.0538663	peak_28129	intron (ENSMUST00000071500, intron 1 of 25)
Auts2	5	131513891	131514116	226	-	10	0	6.41613	-1.73803	0.00242129	0.0538663	peak_30001	intron (ENSMUST00000161804, intron 2 of 14)
Vmn1r68	7	10546530	10546755	226	-	10	0	6.41613	-1.73803	0.00242129	0.0538663	peak_33031	Intergenic between ENSMUST00000058362 and ENSMUST00000163658
Obox7	7	14662110	14662388	279	+	10	0	6.41613	-1.73803	0.00242129	0.0538663	peak_33115	intron (ENSMUST00000183788, intron 1 of 3)
Vmn1r100	7	20415369	20415594	226	+	10	0	6.41613	-1.73803	0.00242129	0.0538663	peak_33241	Intergenic between ENSMUST00000105209 and ENSMUST00000177815
Cyp2b9	7	26231307	26231532	226	+	10	0	6.41613	-1.73803	0.00242129	0.0538663	peak_33371	Intergenic between ENSMUST00000082214 and ENSMUST00000057123
Supt5	7	28326497	28326725	229	-	10	0	6.41613	-1.73803	0.00242129	0.0538663	peak_33407	intron (ENSMUST00000003527, intron 10 of 29)
Siglech	7	55741658	55741883	226	+	10	0	6.41613	-1.73803	0.00242129	0.0538663	peak_33960	Intergenic between ENSMUST00000205934 and ENSMUST00000171077
Gabrg3	7	57131086	57131328	243	-	10	0	6.41613	-1.73803	0.00242129	0.0538663	peak_33989	intron (ENSMUST00000068911, intron 3 of 9)
Gm44535	7	69529523	69529748	226	+	10	0	6.41613	-1.73803	0.00242129	0.0538663	peak_34178	Intergenic between ENSMUST00000118110 and ENSMUST00000208889
Vmn2r65	7	84945593	84945818	226	-	10	0	6.41613	-1.73803	0.00242129	0.0538663	peak_34447	intron (ENSMUST00000044583, intron 3 of 5)
Ctsc	7	88213214	88213501	288	+	10	0	6.41613	-1.73803	0.00242129	0.0538663	peak_34506	Intergenic between ENSMUST00000207127 and ENSMUST00000032779
n-R5s157	7	116638513	116638738	226	-	10	0	6.41613	-1.73803	0.00242129	0.0538663	peak_35007	Intergenic between ENSMUST00000122543 and ENSMUST00000032892
Gm45093	7	124766135	124766360	226	-	10	0	6.41613	-1.73803	0.00242129	0.0538663	peak_35131	Intergenic between ENSMUST00000151884 and ENSMUST00000206859
Olfr541	7	140732870	140733142	273	+	10	0	6.41613	-1.73803	0.00242129	0.0538663	peak_35468	Intergenic between ENSMUST00000080681 and ENSMUST00000026552
Ano1	7	144680181	144680493	313	-	10	0	6.41613	-1.73803	0.00242129	0.0538663	peak_35534	intron (ENSMUST00000118556, intron 1 of 24)
RP24-278L20.2	8	27910085	27910310	226	-	10	0	6.41613	-1.73803	0.00242129	0.0538663	peak_36020	Intergenic between ENSMUST00000081321 and ENSMUST00000210185
RP24-345M22.1	8	33987890	33988136	247	-	10	0	6.41613	-1.73803	0.00242129	0.0538663	peak_36122	promoter-TSS (ENSMUST00000212738)
Frg1	8	41733699	41733942	244	-	10	0	6.41613	-1.73803	0.00242129	0.0538663	peak_36271	Intergenic between ENSMUST00000033999 and ENSMUST00000059692
Wwox	8	114905773	114905998	226	+	10	0	6.41613	-1.73803	0.00242129	0.0538663	peak_37801	intron (ENSMUST00000004756, intron 8 of 8)
Dpy19l2	9	24691600	24691825	226	-	10	0	6.41613	-1.73803	0.00242129	0.0538663	peak_38425	intron (ENSMUST00000133010, intron 2 of 21)
Opcml	9	28281094	28281319	226	+	10	0	6.41613	-1.73803	0.00242129	0.0538663	peak_38486	intron (ENSMUST00000115243, intron 1 of 7)
Gm37758	9	33193983	33194218	236	-	10	0	6.41613	-1.73803	0.00242129	0.0538663	peak_38569	Intergenic between ENSMUST00000194275 and ENSMUST00000184203
Wdr72	9	74447674	74447899	226	+	10	0	6.41613	-1.73803	0.00242129	0.0538663	peak_39299	Intergenic between ENSMUST00000055879 and ENSMUST00000056006
4930538E20Rik	11	24815550	24815775	226	-	10	0	6.41613	-1.73803	0.00242129	0.0538663	peak_5790	Intergenic between ENSMUST00000146717 and ENSMUST00000109511
Gm5784	12	19183729	19183963	235	+	10	0	6.41613	-1.73803	0.00242129	0.0538663	peak_8023	Intergenic between ENSMUST00000101582 and ENSMUST00000179344
Sox11	12	27105391	27105616	226	-	10	0	6.41613	-1.73803	0.00242129	0.0538663	peak_8174	Intergenic between ENSMUST00000020969 and ENSMUST00000079063
Agr3	12	35886799	35887046	248	+	10	0	6.41613	-1.73803	0.00242129	0.0538663	peak_8309	Intergenic between ENSMUST00000116436 and ENSMUST00000042101
Gm23799	12	56077356	56077590	235	-	10	0	6.41613	-1.73803	0.00242129	0.0538663	peak_8572	Intergenic between ENSMUST00000175559 and ENSMUST00000157764
Gm23213	12	62116385	62116610	226	+	10	0	6.41613	-1.73803	0.00242129	0.0538663	peak_8663	Intergenic between ENSMUST00000122715 and ENSMUST00000172433
Frmd6	12	70674205	70674430	226	+	10	0	6.41613	-1.73803	0.00242129	0.0538663	peak_8786	Intergenic between ENSMUST00000021471 and ENSMUST00000057859
Catsperb	12	101540832	101541057	226	+	10	0	6.41613	-1.73803	0.00242129	0.0538663	peak_9255	intron (ENSMUST00000055156, intron 15 of 26)
Zfp386	12	116031236	116031461	226	+	10	0	6.41613	-1.73803	0.00242129	0.0538663	peak_9496	Intergenic between ENSMUST00000200562 and ENSMUST00000073551
Adarb2	13	8261058	8261326	269	+	10	0	6.41613	-1.73803	0.00242129	0.0538663	peak_9572	intron (ENSMUST00000064473, intron 1 of 9)
Gpr141	13	19921014	19921239	226	-	10	0	6.41613	-1.73803	0.00242129	0.0538663	peak_9625	Intergenic between ENSMUST00000065335 and ENSMUST00000072519
Zfp748	13	67535022	67535273	252	-	10	0	6.41613	-1.73803	0.00242129	0.0538663	peak_9977	Intergenic between ENSMUST00000181573 and ENSMUST00000181892
Cast	13	74906630	74906908	279	-	10	0	6.41613	-1.73803	0.00242129	0.0538663	peak_10002	Intergenic between ENSMUST00000065629 and ENSMUST00000022075
Cox7c	13	86141489	86141715	227	-	10	0	6.41613	-1.73803	0.00242129	0.0538663	peak_10054	Intergenic between ENSMUST00000132233 and ENSMUST00000118731
Gm37054	13	90300546	90300863	318	+	10	0	6.41613	-1.73803	0.00242129	0.0538663	peak_10071	Intergenic between ENSMUST00000193481 and ENSMUST00000192337
Fhit	14	10328683	10328908	226	-	10	0	6.41613	-1.73803	0.00242129	0.0538663	peak_10326	intron (ENSMUST00000161302, intron 2 of 6)
Nrg3	14	38871825	38872099	275	-	10	0	6.41613	-1.73803	0.00242129	0.0538663	peak_10755	intron (ENSMUST00000166968, intron 2 of 9)
Nrg3	14	39220382	39220610	229	-	10	0	6.41613	-1.73803	0.00242129	0.0538663	peak_10765	intron (ENSMUST00000166968, intron 1 of 9)
3632451O06Rik	14	49721840	49722137	298	-	10	0	6.41613	-1.73803	0.00242129	0.0538663	peak_10936	intron (ENSMUST00000036972, intron 5 of 7)
Olfr735	14	50351630	50351855	226	-	10	0	6.41613	-1.73803	0.00242129	0.0538663	peak_10946	Intergenic between ENSMUST00000049729 and ENSMUST00000185091
Pcdh17	14	84922877	84923105	229	+	10	0	6.41613	-1.73803	0.00242129	0.0538663	peak_11446	Intergenic between ENSMUST00000071370 and ENSMUST00000022599
Gm10110	14	90317534	90317759	226	-	10	0	6.41613	-1.73803	0.00242129	0.0538663	peak_11524	Intergenic between ENSMUST00000081204 and ENSMUST00000194680
4921530L21Rik	14	95115720	95115949	230	+	10	0	6.41613	-1.73803	0.00242129	0.0538663	peak_11582	Intergenic between ENSMUST00000194056 and ENSMUST00000045892
Grin2a	16	9696410	9696644	235	-	10	0	6.41613	-1.73803	0.00242129	0.0538663	peak_14067	intron (ENSMUST00000199708, intron 5 of 13)
Tbc1d23	16	57235350	57235656	307	-	10	0	6.41613	-1.73803	0.00242129	0.0538663	peak_14814	Intergenic between ENSMUST00000023431 and ENSMUST00000119407
Htr1f	16	65311657	65311882	226	-	10	0	6.41613	-1.73803	0.00242129	0.0538663	peak_14936	Intergenic between ENSMUST00000063076 and ENSMUST00000176330
Gbe1	16	71130529	71130754	226	+	10	0	6.41613	-1.73803	0.00242129	0.0538663	peak_15017	Intergenic between ENSMUST00000170464 and ENSMUST00000023600
Gm10036	18	15782458	15782683	226	+	10	0	6.41613	-1.73803	0.00242129	0.0538663	peak_17400	Intergenic between ENSMUST00000053017 and ENSMUST00000079733
4930426D05Rik	18	21656267	21656503	237	+	10	0	6.41613	-1.73803	0.00242129	0.0538663	peak_17492	TTS (ENSMUST00000139804)
Celf4	18	25742394	25742619	226	-	10	0	6.41613	-1.73803	0.00242129	0.0538663	peak_17537	intron (ENSMUST00000115816, intron 1 of 12)
Sh3rf2	18	42080978	42081203	226	+	10	0	6.41613	-1.73803	0.00242129	0.0538663	peak_17818	intron (ENSMUST00000072008, intron 1 of 8)
Gm27239	18	81542578	81542803	226	+	10	0	6.41613	-1.73803	0.00242129	0.0538663	peak_18428	Intergenic between ENSMUST00000184638 and ENSMUST00000065224
Gm5096	18	87560758	87560991	234	+	10	0	6.41613	-1.73803	0.00242129	0.0538663	peak_18528	Intergenic between ENSMUST00000169470 and ENSMUST00000091776
Was	X	8091790	8092075	286	-	10	0	6.41613	-1.73803	0.00242129	0.0538663	peak_40179	promoter-TSS (ENSMUST00000033505)
Atp2b3	X	73499592	73499817	226	+	10	0	6.41613	-1.73803	0.00242129	0.0538663	peak_40256	Intergenic between ENSMUST00000169489 and ENSMUST00000114479
Mageb16	X	80019088	80019321	234	-	10	0	6.41613	-1.73803	0.00242129	0.0538663	peak_40309	Intergenic between ENSMUST00000114016 and ENSMUST00000171953
Diaph2	X	129843792	129844017	226	+	10	0	6.41613	-1.73803	0.00242129	0.0538663	peak_40495	intron (ENSMUST00000167619, intron 4 of 26)
Gm22143	X	133006956	133007226	271	+	10	0	6.41613	-1.73803	0.00242129	0.0538663	peak_40510	Intergenic between ENSMUST00000157401 and ENSMUST00000157796
Ammecr1	X	142943053	142943278	226	-	10	0	6.41613	-1.73803	0.00242129	0.0538663	peak_40569	intron (ENSMUST00000041317, intron 1 of 5)
Htr2c	X	146805196	146805421	226	+	10	0	6.41613	-1.73803	0.00242129	0.0538663	peak_40595	Intergenic between ENSMUST00000143610 and ENSMUST00000036303
Snx5	2	144250348	144251086	739	-	33	12	1.59936	0.074362	0.00242152	0.0538663	peak_21922	exon (ENSMUST00000110030, exon 14 of 14)
Ywhaz	15	36792279	36792950	672	-	33	12	1.59936	0.074362	0.00242152	0.0538663	peak_12639	promoter-TSS (ENSMUST00000022894)
Satb2	1	56934583	56934845	263	-	17	3	2.60111	-0.957406	0.0024261	0.0538663	peak_977	intron (ENSMUST00000042857, intron 2 of 9)
Gm26781	1	136265355	136265740	386	+	17	3	2.60111	-0.957406	0.0024261	0.0538663	peak_2385	intron (ENSMUST00000181385, intron 1 of 1)
Esrrg	1	188053179	188053637	459	+	17	3	2.60111	-0.957406	0.0024261	0.0538663	peak_3228	intron (ENSMUST00000110939, intron 3 of 7)
Celf2	2	6830063	6830486	424	-	17	3	2.60111	-0.957406	0.0024261	0.0538663	peak_19624	intron (ENSMUST00000002176, intron 3 of 15)
Caprin1	2	103771230	103771728	499	-	17	3	2.60111	-0.957406	0.0024261	0.0538663	peak_21235	intron (ENSMUST00000028607, intron 15 of 18)
Pak7	2	136214350	136214726	377	-	17	3	2.60111	-0.957406	0.0024261	0.0538663	peak_21799	intron (ENSMUST00000035264, intron 3 of 10)
Stx16	2	173999725	174000302	578	+	17	3	2.60111	-0.957406	0.0024261	0.0538663	peak_22512	Intergenic between ENSMUST00000067530 and ENSMUST00000155000
B430305J03Rik	3	61622456	61622846	391	-	17	3	2.60111	-0.957406	0.0024261	0.0538663	peak_23562	Intergenic between ENSMUST00000066298 and ENSMUST00000195726
Etfdh	3	79605841	79606131	291	-	17	3	2.60111	-0.957406	0.0024261	0.0538663	peak_23883	intron (ENSMUST00000029386, intron 10 of 12)
Pmf1	3	88390626	88391072	447	-	17	3	2.60111	-0.957406	0.0024261	0.0538663	peak_24001	Intergenic between ENSMUST00000076048 and ENSMUST00000056370
Sike1	3	103000450	103000808	359	+	17	3	2.60111	-0.957406	0.0024261	0.0538663	peak_24345	intron (ENSMUST00000029447, intron 4 of 4)
Olfm3	3	115303470	115303778	309	+	17	3	2.60111	-0.957406	0.0024261	0.0538663	peak_24547	Intergenic between ENSMUST00000051309 and ENSMUST00000055676
Rap1gds1	3	138996291	138996654	364	-	17	3	2.60111	-0.957406	0.0024261	0.0538663	peak_24947	intron (ENSMUST00000098574, intron 4 of 14)
Car8	4	7617946	7618199	254	-	17	3	2.60111	-0.957406	0.0024261	0.0538663	peak_25309	Intergenic between ENSMUST00000137749 and ENSMUST00000066674
Lingo2	4	36091488	36091898	411	-	17	3	2.60111	-0.957406	0.0024261	0.0538663	peak_25735	intron (ENSMUST00000108122, intron 5 of 7)
Gm42680	5	13197398	13197676	279	-	17	3	2.60111	-0.957406	0.0024261	0.0538663	peak_27876	Intergenic between ENSMUST00000196238 and ENSMUST00000095012
Insig1	5	28078293	28078629	337	+	17	3	2.60111	-0.957406	0.0024261	0.0538663	peak_28153	exon (ENSMUST00000059155, exon 5 of 5)
Gm43014	5	50499702	50500091	390	+	17	3	2.60111	-0.957406	0.0024261	0.0538663	peak_28559	Intergenic between ENSMUST00000198863 and ENSMUST00000198568
Bmp2k	5	97031261	97031525	265	+	17	3	2.60111	-0.957406	0.0024261	0.0538663	peak_29319	intron (ENSMUST00000035635, intron 3 of 15)
Taok3	5	117151903	117152148	246	+	17	3	2.60111	-0.957406	0.0024261	0.0538663	peak_29659	intron (ENSMUST00000111978, intron 1 of 20)
Baz1b	5	135221547	135221830	284	+	17	3	2.60111	-0.957406	0.0024261	0.0538663	peak_30063	intron (ENSMUST00000002825, intron 7 of 18)
Snd1	6	28806674	28807019	346	+	17	3	2.60111	-0.957406	0.0024261	0.0538663	peak_30705	intron (ENSMUST00000001460, intron 16 of 23)
Exoc4	6	33606517	33606790	274	+	17	3	2.60111	-0.957406	0.0024261	0.0538663	peak_30808	intron (ENSMUST00000052266, intron 10 of 17)
Exoc4	6	33847852	33848155	304	+	17	3	2.60111	-0.957406	0.0024261	0.0538663	peak_30818	intron (ENSMUST00000052266, intron 13 of 17)
Antxr1	6	87192657	87192948	292	-	17	3	2.60111	-0.957406	0.0024261	0.0538663	peak_31835	intron (ENSMUST00000042025, intron 14 of 17)
Cacna1c	6	118676414	118676705	292	-	17	3	2.60111	-0.957406	0.0024261	0.0538663	peak_32402	intron (ENSMUST00000186889, intron 18 of 46)
A630073D07Rik	6	132631825	132632111	287	-	17	3	2.60111	-0.957406	0.0024261	0.0538663	peak_32635	Intergenic between ENSMUST00000091791 and ENSMUST00000071707
Igbp1b	6	138850798	138851082	285	-	17	3	2.60111	-0.957406	0.0024261	0.0538663	peak_32750	Intergenic between ENSMUST00000054786 and ENSMUST00000204132
Nlrp4b	7	10714884	10715400	517	+	17	3	2.60111	-0.957406	0.0024261	0.0538663	peak_33037	exon (ENSMUST00000117413, exon 4 of 9)
Gm4216	7	23033103	23033418	316	-	3	19	-2.46655	-0.876557	0.0024261	0.0538663	peak_42109	Intergenic between ENSMUST00000168926 and ENSMUST00000164537
Eed	7	89951893	89952361	469	-	17	3	2.60111	-0.957406	0.0024261	0.0538663	peak_34535	Intergenic between ENSMUST00000130609 and ENSMUST00000107234
Sorbs2	8	45668344	45668631	288	+	17	3	2.60111	-0.957406	0.0024261	0.0538663	peak_36350	intron (ENSMUST00000067065, intron 2 of 25)
Nqo1	8	107393977	107394325	349	-	17	3	2.60111	-0.957406	0.0024261	0.0538663	peak_37642	intron (ENSMUST00000003947, intron 1 of 5)
Mtss1l	8	110734605	110734903	299	+	17	3	2.60111	-0.957406	0.0024261	0.0538663	peak_37713	intron (ENSMUST00000052457, intron 10 of 13)
Dync2h1	9	6847416	6847869	454	-	17	3	2.60111	-0.957406	0.0024261	0.0538663	peak_38095	Intergenic between ENSMUST00000051706 and ENSMUST00000140466
Fbxl12	9	20639260	20639793	534	-	17	3	2.60111	-0.957406	0.0024261	0.0538663	peak_38335	intron (ENSMUST00000155301, intron 2 of 2)
Gm38091	9	89378746	89379227	482	-	17	3	2.60111	-0.957406	0.0024261	0.0538663	peak_39553	Intergenic between ENSMUST00000192418 and ENSMUST00000044491
Pcmt1	10	7633360	7633585	226	-	17	3	2.60111	-0.957406	0.0024261	0.0538663	peak_3380	intron (ENSMUST00000162606, intron 7 of 7)
Adgb	10	10271128	10271401	274	-	17	3	2.60111	-0.957406	0.0024261	0.0538663	peak_3423	Intergenic between ENSMUST00000136324 and ENSMUST00000179956
Utrn	10	12726707	12726932	226	-	17	3	2.60111	-0.957406	0.0024261	0.0538663	peak_3460	intron (ENSMUST00000076817, intron 15 of 73)
Slc18b1	10	23816613	23816890	278	+	17	3	2.60111	-0.957406	0.0024261	0.0538663	peak_3583	intron (ENSMUST00000179321, intron 7 of 13)
Ccar1	10	62739922	62740181	260	-	17	3	2.60111	-0.957406	0.0024261	0.0538663	peak_4127	Intergenic between ENSMUST00000148720 and ENSMUST00000020268
Dram1	10	88341661	88342020	360	-	17	3	2.60111	-0.957406	0.0024261	0.0538663	peak_4659	intron (ENSMUST00000020249, intron 2 of 6)
Krr1	10	111980119	111980479	361	+	17	3	2.60111	-0.957406	0.0024261	0.0538663	peak_5007	intron (ENSMUST00000163048, intron 7 of 9)
Mat2b	11	39999434	39999836	403	-	17	3	2.60111	-0.957406	0.0024261	0.0538663	peak_6074	Intergenic between ENSMUST00000123278 and ENSMUST00000101347
Nxph3	11	95496303	95496571	269	-	17	3	2.60111	-0.957406	0.0024261	0.0538663	peak_7201	Intergenic between ENSMUST00000127713 and ENSMUST00000058866
Foxc1	13	31807765	31808343	579	+	17	3	2.60111	-0.957406	0.0024261	0.0538663	peak_9741	promoter-TSS (ENSMUST00000062292)
Sh2d4b	14	40610873	40611467	595	-	17	3	2.60111	-0.957406	0.0024261	0.0538663	peak_10790	Intergenic between ENSMUST00000158089 and ENSMUST00000070328
Gm10032	14	66797977	66798433	457	+	17	3	2.60111	-0.957406	0.0024261	0.0538663	peak_11215	Intergenic between ENSMUST00000071522 and ENSMUST00000022629
Ppp2r2a	14	67012837	67013252	416	-	17	3	2.60111	-0.957406	0.0024261	0.0538663	peak_11221	Intergenic between ENSMUST00000111115 and ENSMUST00000089230
Cdh6	15	14405819	14406130	312	-	3	19	-2.46655	-0.876557	0.0024261	0.0538663	peak_41180	Intergenic between ENSMUST00000036439 and ENSMUST00000026432
Cdh12	15	21084513	21084840	328	+	17	3	2.60111	-0.957406	0.0024261	0.0538663	peak_12373	Intergenic between ENSMUST00000052910 and ENSMUST00000075132
Slc38a2	15	96683245	96683534	290	-	17	3	2.60111	-0.957406	0.0024261	0.0538663	peak_13761	Intergenic between ENSMUST00000100262 and ENSMUST00000023099
Socs1	16	10780222	10780703	482	-	17	3	2.60111	-0.957406	0.0024261	0.0538663	peak_14086	Intergenic between ENSMUST00000126849 and ENSMUST00000038099
Robo1	16	73217063	73217502	440	+	17	3	2.60111	-0.957406	0.0024261	0.0538663	peak_15051	Intergenic between ENSMUST00000023600 and ENSMUST00000117785
Fpr-rs7	17	20105101	20105514	414	-	17	3	2.60111	-0.957406	0.0024261	0.0538663	peak_15737	Intergenic between ENSMUST00000168050 and ENSMUST00000095637
Ptchd4	17	41868670	41868961	292	+	17	3	2.60111	-0.957406	0.0024261	0.0538663	peak_16240	Intergenic between ENSMUST00000169611 and ENSMUST00000048691
Ptchd4	17	42021592	42021925	334	+	17	3	2.60111	-0.957406	0.0024261	0.0538663	peak_16244	Intergenic between ENSMUST00000169611 and ENSMUST00000048691
Clic5	17	44269323	44269586	264	+	3	19	-2.46655	-0.876557	0.0024261	0.0538663	peak_41277	intron (ENSMUST00000024755, intron 4 of 5)
Satb1	17	51562356	51562771	416	-	17	3	2.60111	-0.957406	0.0024261	0.0538663	peak_16472	Intergenic between ENSMUST00000024717 and ENSMUST00000144331
Cntnap5c	17	58302552	58303027	476	+	17	3	2.60111	-0.957406	0.0024261	0.0538663	peak_16654	intron (ENSMUST00000076038, intron 16 of 23)
Nudt12os	17	59661334	59661585	252	+	17	3	2.60111	-0.957406	0.0024261	0.0538663	peak_16685	Intergenic between ENSMUST00000167453 and ENSMUST00000158985
Mettl4	17	93983214	93983550	337	-	17	3	2.60111	-0.957406	0.0024261	0.0538663	peak_17186	Intergenic between ENSMUST00000064775 and ENSMUST00000171284
Kdm3b	18	34809035	34809359	325	+	17	3	2.60111	-0.957406	0.0024261	0.0538663	peak_17681	exon (ENSMUST00000043775, exon 8 of 24)
2022-03-03	18	56760617	56760902	286	-	17	3	2.60111	-0.957406	0.0024261	0.0538663	peak_18027	TTS (ENSMUST00000102912)
Slc22a19	19	7717910	7718256	347	-	17	3	2.60111	-0.957406	0.0024261	0.0538663	peak_18728	Intergenic between ENSMUST00000025666 and ENSMUST00000120522
Gm15491	19	45749514	45749742	229	+	17	3	2.60111	-0.957406	0.0024261	0.0538663	peak_19341	promoter-TSS (ENSMUST00000133963)
Sec13	6	113726183	113727267	1085	-	57	28	1.17226	0.935119	0.00249928	0.0554032	peak_32321	Intergenic between ENSMUST00000203699 and ENSMUST00000032440
Snapc5	9	64178936	64179902	967	+	62	31	1.14713	1.05948	0.00250094	0.0554106	peak_39087	promoter-TSS (ENSMUST00000034965)
Gm37700	5	126667661	126667864	204	+	1	14	-3.50881	-1.32771	0.00250381	0.0554157	peak_41825	Intergenic between ENSMUST00000192617 and ENSMUST00000197355
Pmp22	11	63256913	63257116	204	+	1	14	-3.50881	-1.32771	0.00250381	0.0554157	peak_41091	Intergenic between ENSMUST00000108700 and ENSMUST00000094103
Myl6	10	128490252	128491225	974	-	79	42	1.0596	1.4254	0.00251957	0.0557056	peak_5338	TTS (ENSMUST00000164181)
Cd44	2	102809086	102809712	627	-	31	11	1.63361	-0.0171055	0.00254585	0.0561682	peak_21197	Intergenic between ENSMUST00000154446 and ENSMUST00000111194
Tmem132b	5	125527691	125528491	801	+	31	11	1.63361	-0.0171055	0.00254585	0.0561682	peak_29826	Intergenic between ENSMUST00000031445 and ENSMUST00000185104
Stk24	14	121284697	121285537	841	-	31	11	1.63361	-0.0171055	0.00254585	0.0561682	peak_12014	Intergenic between ENSMUST00000130256 and ENSMUST00000079817
Nsg1	5	38139762	38141079	1318	-	46	20	1.34637	0.589316	0.00257631	0.0567506	peak_28362	intron (ENSMUST00000031009, intron 4 of 4)
KIAA1683	8	70701414	70702559	1146	+	46	20	1.34637	0.589316	0.00257631	0.0567506	peak_36869	promoter-TSS (ENSMUST00000212436)
Gng3	19	8835661	8836555	895	-	46	20	1.34637	0.589316	0.00257631	0.0567506	peak_18760	TTS (ENSMUST00000096259)
Isg20	7	78912568	78913384	817	+	39	16	1.42845	0.342208	0.00259342	0.0570675	peak_34342	promoter-TSS (ENSMUST00000118867)
Akap8	17	32301751	32302256	506	-	29	10	1.67357	-0.114746	0.00266073	0.0574525	peak_16043	Intergenic between ENSMUST00000127893 and ENSMUST00000002699
Fam170a	18	50305102	50306085	984	+	29	10	1.67357	-0.114746	0.00266073	0.0574525	peak_17951	Intergenic between ENSMUST00000039121 and ENSMUST00000056460
Hnrnpul2	19	8834564	8835049	486	+	29	10	1.67357	-0.114746	0.00266073	0.0574525	peak_18759	TTS (ENSMUST00000096753)
Papss2	19	32667190	32667646	457	+	29	10	1.67357	-0.114746	0.00266073	0.0574525	peak_19157	TTS (ENSMUST00000025833)
Aebp2	6	140657770	140659092	1323	+	65	33	1.12535	1.13197	0.00267405	0.0574525	peak_32779	intron (ENSMUST00000095350, intron 8 of 8)
4933401J01Rik	1	3078283	3078684	402	+	19	4	2.36071	-0.786977	0.00268218	0.0574525	peak_1	Intergenic between ENSMUST00000193812 and ENSMUST00000070533
R3hdm1	1	128134023	128134331	309	+	4	21	-2.20872	-0.719205	0.00268218	0.0574525	peak_40785	intron (ENSMUST00000188381, intron 1 of 8)
Mcm6	1	128359359	128359882	524	-	19	4	2.36071	-0.786977	0.00268218	0.0574525	peak_2223	promoter-TSS (ENSMUST00000027601)
Rfwd2	1	159244295	159244592	298	+	19	4	2.36071	-0.786977	0.00268218	0.0574525	peak_2763	intron (ENSMUST00000076894, intron 2 of 19)
Nr4a2	2	56462304	56462784	481	-	19	4	2.36071	-0.786977	0.00268218	0.0574525	peak_20489	Intergenic between ENSMUST00000112632 and ENSMUST00000112629
Olfr1211	2	88940895	88941621	727	-	19	4	2.36071	-0.786977	0.00268218	0.0574525	peak_20968	Intergenic between ENSMUST00000099808 and ENSMUST00000215781
Gm37175	2	95655164	95655858	695	+	19	4	2.36071	-0.786977	0.00268218	0.0574525	peak_21075	Intergenic between ENSMUST00000028617 and ENSMUST00000192023
Nlgn1	3	25905167	25905544	378	-	19	4	2.36071	-0.786977	0.00268218	0.0574525	peak_22983	intron (ENSMUST00000193603, intron 5 of 7)
Gm27465	3	72295125	72295651	527	+	19	4	2.36071	-0.786977	0.00268218	0.0574525	peak_23755	Intergenic between ENSMUST00000053013 and ENSMUST00000184290
Psma5	3	108281467	108281771	305	+	19	4	2.36071	-0.786977	0.00268218	0.0574525	peak_24441	Intergenic between ENSMUST00000090569 and ENSMUST00000148844
Amy2a5	3	113204026	113204534	509	-	19	4	2.36071	-0.786977	0.00268218	0.0574525	peak_24522	Intergenic between ENSMUST00000196237 and ENSMUST00000098673
Gm37773	3	118206021	118206437	417	+	19	4	2.36071	-0.786977	0.00268218	0.0574525	peak_24600	Intergenic between ENSMUST00000167877 and ENSMUST00000194141
Tex10	4	48463269	48463719	451	-	19	4	2.36071	-0.786977	0.00268218	0.0574525	peak_25960	intron (ENSMUST00000030030, intron 4 of 14)
Grin3a	4	49664152	49664667	516	-	19	4	2.36071	-0.786977	0.00268218	0.0574525	peak_25987	exon (ENSMUST00000076674, exon 9 of 9)
Tlr4	4	67509072	67509675	604	+	19	4	2.36071	-0.786977	0.00268218	0.0574525	peak_26291	Intergenic between ENSMUST00000107365 and ENSMUST00000030036
Gm26968	4	83902388	83902709	322	+	19	4	2.36071	-0.786977	0.00268218	0.0574525	peak_26542	Intergenic between ENSMUST00000182894 and ENSMUST00000102820
Cap1	4	122861260	122861681	422	-	19	4	2.36071	-0.786977	0.00268218	0.0574525	peak_27184	intron (ENSMUST00000106257, intron 12 of 12)
Gm43601	5	47093352	47093939	588	+	19	4	2.36071	-0.786977	0.00268218	0.0574525	peak_28527	Intergenic between ENSMUST00000202986 and ENSMUST00000196294
Pon2	6	5285529	5285836	308	-	19	4	2.36071	-0.786977	0.00268218	0.0574525	peak_30388	intron (ENSMUST00000057792, intron 2 of 8)
Exoc4	6	33783031	33783306	276	+	19	4	2.36071	-0.786977	0.00268218	0.0574525	peak_30813	intron (ENSMUST00000052266, intron 11 of 17)
Dgki	6	36896646	36896959	314	-	4	21	-2.20872	-0.719205	0.00268218	0.0574525	peak_41903	intron (ENSMUST00000101532, intron 28 of 33)
n-R5s162	6	60477958	60478357	400	+	19	4	2.36071	-0.786977	0.00268218	0.0574525	peak_31346	Intergenic between ENSMUST00000082581 and ENSMUST00000163779
Pparg	6	115450726	115450999	274	+	4	21	-2.20872	-0.719205	0.00268218	0.0574525	peak_42040	intron (ENSMUST00000171644, intron 4 of 7)
Foxj2	6	122844248	122844537	290	+	19	4	2.36071	-0.786977	0.00268218	0.0574525	peak_32454	exon (ENSMUST00000003238, exon 11 of 11)
Rbbp6	7	122980724	122981231	508	+	19	4	2.36071	-0.786977	0.00268218	0.0574525	peak_35100	intron (ENSMUST00000052135, intron 3 of 17)
Eif3c	7	126544450	126544822	373	-	19	4	2.36071	-0.786977	0.00268218	0.0574525	peak_35171	Intergenic between ENSMUST00000179818 and ENSMUST00000032992
Tnks	8	34865086	34865421	336	-	19	4	2.36071	-0.786977	0.00268218	0.0574525	peak_36137	intron (ENSMUST00000033929, intron 11 of 26)
Raver1	9	21075589	21076284	696	-	19	4	2.36071	-0.786977	0.00268218	0.0574525	peak_38342	intron (ENSMUST00000115487, intron 11 of 12)
Zbtb2	10	4388227	4388566	340	-	19	4	2.36071	-0.786977	0.00268218	0.0574525	peak_3347	promoter-TSS (ENSMUST00000100077)
Hdac2	10	36869332	36869636	305	+	19	4	2.36071	-0.786977	0.00268218	0.0574525	peak_3759	Intergenic between ENSMUST00000214665 and ENSMUST00000019911
Man1a	10	54238634	54238939	306	-	19	4	2.36071	-0.786977	0.00268218	0.0574525	peak_3996	Intergenic between ENSMUST00000105469 and ENSMUST00000099739
Hsf2	10	57408954	57409386	433	+	19	4	2.36071	-0.786977	0.00268218	0.0574525	peak_4050	Intergenic between ENSMUST00000067972 and ENSMUST00000079833
Olfr792	10	129534397	129534644	248	+	19	4	2.36071	-0.786977	0.00268218	0.0574525	peak_5381	Intergenic between ENSMUST00000057477 and ENSMUST00000215436
Igfbp3	11	7271870	7272534	665	-	19	4	2.36071	-0.786977	0.00268218	0.0574525	peak_5494	Intergenic between ENSMUST00000135887 and ENSMUST00000020695
Pmp22	11	63260262	63260584	323	+	4	21	-2.20872	-0.719205	0.00268218	0.0574525	peak_41092	Intergenic between ENSMUST00000108700 and ENSMUST00000094103
Sox9	11	112784448	112784901	454	+	19	4	2.36071	-0.786977	0.00268218	0.0574525	peak_7519	exon (ENSMUST00000000579, exon 3 of 3)
Plcxd3	15	4452212	4452599	388	+	19	4	2.36071	-0.786977	0.00268218	0.0574525	peak_12084	intron (ENSMUST00000061925, intron 1 of 2)
Myo10	15	25732317	25732868	552	+	19	4	2.36071	-0.786977	0.00268218	0.0574525	peak_12463	intron (ENSMUST00000110457, intron 10 of 40)
Abra	15	42033907	42034353	447	-	19	4	2.36071	-0.786977	0.00268218	0.0574525	peak_12707	Intergenic between ENSMUST00000054742 and ENSMUST00000022921
Gm24447	15	93005573	93006062	490	+	19	4	2.36071	-0.786977	0.00268218	0.0574525	peak_13711	Intergenic between ENSMUST00000035399 and ENSMUST00000083977
Comt	16	18407703	18408287	585	-	19	4	2.36071	-0.786977	0.00268218	0.0574525	peak_14232	exon (ENSMUST00000165430, exon 5 of 5)
Ppp2r1a	17	20963068	20963469	402	+	19	4	2.36071	-0.786977	0.00268218	0.0574525	peak_15754	intron (ENSMUST00000007708, intron 13 of 14)
Pi16	17	29328441	29328672	232	+	19	4	2.36071	-0.786977	0.00268218	0.0574525	peak_15979	exon (ENSMUST00000114701, exon 7 of 7)
Esp36	17	38438670	38438915	246	-	19	4	2.36071	-0.786977	0.00268218	0.0574525	peak_16188	Intergenic between ENSMUST00000172814 and ENSMUST00000178654
Mocs1	17	49361844	49362182	339	+	19	4	2.36071	-0.786977	0.00268218	0.0574525	peak_16430	Intergenic between ENSMUST00000046254 and ENSMUST00000165390
Mbd2	18	70750843	70751625	783	+	19	4	2.36071	-0.786977	0.00268218	0.0574525	peak_18285	Intergenic between ENSMUST00000114946 and ENSMUST00000114943
Blnk	19	40940257	40940549	293	-	19	4	2.36071	-0.786977	0.00268218	0.0574525	peak_19272	intron (ENSMUST00000054769, intron 11 of 16)
Sdc4	2	164440535	164441092	558	-	27	9	1.72084	-0.219452	0.00275824	0.0578772	peak_22322	intron (ENSMUST00000017153, intron 1 of 4)
Dido1	2	180674925	180675526	602	-	27	9	1.72084	-0.219452	0.00275824	0.0578772	peak_22630	exon (ENSMUST00000087517, exon 7 of 16)
Kcnab1	3	65377974	65378518	545	+	27	9	1.72084	-0.219452	0.00275824	0.0578772	peak_23638	TTS (ENSMUST00000049230)
Lmna	3	88496480	88496939	460	-	27	9	1.72084	-0.219452	0.00275824	0.0578772	peak_24019	intron (ENSMUST00000029699, intron 1 of 11)
Aff1	5	103787199	103787960	762	+	27	9	1.72084	-0.219452	0.00275824	0.0578772	peak_29422	intron (ENSMUST00000054979, intron 3 of 19)
Gxylt2	6	100806960	100807353	394	+	27	9	1.72084	-0.219452	0.00275824	0.0578772	peak_32055	exon (ENSMUST00000032157, exon 7 of 7)
Lrrn1	6	107808663	107809192	530	+	27	9	1.72084	-0.219452	0.00275824	0.0578772	peak_32188	Intergenic between ENSMUST00000049285 and ENSMUST00000049246
Nfe2l1	11	96815045	96815427	383	-	27	9	1.72084	-0.219452	0.00275824	0.0578772	peak_7224	Intergenic between ENSMUST00000079702 and ENSMUST00000081775
Gm8050	14	6707321	6707866	546	-	27	9	1.72084	-0.219452	0.00275824	0.0578772	peak_10264	Intergenic between ENSMUST00000178788 and ENSMUST00000171987
Rai14	15	10566814	10567366	553	-	27	9	1.72084	-0.219452	0.00275824	0.0578772	peak_12178	Intergenic between ENSMUST00000166039 and ENSMUST00000169385
Ptn	6	36709842	36710570	729	-	37	15	1.44507	0.266631	0.00277966	0.0578772	peak_30968	Intergenic between ENSMUST00000172278 and ENSMUST00000101534
Ywhaz	15	36767833	36768541	709	-	37	15	1.44507	0.266631	0.00277966	0.0578772	peak_12634	Intergenic between ENSMUST00000155116 and ENSMUST00000022894
Fhl2	1	43148953	43149411	459	-	21	5	2.19154	-0.634515	0.00281319	0.0578772	peak_704	intron (ENSMUST00000008280, intron 2 of 5)
Farp2	1	93601677	93602098	422	+	21	5	2.19154	-0.634515	0.00281319	0.0578772	peak_1621	intron (ENSMUST00000120301, intron 14 of 26)
Qsox1	1	155788089	155788600	512	-	21	5	2.19154	-0.634515	0.00281319	0.0578772	peak_2717	intron (ENSMUST00000035325, intron 7 of 11)
Scarna3a	1	159358653	159359155	503	+	21	5	2.19154	-0.634515	0.00281319	0.0578772	peak_2772	Intergenic between ENSMUST00000158911 and ENSMUST00000192069
St8sia6	2	13788585	13789127	543	-	21	5	2.19154	-0.634515	0.00281319	0.0578772	peak_19722	intron (ENSMUST00000003509, intron 2 of 7)
Ankrd50	3	38449240	38449536	297	-	21	5	2.19154	-0.634515	0.00281319	0.0578772	peak_23204	exon (ENSMUST00000120875, exon 4 of 4)
Ampd1	3	103070028	103070419	392	+	21	5	2.19154	-0.634515	0.00281319	0.0578772	peak_24353	Intergenic between ENSMUST00000197678 and ENSMUST00000090715
C77080	4	129219819	129220345	527	-	21	5	2.19154	-0.634515	0.00281319	0.0578772	peak_27298	exon (ENSMUST00000052602, exon 7 of 7)
Ahdc1	4	133085549	133086381	833	+	21	5	2.19154	-0.634515	0.00281319	0.0578772	peak_27378	Intergenic between ENSMUST00000105914 and ENSMUST00000084241
Tfec	6	16374512	16374905	394	-	21	5	2.19154	-0.634515	0.00281319	0.0578772	peak_30514	Intergenic between ENSMUST00000203790 and ENSMUST00000031533
Capza2	6	17665758	17666208	451	+	21	5	2.19154	-0.634515	0.00281319	0.0578772	peak_30528	exon (ENSMUST00000015877, exon 10 of 10)
Gm43938	6	53829698	53830005	308	+	21	5	2.19154	-0.634515	0.00281319	0.0578772	peak_31251	intron (ENSMUST00000204648, intron 1 of 4)
Igkv1-135	6	67607912	67608390	479	+	21	5	2.19154	-0.634515	0.00281319	0.0578772	peak_31465	promoter-TSS (ENSMUST00000103303)
Tia1	6	86412280	86412701	422	+	21	5	2.19154	-0.634515	0.00281319	0.0578772	peak_31822	intron (ENSMUST00000095753, intron 1 of 12)
2810474O19Rik	6	149318685	149319026	342	+	21	5	2.19154	-0.634515	0.00281319	0.0578772	peak_32882	intron (ENSMUST00000130664, intron 3 of 4)
Pcf11	7	92662600	92663069	470	-	21	5	2.19154	-0.634515	0.00281319	0.0578772	peak_34573	intron (ENSMUST00000119954, intron 4 of 15)
Eif4g2	7	111081759	111082052	294	-	21	5	2.19154	-0.634515	0.00281319	0.0578772	peak_34929	promoter-TSS (ENSMUST00000162415)
Csmd1	8	16404060	16404692	633	-	21	5	2.19154	-0.634515	0.00281319	0.0578772	peak_35768	intron (ENSMUST00000082104, intron 7 of 69)
Gm20686	8	108961680	108962005	326	-	21	5	2.19154	-0.634515	0.00281319	0.0578772	peak_37688	Intergenic between ENSMUST00000175846 and ENSMUST00000034162
Fam76b	9	13847319	13847619	301	+	21	5	2.19154	-0.634515	0.00281319	0.0578772	peak_38229	intron (ENSMUST00000213416, intron 2 of 2)
Smlr1	10	25529256	25529538	283	-	21	5	2.19154	-0.634515	0.00281319	0.0578772	peak_3600	intron (ENSMUST00000179685, intron 1 of 1)
Olfr1351	10	79018439	79018904	466	+	21	5	2.19154	-0.634515	0.00281319	0.0578772	peak_4434	exon (ENSMUST00000216030, exon 2 of 2)
Gm12239	11	55826233	55826760	528	+	21	5	2.19154	-0.634515	0.00281319	0.0578772	peak_6370	intron (ENSMUST00000134285, intron 1 of 4)
Pmp22	11	63161335	63161822	488	+	21	5	2.19154	-0.634515	0.00281319	0.0578772	peak_6539	Intergenic between ENSMUST00000108700 and ENSMUST00000094103
Crlf3	11	80044596	80045068	473	-	21	5	2.19154	-0.634515	0.00281319	0.0578772	peak_6906	Intergenic between ENSMUST00000163272 and ENSMUST00000061283
Id4	13	48264572	48265072	501	+	21	5	2.19154	-0.634515	0.00281319	0.0578772	peak_9812	TTS (ENSMUST00000021810)
Ywhaz	15	36786702	36787170	469	-	21	5	2.19154	-0.634515	0.00281319	0.0578772	peak_12637	intron (ENSMUST00000022894, intron 3 of 6)
Zfat	15	67855180	67855584	405	-	5	23	-2.02559	-0.577361	0.00281319	0.0578772	peak_41199	Intergenic between ENSMUST00000092640 and ENSMUST00000162054
Chadl	15	81700451	81700744	294	-	21	5	2.19154	-0.634515	0.00281319	0.0578772	peak_13489	Intergenic between ENSMUST00000072910 and ENSMUST00000052374
Ncam2	16	80855657	80856163	507	+	21	5	2.19154	-0.634515	0.00281319	0.0578772	peak_15171	Intergenic between ENSMUST00000195074 and ENSMUST00000067602
Rps6ka2	17	7289052	7289528	477	+	21	5	2.19154	-0.634515	0.00281319	0.0578772	peak_15513	intron (ENSMUST00000024575, intron 15 of 20)
Vmn1r226	17	20725359	20725616	258	+	21	5	2.19154	-0.634515	0.00281319	0.0578772	peak_15751	Intergenic between ENSMUST00000061756 and ENSMUST00000072410
Gm20429	17	37253287	37253766	480	+	21	5	2.19154	-0.634515	0.00281319	0.0578772	peak_16172	intron (ENSMUST00000174168, intron 1 of 2)
Gnpda1	18	38322981	38323570	590	-	21	5	2.19154	-0.634515	0.00281319	0.0578772	peak_17759	Intergenic between ENSMUST00000171461 and ENSMUST00000063814
Csnk1a1	18	61591573	61591985	413	+	21	5	2.19154	-0.634515	0.00281319	0.0578772	peak_18134	Intergenic between ENSMUST00000164253 and ENSMUST00000025471
Csnk1a1	18	61595402	61595794	393	+	21	5	2.19154	-0.634515	0.00281319	0.0578772	peak_18137	Intergenic between ENSMUST00000164253 and ENSMUST00000025471
Adra2a	19	54242270	54242583	314	+	5	23	-2.02559	-0.577361	0.00281319	0.0578772	peak_41441	Intergenic between ENSMUST00000036700 and ENSMUST00000061856
Sars	3	108425248	108425883	636	-	25	8	1.77764	-0.332324	0.00282728	0.0578772	peak_24446	exon (ENSMUST00000090553, exon 11 of 11)
Amy2a2	3	113338221	113338461	241	-	25	8	1.77764	-0.332324	0.00282728	0.0578772	peak_24525	Intergenic between ENSMUST00000179314 and ENSMUST00000098667
Lexm	4	106591436	106592110	675	-	25	8	1.77764	-0.332324	0.00282728	0.0578772	peak_26906	intron (ENSMUST00000189032, intron 9 of 10)
Tmem248	5	130242535	130243200	666	+	25	8	1.77764	-0.332324	0.00282728	0.0578772	peak_29948	exon (ENSMUST00000065329, exon 7 of 7)
Cald1	6	34758975	34759368	394	+	25	8	1.77764	-0.332324	0.00282728	0.0578772	peak_30903	intron (ENSMUST00000079391, intron 8 of 13)
n-R5s162	6	60062194	60062697	504	+	25	8	1.77764	-0.332324	0.00282728	0.0578772	peak_31339	Intergenic between ENSMUST00000051065 and ENSMUST00000082581
Aebp2	6	140642413	140642828	416	+	25	8	1.77764	-0.332324	0.00282728	0.0578772	peak_32776	intron (ENSMUST00000032359, intron 4 of 7)
Aebp2	6	140656594	140657000	407	+	25	8	1.77764	-0.332324	0.00282728	0.0578772	peak_32778	intron (ENSMUST00000095350, intron 8 of 8)
Il18bp	7	102017086	102017856	771	-	25	8	1.77764	-0.332324	0.00282728	0.0578772	peak_34765	promoter-TSS (ENSMUST00000209844)
Eef2k	7	120908197	120908882	686	+	25	8	1.77764	-0.332324	0.00282728	0.0578772	peak_35071	Intergenic between ENSMUST00000106487 and ENSMUST00000207481
Map2k2	10	81126412	81126876	465	+	25	8	1.77764	-0.332324	0.00282728	0.0578772	peak_4516	Intergenic between ENSMUST00000136743 and ENSMUST00000125261
Cpm	10	117686239	117686511	273	+	25	8	1.77764	-0.332324	0.00282728	0.0578772	peak_5108	exon (ENSMUST00000020399, exon 9 of 9)
Trib2	12	15805345	15805882	538	-	25	8	1.77764	-0.332324	0.00282728	0.0578772	peak_7970	intron (ENSMUST00000020922, intron 2 of 2)
Hist1h1b	13	21777927	21778524	598	-	25	8	1.77764	-0.332324	0.00282728	0.0578772	peak_9645	Intergenic between ENSMUST00000146857 and ENSMUST00000080511
Gm10139	13	65706910	65707180	271	+	25	8	1.77764	-0.332324	0.00282728	0.0578772	peak_9948	Intergenic between ENSMUST00000081471 and ENSMUST00000092528
Trpm3	19	22471698	22472192	495	+	25	8	1.77764	-0.332324	0.00282728	0.0578772	peak_19047	intron (ENSMUST00000074770, intron 1 of 24)
Nop58	1	59716326	59716912	587	+	23	7	1.84725	-0.454746	0.00285251	0.0578772	peak_1031	exon (ENSMUST00000191142, exon 15 of 15)
Rxra	2	27764838	27765167	330	+	23	7	1.84725	-0.454746	0.00285251	0.0578772	peak_20004	Intergenic between ENSMUST00000113934 and ENSMUST00000028280
Rnd3	2	51135886	51136252	367	-	23	7	1.84725	-0.454746	0.00285251	0.0578772	peak_20411	intron (ENSMUST00000017288, intron 3 of 4)
Sdc4	2	164437173	164437590	418	-	23	7	1.84725	-0.454746	0.00285251	0.0578772	peak_22319	intron (ENSMUST00000017153, intron 1 of 4)
Smc4	3	69034018	69034338	321	+	23	6	2.06522	-0.49659	0.00285251	0.0578772	peak_23697	intron (ENSMUST00000042901, intron 23 of 23)
Chil4	3	106280814	106281101	288	-	6	25	-1.88777	-0.448238	0.00285251	0.0578772	peak_41535	Intergenic between ENSMUST00000082219 and ENSMUST00000029510
Slc44a3	3	121459333	121459819	487	-	23	7	1.84725	-0.454746	0.00285251	0.0578772	peak_24682	exon (ENSMUST00000039197, exon 15 of 15)
Nexn	3	152243133	152243491	359	-	23	7	1.84725	-0.454746	0.00285251	0.0578772	peak_25131	intron (ENSMUST00000046045, intron 9 of 12)
Orc3	4	34579324	34579936	613	-	23	7	1.84725	-0.454746	0.00285251	0.0578772	peak_25712	intron (ENSMUST00000048706, intron 14 of 19)
Sema3c	5	17706114	17706678	565	+	23	6	2.06522	-0.49659	0.00285251	0.0578772	peak_27960	intron (ENSMUST00000030568, intron 12 of 17)
Ran	5	129025812	129026205	394	+	23	7	1.84725	-0.454746	0.00285251	0.0578772	peak_29914	Intergenic between ENSMUST00000111343 and ENSMUST00000056617
Cald1	6	34772403	34772685	283	+	23	6	2.06522	-0.49659	0.00285251	0.0578772	peak_30913	intron (ENSMUST00000079391, intron 13 of 13)
Olfr455	6	42539251	42539605	355	-	6	25	-1.88777	-0.448238	0.00285251	0.0578772	peak_41909	promoter-TSS (ENSMUST00000171307)
Gadd45a	6	67023833	67024238	406	-	23	7	1.84725	-0.454746	0.00285251	0.0578772	peak_31450	Intergenic between ENSMUST00000204824 and ENSMUST00000043098
Gm42720	6	70482381	70482832	452	-	23	6	2.06522	-0.49659	0.00285251	0.0578772	peak_31514	Intergenic between ENSMUST00000103395 and ENSMUST00000196813
Srgap3	6	112735296	112735756	461	-	23	7	1.84725	-0.454746	0.00285251	0.0578772	peak_32284	intron (ENSMUST00000088373, intron 18 of 21)
Gm44247	6	133699763	133700163	401	+	23	7	1.84725	-0.454746	0.00285251	0.0578772	peak_32658	Intergenic between ENSMUST00000048459 and ENSMUST00000203875
Ppp1r15a	7	45525966	45526291	326	-	23	6	2.06522	-0.49659	0.00285251	0.0578772	peak_33786	promoter-TSS (ENSMUST00000042105)
Chd2	7	73531103	73531587	485	-	23	6	2.06522	-0.49659	0.00285251	0.0578772	peak_34233	intron (ENSMUST00000169922, intron 2 of 38)
Fgfr2	7	130192718	130193254	537	-	23	7	1.84725	-0.454746	0.00285251	0.0578772	peak_35283	intron (ENSMUST00000124096, intron 2 of 6)
Irx5	8	92370142	92370486	345	+	23	6	2.06522	-0.49659	0.00285251	0.0578772	peak_37306	intron (ENSMUST00000210246, intron 4 of 4)
1190002N15Rik	9	93722902	93723667	766	-	23	7	1.84725	-0.454746	0.00285251	0.0578772	peak_39629	Intergenic between ENSMUST00000160359 and ENSMUST00000113028
Gm9797	10	11989928	11990514	587	+	23	6	2.06522	-0.49659	0.00285251	0.0578772	peak_3450	Intergenic between ENSMUST00000052902 and ENSMUST00000076817
Rassf9	10	102503799	102504067	269	+	23	6	2.06522	-0.49659	0.00285251	0.0578772	peak_4844	Intergenic between ENSMUST00000020040 and ENSMUST00000055355
Mdm2	10	117696790	117697051	262	-	23	7	1.84725	-0.454746	0.00285251	0.0578772	peak_5110	intron (ENSMUST00000105263, intron 6 of 11)
Slc16a7	10	125201299	125201795	497	-	6	25	-1.88777	-0.448238	0.00285251	0.0578772	peak_41028	Intergenic between ENSMUST00000158994 and ENSMUST00000211781
Smurf2	11	106821100	106821554	455	-	23	7	1.84725	-0.454746	0.00285251	0.0578772	peak_7436	exon (ENSMUST00000103067, exon 18 of 18)
Trib2	12	15804543	15805093	551	-	23	6	2.06522	-0.49659	0.00285251	0.0578772	peak_7969	intron (ENSMUST00000020922, intron 2 of 2)
Hist1h1t	13	23695095	23695719	625	+	23	6	2.06522	-0.49659	0.00285251	0.0578772	peak_9710	promoter-TSS (ENSMUST00000041052)
Bora	14	99074991	99075491	501	+	23	7	1.84725	-0.454746	0.00285251	0.0578772	peak_11640	TTS (ENSMUST00000022656)
Plcxd3	15	4535601	4536279	679	+	23	6	2.06522	-0.49659	0.00285251	0.0578772	peak_12086	intron (ENSMUST00000061925, intron 2 of 2)
Zbtb11os1	16	55973671	55973953	283	-	23	6	2.06522	-0.49659	0.00285251	0.0578772	peak_14788	promoter-TSS (ENSMUST00000186480)
Phf10	17	14948710	14949042	333	-	23	6	2.06522	-0.49659	0.00285251	0.0578772	peak_15641	intron (ENSMUST00000024657, intron 9 of 11)
Dlgap1	17	70422943	70423444	502	+	23	7	1.84725	-0.454746	0.00285251	0.0578772	peak_16825	intron (ENSMUST00000133983, intron 3 of 13)
Crim1	17	78084852	78085361	510	+	23	6	2.06522	-0.49659	0.00285251	0.0578772	peak_16947	Intergenic between ENSMUST00000083359 and ENSMUST00000112498
Map4k3	17	80634136	80634681	546	-	23	6	2.06522	-0.49659	0.00285251	0.0578772	peak_16990	intron (ENSMUST00000025089, intron 13 of 33)
Gm23964	17	94812248	94812632	385	+	23	7	1.84725	-0.454746	0.00285251	0.0578772	peak_17205	Intergenic between ENSMUST00000157966 and ENSMUST00000108007
Atl3	19	7505287	7505656	370	+	23	7	1.84725	-0.454746	0.00285251	0.0578772	peak_18721	intron (ENSMUST00000170373, intron 1 of 12)
Eef1g	19	8980588	8981002	415	+	23	7	1.84725	-0.454746	0.00285251	0.0578772	peak_18767	Intergenic between ENSMUST00000052248 and ENSMUST00000092955
Jak2	19	29314929	29315317	389	+	23	6	2.06522	-0.49659	0.00285251	0.0578772	peak_19118	Intergenic between ENSMUST00000065796 and ENSMUST00000052380
Arcn1	9	44740464	44741512	1049	-	49	22	1.30065	0.688798	0.00287911	0.0583887	peak_38792	TTS (ENSMUST00000034607)
Opn1sw	6	29379461	29380489	1029	-	58	29	1.1469	0.966942	0.00291723	0.0591157	peak_30722	promoter-TSS (ENSMUST00000080428)
Dusp6	10	99264489	99265705	1217	+	53	26	1.17391	0.833966	0.00291919	0.0591157	peak_4804	promoter-TSS (ENSMUST00000020118)
Wtap	17	12964531	12965535	1005	-	53	26	1.17391	0.833966	0.00291919	0.0591157	peak_15616	Intergenic between ENSMUST00000159697 and ENSMUST00000159551
Sh3d19	3	86133854	86134556	703	+	35	14	1.4638	0.186889	0.00297647	0.0601885	peak_23948	Intergenic between ENSMUST00000107664 and ENSMUST00000029722
Rsph4a	10	33915558	33916193	636	+	35	14	1.4638	0.186889	0.00297647	0.0601885	peak_3711	exon (ENSMUST00000169670, exon 6 of 6)
Rpl23	11	97782168	97782415	248	-	35	14	1.4638	0.186889	0.00297647	0.0601885	peak_7264	promoter-TSS (ENSMUST00000103146)
Npnt	3	132933525	132934426	902	-	42	18	1.36644	0.459528	0.00299889	0.0605251	peak_24862	intron (ENSMUST00000117811, intron 2 of 10)
H2-Ke6	17	34027715	34028469	755	-	42	18	1.36644	0.459528	0.00299889	0.0605251	peak_16078	promoter-TSS (ENSMUST00000114303)
Rpl7l1	17	46773862	46774793	932	-	42	18	1.36644	0.459528	0.00299889	0.0605251	peak_16376	exon (ENSMUST00000078286, exon 7 of 7)
Eml4	17	83482474	83483223	750	+	42	18	1.36644	0.459528	0.00299889	0.0605251	peak_17043	Intergenic between ENSMUST00000096766 and ENSMUST00000025095
Opn1sw	6	29378286	29378975	690	-	47	21	1.30738	0.629668	0.00311624	0.0628631	peak_30721	promoter-TSS (ENSMUST00000080428)
Mgp	6	136873863	136874798	936	-	56	28	1.14677	0.918353	0.0031579	0.0636728	peak_32721	promoter-TSS (ENSMUST00000032342)
Serpinh1	7	99351327	99352684	1358	-	52	25	1.20278	0.799027	0.00316175	0.06372	peak_34712	promoter-TSS (ENSMUST00000169437)
Lmna	3	88502708	88503233	526	-	33	13	1.48509	0.102497	0.00318237	0.0638426	peak_24024	promoter-TSS (ENSMUST00000029699)
Casp8ap2	4	32654410	32655150	741	+	33	13	1.48509	0.102497	0.00318237	0.0638426	peak_25690	Intergenic between ENSMUST00000108178 and ENSMUST00000178134
Cep295	9	15314562	15315303	742	-	33	13	1.48509	0.102497	0.00318237	0.0638426	peak_38245	Intergenic between ENSMUST00000214316 and ENSMUST00000160946
Tpm1	9	67030795	67031189	395	-	33	13	1.48509	0.102497	0.00318237	0.0638426	peak_39153	intron (ENSMUST00000113707, intron 8 of 8)
Map3k12	15	102508987	102509731	745	-	33	13	1.48509	0.102497	0.00318237	0.0638426	peak_13906	intron (ENSMUST00000023812, intron 1 of 13)
Anxa1	19	20376731	20377234	504	-	33	13	1.48509	0.102497	0.00318237	0.0638426	peak_18992	intron (ENSMUST00000025561, intron 10 of 12)
Hsd17b7	1	169969223	169969734	512	-	40	17	1.3781	0.38999	0.00323827	0.0638426	peak_2950	promoter-TSS (ENSMUST00000027989)
Gm45472	8	92854918	92855768	851	-	40	17	1.3781	0.38999	0.00323827	0.0638426	peak_37317	promoter-TSS (ENSMUST00000211295)
Prrx1	1	163292789	163294316	1528	-	64	33	1.10302	1.11733	0.00331034	0.0638426	peak_2848	intron (ENSMUST00000027878, intron 1 of 3)
Vac14	8	110630442	110630815	374	+	45	20	1.31475	0.568019	0.00337687	0.0638426	peak_37704	intron (ENSMUST00000034190, intron 1 of 18)
Hspa5	2	34772092	34773003	912	+	59	30	1.12282	0.998076	0.00337949	0.0638426	peak_20154	promoter-TSS (ENSMUST00000028222)
Rpl32	6	115805639	115806721	1083	-	59	30	1.12282	0.998076	0.00337949	0.0638426	peak_32362	intron (ENSMUST00000081840, intron 3 of 3)
Nedd4	9	72749291	72751281	1991	+	59	30	1.12282	0.998076	0.00337949	0.0638426	peak_39276	TTS (ENSMUST00000034740)
Khdrbs2	1	32350687	32350989	303	+	14	2	2.87812	-1.22203	0.00339444	0.0638426	peak_536	intron (ENSMUST00000027226, intron 3 of 8)
Mettl21a	1	64616911	64617165	255	-	14	2	2.87812	-1.22203	0.00339444	0.0638426	peak_1109	promoter-TSS (ENSMUST00000114079)
Map2	1	66183808	66184033	226	+	14	2	2.87812	-1.22203	0.00339444	0.0638426	peak_1134	intron (ENSMUST00000156636, intron 1 of 4)
Erbb4	1	68899702	68899975	274	-	14	2	2.87812	-1.22203	0.00339444	0.0638426	peak_1183	intron (ENSMUST00000121473, intron 1 of 26)
Acsl3	1	78668092	78668422	331	+	14	2	2.87812	-1.22203	0.00339444	0.0638426	peak_1348	intron (ENSMUST00000035779, intron 2 of 15)
Irs1	1	82189501	82189726	226	-	14	2	2.87812	-1.22203	0.00339444	0.0638426	peak_1394	Intergenic between ENSMUST00000195065 and ENSMUST00000069799
Agfg1	1	82936586	82936811	226	+	14	2	2.87812	-1.22203	0.00339444	0.0638426	peak_1436	Intergenic between ENSMUST00000186043 and ENSMUST00000045560
Itm2c	1	85910258	85910695	438	+	14	2	2.87812	-1.22203	0.00339444	0.0638426	peak_1476	Intergenic between ENSMUST00000185569 and ENSMUST00000027426
Dis3l2	1	86824546	86824751	206	+	2	16	-2.77829	-1.11648	0.00339444	0.0638426	peak_40777	intron (ENSMUST00000168237, intron 7 of 21)
Cntnap5a	1	114072394	114072761	368	+	14	2	2.87812	-1.22203	0.00339444	0.0638426	peak_1973	Intergenic between ENSMUST00000035462 and ENSMUST00000043725
B020011L13Rik	1	117804682	117804938	257	+	14	2	2.87812	-1.22203	0.00339444	0.0638426	peak_2029	Intergenic between ENSMUST00000188801 and ENSMUST00000187455
Srgap2	1	131411103	131411328	226	-	14	2	2.87812	-1.22203	0.00339444	0.0638426	peak_2300	intron (ENSMUST00000097588, intron 4 of 22)
Gm37630	1	148893000	148893294	295	-	14	2	2.87812	-1.22203	0.00339444	0.0638426	peak_2603	Intergenic between ENSMUST00000194803 and ENSMUST00000194210
Mark1	1	184992403	184992628	226	-	14	2	2.87812	-1.22203	0.00339444	0.0638426	peak_3185	intron (ENSMUST00000027929, intron 1 of 17)
H2al2a	2	17962782	17963039	258	-	14	2	2.87812	-1.22203	0.00339444	0.0638426	peak_19789	Intergenic between ENSMUST00000148607 and ENSMUST00000105001
Acvr1c	2	58244847	58245082	236	-	14	2	2.87812	-1.22203	0.00339444	0.0638426	peak_20513	Intergenic between ENSMUST00000135735 and ENSMUST00000028178
B230118H07Rik	2	100837895	100838213	319	-	14	2	2.87812	-1.22203	0.00339444	0.0638426	peak_21162	Intergenic between ENSMUST00000099683 and ENSMUST00000111231
Kcna4	2	108189470	108189684	215	+	2	16	-2.77829	-1.11648	0.00339444	0.0638426	peak_41461	Intergenic between ENSMUST00000037012 and ENSMUST00000081631
Ryr3	2	112761708	112762079	372	-	14	2	2.87812	-1.22203	0.00339444	0.0638426	peak_21368	intron (ENSMUST00000208151, intron 51 of 101)
2810405F15Rik	2	116284080	116284374	295	-	14	2	2.87812	-1.22203	0.00339444	0.0638426	peak_21420	Intergenic between ENSMUST00000195368 and ENSMUST00000151391
Sqrdl	2	123365896	123366155	260	+	14	2	2.87812	-1.22203	0.00339444	0.0638426	peak_21546	Intergenic between ENSMUST00000176343 and ENSMUST00000103241
Ptprt	2	161882745	161882997	253	-	14	2	2.87812	-1.22203	0.00339444	0.0638426	peak_22258	intron (ENSMUST00000109443, intron 9 of 30)
Ptprt	2	161884677	161884933	257	-	14	2	2.87812	-1.22203	0.00339444	0.0638426	peak_22259	intron (ENSMUST00000109443, intron 9 of 30)
Slco4a1	2	180404250	180404579	330	+	14	2	2.87812	-1.22203	0.00339444	0.0638426	peak_22620	Intergenic between ENSMUST00000069943 and ENSMUST00000038259
Pkia	3	7125599	7125897	299	+	14	2	2.87812	-1.22203	0.00339444	0.0638426	peak_22725	Intergenic between ENSMUST00000091364 and ENSMUST00000192468
Spata16	3	26676630	26676856	227	+	14	2	2.87812	-1.22203	0.00339444	0.0638426	peak_22999	intron (ENSMUST00000047005, intron 2 of 10)
Gm25574	3	38327367	38327638	272	-	2	16	-2.77829	-1.11648	0.00339444	0.0638426	peak_41507	Intergenic between ENSMUST00000175245 and ENSMUST00000200199
Gm37488	3	60645602	60645805	204	+	2	16	-2.77829	-1.11648	0.00339444	0.0638426	peak_41511	Intergenic between ENSMUST00000195434 and ENSMUST00000194809
Shox2	3	66821482	66821707	226	-	14	2	2.87812	-1.22203	0.00339444	0.0638426	peak_23666	Intergenic between ENSMUST00000029421 and ENSMUST00000162098
Otol1	3	70450920	70451232	313	+	14	2	2.87812	-1.22203	0.00339444	0.0638426	peak_23729	Intergenic between ENSMUST00000053013 and ENSMUST00000184290
Fstl5	3	76859616	76860042	427	+	14	2	2.87812	-1.22203	0.00339444	0.0638426	peak_23830	Intergenic between ENSMUST00000162471 and ENSMUST00000194524
Etfdh	3	79617986	79618211	226	-	14	2	2.87812	-1.22203	0.00339444	0.0638426	peak_23884	intron (ENSMUST00000029386, intron 5 of 12)
Gm16000	3	81388615	81388857	243	-	2	16	-2.77829	-1.11648	0.00339444	0.0638426	peak_41518	Intergenic between ENSMUST00000146657 and ENSMUST00000029649
Rnpc3	3	113618368	113618602	235	-	14	2	2.87812	-1.22203	0.00339444	0.0638426	peak_24527	intron (ENSMUST00000092154, intron 7 of 14)
Mttp	3	138130672	138130907	236	-	14	2	2.87812	-1.22203	0.00339444	0.0638426	peak_24937	promoter-TSS (ENSMUST00000029805)
Gm43576	3	147938657	147938903	247	+	14	2	2.87812	-1.22203	0.00339444	0.0638426	peak_25075	Intergenic between ENSMUST00000191620 and ENSMUST00000197937
Fhl5	4	25226727	25226984	258	-	14	2	2.87812	-1.22203	0.00339444	0.0638426	peak_25563	intron (ENSMUST00000108204, intron 2 of 6)
Slc24a2	4	87219229	87219681	453	-	14	2	2.87812	-1.22203	0.00339444	0.0638426	peak_26594	intron (ENSMUST00000107157, intron 2 of 10)
Dab1	4	104252116	104252495	380	+	14	2	2.87812	-1.22203	0.00339444	0.0638426	peak_26858	intron (ENSMUST00000106827, intron 3 of 9)
Macf1	4	123543906	123544258	353	-	14	2	2.87812	-1.22203	0.00339444	0.0638426	peak_27200	intron (ENSMUST00000097897, intron 3 of 97)
Pusl1	4	155889896	155890265	370	-	14	2	2.87812	-1.22203	0.00339444	0.0638426	peak_27702	promoter-TSS (ENSMUST00000097737)
Fzd1	5	4519217	4519448	232	-	14	2	2.87812	-1.22203	0.00339444	0.0638426	peak_27737	Intergenic between ENSMUST00000177258 and ENSMUST00000054294
Speer1	5	11309207	11309637	431	+	14	2	2.87812	-1.22203	0.00339444	0.0638426	peak_27848	Intergenic between ENSMUST00000177727 and ENSMUST00000172106
Adamts3	5	89927909	89928217	309	-	14	2	2.87812	-1.22203	0.00339444	0.0638426	peak_29201	Intergenic between ENSMUST00000198151 and ENSMUST00000048363
Fras1	5	96319788	96320032	245	+	14	2	2.87812	-1.22203	0.00339444	0.0638426	peak_29311	Intergenic between ENSMUST00000121477 and ENSMUST00000036019
Gk2	5	97607439	97607802	364	-	14	2	2.87812	-1.22203	0.00339444	0.0638426	peak_29332	Intergenic between ENSMUST00000059657 and ENSMUST00000031281
Gm43787	5	102139069	102139272	204	-	2	16	-2.77829	-1.11648	0.00339444	0.0638426	peak_41816	Intergenic between ENSMUST00000197792 and ENSMUST00000197709
Vmn2r17	5	109495480	109495705	226	+	14	2	2.87812	-1.22203	0.00339444	0.0638426	peak_29509	Intergenic between ENSMUST00000171841 and ENSMUST00000200284
4930569F06Rik	5	116775197	116775466	270	+	14	2	2.87812	-1.22203	0.00339444	0.0638426	peak_29648	Intergenic between ENSMUST00000201262 and ENSMUST00000036821
Ccdc62	5	123954452	123954809	358	+	14	2	2.87812	-1.22203	0.00339444	0.0638426	peak_29789	exon (ENSMUST00000094320, exon 9 of 13)
Zscan25	5	145281291	145281597	307	+	14	2	2.87812	-1.22203	0.00339444	0.0638426	peak_30268	promoter-TSS (ENSMUST00000200246)
Gm22718	6	19187449	19187819	371	+	14	2	2.87812	-1.22203	0.00339444	0.0638426	peak_30550	Intergenic between ENSMUST00000122701 and ENSMUST00000158255
Snd1	6	28892634	28892867	234	+	14	2	2.87812	-1.22203	0.00339444	0.0638426	peak_30708	intron (ENSMUST00000167201, intron 16 of 16)
Plxna4	6	32506867	32507092	226	-	14	2	2.87812	-1.22203	0.00339444	0.0638426	peak_30798	intron (ENSMUST00000115096, intron 2 of 31)
Cntnap2	6	45110272	45110497	226	+	14	2	2.87812	-1.22203	0.00339444	0.0638426	peak_31135	intron (ENSMUST00000207647, intron 2 of 3)
Kbtbd12	6	88621780	88621983	204	-	2	16	-2.77829	-1.11648	0.00339444	0.0638426	peak_41984	intron (ENSMUST00000120933, intron 1 of 5)
Chl1	6	103388658	103388914	257	+	14	2	2.87812	-1.22203	0.00339444	0.0638426	peak_32107	Intergenic between ENSMUST00000204857 and ENSMUST00000203912
Kcnj8	6	142556600	142556825	226	-	14	2	2.87812	-1.22203	0.00339444	0.0638426	peak_32815	Intergenic between ENSMUST00000134191 and ENSMUST00000203945
Gm6288	6	147423861	147424112	252	-	2	16	-2.77829	-1.11648	0.00339444	0.0638426	peak_42089	Intergenic between ENSMUST00000204197 and ENSMUST00000100778
Vmn2r41	7	8048964	8049189	226	-	14	2	2.87812	-1.22203	0.00339444	0.0638426	peak_32983	Intergenic between ENSMUST00000170402 and ENSMUST00000168807
Psg25	7	18537949	18538174	226	-	14	2	2.87812	-1.22203	0.00339444	0.0638426	peak_33193	Intergenic between ENSMUST00000094795 and ENSMUST00000094794
Scgb1b24	7	33784816	33785159	344	+	14	2	2.87812	-1.22203	0.00339444	0.0638426	peak_33552	Intergenic between ENSMUST00000108087 and ENSMUST00000085623
Gm44767	7	38314810	38315112	303	+	14	2	2.87812	-1.22203	0.00339444	0.0638426	peak_33617	intron (ENSMUST00000206634, intron 3 of 4)
Gm24910	7	40585129	40585455	327	+	14	2	2.87812	-1.22203	0.00339444	0.0638426	peak_33672	Intergenic between ENSMUST00000157289 and ENSMUST00000189574
Gabrg3	7	56808032	56808361	330	-	14	2	2.87812	-1.22203	0.00339444	0.0638426	peak_33980	intron (ENSMUST00000068911, intron 5 of 9)
Fam181b	7	93207188	93207622	435	+	14	2	2.87812	-1.22203	0.00339444	0.0638426	peak_34586	Intergenic between ENSMUST00000051179 and ENSMUST00000209181
[truncated: 9,733 more rows]
