# Supplementary material for: Impaired Efferocytosis Enables Apoptotic Osteoblasts to Escape Osteoimmune Surveillance During Aging
Source: Adv Sci (Weinh). 2023 Oct 28;10(36):2303946. doi: 10.1002/advs.202303946 (PMC10754079; doi:10.1002/advs.202303946)
Supplement: Supplementary file 6 — Supplemental Table 5 [file ADVS-10-2303946-s008.xlsx]

## Sheet: sirt6_vs_Control_diff
miRNA	sampleA	sampleB	baseMeanA	baseMeanB	baseMean	logFC	lfcSE	stat	pvalue	FDR	level	Control_1(RPM)	Control_2(RPM)	Control_3(RPM)	sirt6_1(RPM)	sirt6_2(RPM)	sirt6_3(RPM)
4_57299	sirt6	Control	134658	20961.3	77809.6	2.68349	0.344244	7.79533	6.42386e-15	3.01922e-12	Increased	20315.9	13650.4	13691.1	76800.3	45215.3	85276.2
mmu-miR-8099	sirt6	Control	371.697	63.425	217.561	2.54888	0.340146	7.4935	6.70632e-14	1.57599e-11	Increased	71.3775	35.5018	38.0904	223.22	173.418	195.296
mmu-miR-6236	sirt6	Control	54643.6	9968.92	32306.2	2.45452	0.338423	7.25283	4.08155e-13	6.39443e-11	Increased	11332.4	5598.19	5858.56	29693.3	22816.1	32648.6
mmu-miR-5099	sirt6	Control	9242.69	3771.38	6507.03	1.29311	0.185296	6.97864	2.98061e-12	3.50221e-10	Increased	3072.12	2628.61	2839.58	5422.58	5235.88	4330.23
mmu-miR-6937-5p	sirt6	Control	6407.71	1865.7	4136.7	1.77995	0.257622	6.90915	4.87578e-12	4.58324e-10	Increased	1684.22	1286.2	1261.9	3174.21	3352	3590.94
mmu-miR-494-3p	sirt6	Control	4357.45	789.029	2573.24	2.46513	0.361116	6.82642	8.70583e-12	6.81956e-10	Increased	819.76	502.202	474.902	1907.01	1774.29	2951.74
mmu-miR-6239	sirt6	Control	61423.2	16908.1	39165.7	1.86105	0.280527	6.63411	3.2646e-11	2.19195e-09	Increased	17791	9687.55	11104.6	33754.8	30489.4	33217.1
8_75640	sirt6	Control	3814.33	1316.74	2565.54	1.53401	0.240124	6.38841	1.67616e-10	8.83056e-09	Increased	1208.37	737.401	1053.02	1926.91	2341.99	1881.15
1_2818	sirt6	Control	31096.1	12062.2	21579.2	1.36617	0.213896	6.38707	1.69096e-10	8.83056e-09	Increased	9566.02	7339.99	10467.5	17694.1	17398.3	15092.7
mmu-miR-6238	sirt6	Control	3205.03	894.168	2049.6	1.84129	0.292551	6.29391	3.09574e-10	1.455e-08	Increased	813.271	580.602	637.093	1601.09	1452.31	1936.09
10_7757	sirt6	Control	14549.1	5069.93	9809.5	1.52076	0.242615	6.2682	3.65242e-10	1.56058e-08	Increased	4182.43	3215.87	4105.17	7396.12	7708.36	7958.16
mmu-miR-6715-3p	sirt6	Control	319.964	56.3735	188.169	2.4993	0.422203	5.91967	3.22584e-09	1.26346e-07	Increased	69.9355	14.7924	45.4628	216.381	175.678	133.824
1_4645	sirt6	Control	31421.3	7410.06	19415.7	2.08412	0.357597	5.82812	5.60553e-09	2.02661e-07	Increased	6124.04	3995.43	6739.55	11659.1	14711.2	21454.2
3_51675	sirt6	Control	325.238	124.392	224.815	1.38756	0.24212	5.7309	9.99007e-09	3.35381e-07	Increased	111.753	85.0563	85.3963	187.779	216.914	132.736
mmu-miR-542-3p	sirt6	Control	46219.9	10822.3	28521.1	2.09449	0.384631	5.44545	5.1676e-08	1.61918e-06	Increased	9630.19	7967.93	6914.03	19628.5	15579.4	33879.2
mmu-miR-1195	sirt6	Control	694.247	323.469	508.858	1.10178	0.2032	5.42217	5.88784e-08	1.72955e-06	Increased	278.3	215.23	240.216	406.025	455.859	284.511
10_10135	sirt6	Control	949.738	342.208	645.973	1.47211	0.27414	5.36991	7.87743e-08	2.17788e-06	Increased	314.349	247.033	214.412	469.447	505.568	527.135
2_48297	sirt6	Control	43283.3	11081	27182.2	1.9657	0.371274	5.29447	1.19365e-07	3.11675e-06	Increased	8243.02	8430.93	8342.42	18530.4	15092.5	31289.2
1_1178	sirt6	Control	3500.37	1123.02	2311.7	1.63967	0.314827	5.20815	1.90733e-07	4.71813e-06	Increased	825.527	764.767	950.418	1474.25	1668.09	2249.44
mmu-miR-878-3p	sirt6	Control	1254.07	375.21	814.638	1.74088	0.358161	4.8606	1.1703e-06	2.75021e-05	Increased	416.729	271.441	165.263	578.881	637.75	744.19
3_51029	sirt6	Control	205244	55265.1	130254	1.8929	0.3968	4.7704	1.83861e-06	4.0722e-05	Increased	42486.9	42616.2	39680.4	59622.2	93133	153525
mmu-miR-6942-3p	sirt6	Control	50.6345	2.05988	26.3472	4.5871	0.963043	4.76313	1.90613e-06	4.0722e-05	Increased	3.60492	0	1.22872	22.3842	7.34345	42.9759
2_44680	sirt6	Control	12641.2	6067.1	9354.14	1.05893	0.23493	4.50744	6.56131e-06	0.000134079	Increased	5533.56	3486.57	4790.18	6495.15	7441.74	6371.86
mmu-miR-487b-5p	sirt6	Control	19.5437	0	9.77185	6.84669	1.56326	4.37974	1.18819e-05	0.000232687	Increased	0	0	0	7.46141	2.8244	17.408
mmu-miR-3535	sirt6	Control	179.776	65.2912	122.534	1.46279	0.339041	4.31449	1.59969e-05	0.000300741	Increased	49.7479	58.43	38.7048	83.319	105.068	97.3758
mmu-miR-668-3p	sirt6	Control	59.6791	13.3843	36.5317	2.16233	0.506296	4.27089	1.94695e-05	0.000351949	Increased	15.8617	7.3962	7.37234	40.4159	44.0607	17.408
mmu-miR-7087-3p	sirt6	Control	1758.64	206.547	982.592	3.08939	0.759143	4.06958	4.70978e-05	0.00081985	Increased	216.295	93.1922	163.42	529.138	497.095	1503.07
mmu-miR-3968	sirt6	Control	98.6059	201.371	149.988	-1.02545	0.267785	-3.82936	0.000128477	0.00212396	Decreased	162.943	156.8	135.16	59.6912	67.7857	36.9919
18_38171	sirt6	Control	2055.77	1070.67	1563.22	0.9408	0.245995	3.82447	0.000131053	0.00212396	nonsignificant	1063.45	630.896	745.221	1037.76	1294.71	992.798
X_81356	sirt6	Control	2669.8	1096.69	1883.24	1.28316	0.340358	3.77003	0.000163225	0.0025572	Increased	1106.71	690.805	699.144	1296.42	1071.58	1730.46
12_20255	sirt6	Control	19512.6	7517.51	13515.1	1.37608	0.385026	3.574	0.000351568	0.00533022	Increased	3973.35	7852.55	4943.77	6872.58	10106.8	12930.9
2_48125	sirt6	Control	70039.6	42291.1	56165.3	0.72781	0.204961	3.55097	0.000383815	0.00563728	nonsignificant	31471	26346	38035.1	41056.4	47931.2	27346.3
mmu-miR-677-5p	sirt6	Control	153.927	71.176	112.552	1.11019	0.320147	3.46774	0.000524857	0.00729625	Increased	63.4467	38.4603	60.2075	75.8576	114.106	64.1919
mmu-miR-8117	sirt6	Control	67.1685	7.6537	37.4111	3.11768	0.899445	3.46623	0.000527814	0.00729625	Increased	8.65182	2.21886	6.75798	6.21784	11.8625	71.8079
13_20734	sirt6	Control	1324.78	806.162	1065.47	0.716533	0.208542	3.43592	0.000590552	0.00793026	nonsignificant	739.009	525.13	567.056	723.756	879.519	571.743
mmu-miR-297b-5p	sirt6	Control	1575.65	543.743	1059.7	1.53453	0.452075	3.39441	0.000687766	0.00897917	Increased	299.93	505.9	411.622	634.219	442.301	1238.14
mmu-miR-503-5p	sirt6	Control	138.157	275.467	206.812	-0.990518	0.3005	-3.29623	0.00097991	0.0124475	nonsignificant	198.992	181.207	243.287	95.7547	102.243	38.6239
5_61325	sirt6	Control	3046.66	1685.35	2366.01	0.853767	0.261508	3.26478	0.00109549	0.0135495	nonsignificant	1576.79	974.82	1285.86	1413.94	1807.62	1630.91
mmu-miR-6356	sirt6	Control	116.755	44.2046	80.4796	1.39888	0.433224	3.229	0.00124223	0.0149705	Increased	28.8394	41.4187	28.875	54.0952	48.0148	76.7038
17_33891	sirt6	Control	301.769	162.614	232.191	0.893842	0.278634	3.20794	0.00133687	0.0153368	nonsignificant	148.523	101.328	119.801	205.81	212.96	93.5678
mmu-miR-136-5p	sirt6	Control	21.8449	2.59922	12.2221	3.10258	0.967221	3.20773	0.00133789	0.0153368	Increased	2.88394	2.95848	0	7.46141	9.60297	15.776
mmu-miR-6981-5p	sirt6	Control	136.876	50.885	93.8808	1.42399	0.446121	3.19193	0.00141323	0.0158148	Increased	32.4443	44.3772	37.4761	46.6338	64.9613	95.7438
mmu-miR-3473a	sirt6	Control	47.6823	13.9042	30.7933	1.77597	0.559513	3.17414	0.00150284	0.0164264	Increased	11.5358	11.8339	7.98671	16.1664	25.4196	31.5519
mmu-miR-7036b-3p	sirt6	Control	7.28327	0	3.64164	5.43793	1.72099	3.15976	0.00157897	1	nonsignificant	0	0	0	4.35249	5.08392	2.71999
9_77162	sirt6	Control	601.22	357.144	479.182	0.752481	0.238861	3.15029	0.0016311	0.0174232	nonsignificant	322.28	228.543	260.489	364.365	441.172	206.72
10_10856	sirt6	Control	182.875	78.4203	130.647	1.22007	0.398675	3.0603	0.00221112	0.0230939	Increased	62.0047	70.2639	44.2341	100.729	66.6559	114.784
10_9133	sirt6	Control	5901.85	2913.84	4407.84	1.01795	0.337493	3.01621	0.00255954	0.0261518	Increased	2256.68	1646.39	2715.48	2720.93	2452.15	3870.01
mmu-miR-127-3p	sirt6	Control	137.676	266.603	202.14	-0.949908	0.315826	-3.00769	0.00263242	0.0263242	nonsignificant	196.829	164.196	243.287	108.19	89.2511	38.0799
mmu-miR-6244	sirt6	Control	6.88296	0	3.44148	5.34017	1.8216	2.93158	0.00337238	1	nonsignificant	0	0	0	1.86535	2.8244	5.43999
mmu-miR-7230-5p	sirt6	Control	6.38776	0	3.19388	5.24395	1.79592	2.91992	0.00350119	1	nonsignificant	0	0	0	2.48714	4.51904	3.26399
10_10034	sirt6	Control	16657.4	9360.94	13009.2	0.831339	0.286423	2.90249	0.00370213	0.03625	nonsignificant	6929.38	4484.32	9888.16	9639.51	9124.51	8103.41
mmu-miR-7063-5p	sirt6	Control	16.2295	1.75583	8.99265	3.1676	1.10266	2.87269	0.00406988	0.0386438	Increased	2.88394	0	1.22872	7.46141	3.95416	12.512
mmu-miR-29a-3p	sirt6	Control	2849.32	4437.24	3643.28	-0.6388	0.222616	-2.86951	0.00411104	0.0386438	nonsignificant	3855.83	2681.12	3547.33	1842.97	1997.98	961.246
mmu-miR-6240	sirt6	Control	14003.9	7118.4	10561.2	0.976236	0.341889	2.85542	0.00429803	0.0396093	nonsignificant	8216.34	3618.22	4467.64	11053.5	9421.08	3611.61
mmu-miR-6958-3p	sirt6	Control	30.9204	6.71469	18.8175	2.17456	0.777157	2.79809	0.00514055	0.0464626	Increased	4.32591	2.95848	7.98671	8.08319	11.2976	25.5679
mmu-miR-6957-3p	sirt6	Control	20.871	4.75759	12.8143	2.10954	0.766679	2.75152	0.00593187	0.0521869	nonsignificant	2.88394	2.95848	4.9149	11.8139	7.34345	13.056
mmu-miR-5112	sirt6	Control	6402.5	3227.63	4815.07	0.987958	0.359519	2.748	0.00599595	0.0521869	nonsignificant	2075.71	2108.66	3111.74	2107.23	3484.75	4232.86
mmu-miR-484	sirt6	Control	379.788	600.102	489.945	-0.658981	0.242977	-2.71211	0.00668568	0.0571322	nonsignificant	548.669	390.52	423.91	277.316	226.517	132.736
mmu-miR-3106-5p	sirt6	Control	4557.9	2487.03	3522.46	0.873711	0.324011	2.69655	0.00700627	0.0588026	nonsignificant	2006.5	1854.23	1762.6	2632.63	1588.44	2824.99
mmu-miR-335-3p	sirt6	Control	294.901	436.189	365.545	-0.564313	0.211396	-2.66945	0.00759748	0.0626459	nonsignificant	373.47	309.901	304.724	179.074	185.281	121.856
X_82884	sirt6	Control	1127.67	564.77	846.222	0.996518	0.374626	2.66003	0.00781327	0.0633145	nonsignificant	379.959	408.27	486.575	603.13	349.661	761.054
mmu-miR-467b-3p	sirt6	Control	5.798	0	2.899	5.09172	1.91739	2.65555	0.00791792	1	nonsignificant	0	0	0	3.10892	1.12976	4.35199
mmu-miR-96-5p	sirt6	Control	144.746	79.7286	112.237	0.855885	0.323331	2.64708	0.00811891	0.0646761	nonsignificant	65.6096	57.6904	57.1357	69.6398	77.9535	81.0558
mmu-miR-145a-5p	sirt6	Control	1986.92	1320.81	1653.87	0.589005	0.227257	2.5918	0.00954764	0.0747898	nonsignificant	1182.41	999.227	808.5	1140.97	1108.86	959.07
mmu-miR-2137	sirt6	Control	6678.27	4543.99	5611.13	0.555457	0.215582	2.57655	0.00997921	0.076889	nonsignificant	3972.63	2665.59	3694.77	3518.05	4712.23	2786.91
mmu-miR-5106	sirt6	Control	1671.88	744.788	1208.33	1.16572	0.458383	2.54311	0.0109872	0.0821829	nonsignificant	390.053	377.946	919.085	461.364	854.099	1203.87
mmu-let-7c-1-3p	sirt6	Control	19.2122	4.97802	12.0951	1.958	0.770202	2.54219	0.011016	0.0821829	nonsignificant	4.32591	4.43772	2.45745	6.21784	14.122	10.336
mmu-miR-1893	sirt6	Control	5.00833	0	2.50417	4.89148	1.92781	2.53733	0.0111701	1	nonsignificant	0	0	0	1.86535	3.38928	2.71999
mmu-miR-291b-5p	sirt6	Control	7.64717	0	3.82359	5.49037	2.17268	2.527	0.0115042	1	nonsignificant	0	0	0	1.24357	0	8.70398
mmu-miR-19b-3p	sirt6	Control	32.9159	13.3723	23.1441	1.30444	0.517417	2.52107	0.0116999	0.0859214	nonsignificant	10.8148	9.61506	9.82979	22.3842	21.4655	11.424
mmu-miR-207	sirt6	Control	420.381	241.069	330.725	0.800197	0.319733	2.5027	0.0123249	0.0891188	nonsignificant	224.226	170.852	151.747	218.868	183.586	252.415
mmu-miR-107-5p	sirt6	Control	262.409	140.994	201.702	0.899624	0.361527	2.4884	0.0128319	0.0913789	nonsignificant	87.2391	110.943	119.186	147.985	242.334	64.7359
mmu-miR-7215-5p	sirt6	Control	52235.8	25517.9	38876.8	1.03351	0.420181	2.45967	0.0139063	0.0954108	nonsignificant	15674.9	18296.7	23578	14970.1	22325.8	40130.3
mmu-miR-149-5p	sirt6	Control	255.993	403.341	329.667	-0.653249	0.26565	-2.45906	0.0139302	0.0954108	nonsignificant	366.26	269.222	280.149	187.779	166.075	79.9678
mmu-miR-7093-3p	sirt6	Control	19.8757	4.30138	12.0886	2.19815	0.894619	2.45708	0.0140071	0.0954108	nonsignificant	1.44197	4.43772	3.68617	7.46141	5.08392	16.32
mmu-miR-3572-3p	sirt6	Control	9.62967	0.809389	5.21953	3.46931	1.41403	2.4535	0.0141475	1	nonsignificant	0	0	1.84309	6.83962	2.8244	5.43999
3_50776	sirt6	Control	5186.26	3338.24	4262.25	0.635817	0.259745	2.44785	0.014371	0.0964907	nonsignificant	2108.16	2637.49	2769.54	3123.84	4097.08	1602.62
mmu-miR-471-3p	sirt6	Control	29.7802	11.2362	20.5082	1.41374	0.583054	2.42471	0.0153207	0.101419	nonsignificant	6.48886	11.8339	6.75798	15.5446	16.9464	15.232
mmu-miR-12197-3p	sirt6	Control	11.7516	1.41751	6.58454	3.00274	1.25161	2.39911	0.0164351	1	nonsignificant	1.44197	0	1.84309	1.24357	10.1678	7.07199
mmu-miR-1843a-3p	sirt6	Control	25.0865	9.02901	17.0578	1.4879	0.627844	2.36985	0.0177954	0.116164	nonsignificant	9.3728	7.3962	3.68617	14.9228	16.9464	9.79198
mmu-miR-3473b	sirt6	Control	54.6966	25.3346	40.0156	1.10448	0.468999	2.35497	0.018524	0.11752	nonsignificant	18.7456	19.9697	18.4309	20.5189	31.6333	33.1839
mmu-miR-144-3p	sirt6	Control	23.5604	48.5458	36.0531	-1.03739	0.440529	-2.35487	0.0185292	0.11752	nonsignificant	40.3751	31.0641	38.7048	18.0317	14.122	7.61598
mmu-miR-133a-5p	sirt6	Control	153.586	72.2426	112.914	1.0855	0.461836	2.3504	0.0187531	0.11752	nonsignificant	31.0023	71.7432	58.3644	59.6912	68.9154	104.992
mmu-miR-486b-5p	sirt6	Control	510.499	752.239	631.369	-0.5593	0.238762	-2.3425	0.0191551	0.118459	nonsignificant	715.938	465.221	530.194	361.256	286.959	198.016
8_76206	sirt6	Control	11891.8	7471.86	9681.84	0.670371	0.288435	2.32417	0.0201164	0.122788	nonsignificant	5531.39	3689.23	7775.36	5808.08	9037.52	4847.57
mmu-miR-295-3p	sirt6	Control	4.39599	0	2.19799	4.71303	2.03713	2.31356	0.0206918	1	nonsignificant	0	0	0	1.24357	4.51904	1.632
mmu-miR-6908-5p	sirt6	Control	14.9478	2.46217	8.70499	2.59481	1.12228	2.31209	0.020773	0.12517	nonsignificant	0	2.95848	2.45745	4.35249	3.95416	13.056
mmu-miR-709	sirt6	Control	502.027	336.884	419.455	0.572954	0.248393	2.30664	0.0210748	0.125382	nonsignificant	281.184	202.656	281.378	264.88	283.57	256.223
2_44346	sirt6	Control	72.0818	32.0548	52.0683	1.16385	0.513298	2.26739	0.0233665	0.137278	nonsignificant	32.4443	8.13582	33.1755	49.7427	51.969	21.216
mmu-miR-5107-3p	sirt6	Control	7.69808	0.539593	4.11883	3.71952	1.65417	2.24858	0.0245393	1	nonsignificant	0	0	1.22872	4.97427	1.12976	5.43999
mmu-miR-12203-3p	sirt6	Control	4.26148	0	2.13074	4.67344	2.08124	2.2455	0.0247358	1	nonsignificant	0	0	0	1.24357	5.08392	1.088
mmu-miR-221-5p	sirt6	Control	95.264	54.0406	74.6523	0.812383	0.366461	2.21683	0.0266347	0.154547	nonsignificant	47.585	39.1999	35.633	50.9863	45.1904	53.8559
mmu-miR-7089-3p	sirt6	Control	6.80543	0.539593	3.67251	3.55828	1.60551	2.21629	0.0266716	1	nonsignificant	0	0	1.22872	3.7307	5.6488	2.176
mmu-miR-22-3p	sirt6	Control	4371.58	6004.15	5187.86	-0.457625	0.21077	-2.17121	0.0299154	0.171466	nonsignificant	5129.09	3930.34	4562.87	2971.5	2911.96	1477.5
mmu-miR-122b-3p	sirt6	Control	27.5581	53.2229	40.3905	-0.942619	0.436082	-2.16157	0.0306516	0.17357	nonsignificant	36.7702	36.2414	47.3059	21.7624	16.9464	8.15998
mmu-miR-151-5p	sirt6	Control	1785.93	2535.91	2160.92	-0.505174	0.236642	-2.13476	0.0327803	0.182919	nonsignificant	2074.99	1886.03	1774.28	1242.95	1246.69	545.631
mmu-miR-7000-3p	sirt6	Control	6.4245	0.539593	3.48205	3.4679	1.62916	2.12864	0.0332842	1	nonsignificant	0	0	1.22872	4.97427	2.8244	2.71999
mmu-miR-6391	sirt6	Control	87.4392	48.5629	68.001	0.843812	0.396505	2.12812	0.0333269	0.182919	nonsignificant	53.3529	19.9697	38.0904	52.2298	55.3583	36.4479
mmu-miR-151-3p	sirt6	Control	1552.76	2069.77	1811.27	-0.414029	0.194709	-2.1264	0.0334704	0.182919	nonsignificant	1656.82	1520.66	1503.34	999.207	1045.03	556.511
mmu-miR-101c	sirt6	Control	0	4.17605	2.08803	-4.40423	2.07493	-2.1226	0.0337876	1	nonsignificant	2.88394	5.17734	1.22872	0	0	0
mmu-miR-3960	sirt6	Control	0	4.0661	2.03305	-4.38041	2.06776	-2.11843	0.0341385	1	nonsignificant	2.88394	1.47924	4.9149	0	0	0
mmu-miR-214-3p	sirt6	Control	734.533	1068.37	901.45	-0.539234	0.255472	-2.11073	0.0347952	0.187974	nonsignificant	910.604	739.62	771.024	542.817	494.27	214.88
mmu-miR-452-5p	sirt6	Control	3.80623	0	1.90311	4.48545	2.1308	2.10505	0.035287	1	nonsignificant	0	0	0	1.86535	1.12976	2.71999
9_79787	sirt6	Control	1395.36	960.337	1177.85	0.538003	0.255796	2.10325	0.0354442	0.189304	nonsignificant	856.53	519.213	811.572	736.814	777.84	718.623
mmu-miR-3470a	sirt6	Control	36.0528	16.1271	26.0899	1.14749	0.547263	2.09679	0.0360124	0.190178	nonsignificant	7.93083	8.87544	19.6596	21.7624	21.4655	15.776
mmu-miR-423-3p	sirt6	Control	429.724	602.811	516.267	-0.487475	0.235027	-2.07412	0.0380684	0.198802	nonsignificant	530.645	377.946	460.771	307.161	263.234	150.144
mmu-miR-125b-1-3p	sirt6	Control	577.441	770.101	673.771	-0.414226	0.201913	-2.05151	0.0402169	0.207714	nonsignificant	595.533	568.768	576.271	381.153	371.691	211.616
mmu-miR-467a-5p	sirt6	Control	119.486	179.396	149.441	-0.57986	0.285788	-2.02898	0.0424599	0.216915	nonsignificant	150.686	132.392	122.872	73.3705	90.3809	38.6239
mmu-miR-107-3p	sirt6	Control	70.5477	111.021	90.7842	-0.647646	0.320364	-2.02159	0.0432185	0.218416	nonsignificant	79.3083	82.8375	88.4681	49.7427	47.45	22.304
mmu-miR-450a-5p	sirt6	Control	96.6972	147.938	122.318	-0.610634	0.30307	-2.01483	0.0439229	0.219614	nonsignificant	116.079	120.558	97.0692	72.7487	53.0988	35.3599
5_59570	sirt6	Control	0	45.026	22.513	-7.84311	3.90858	-2.00664	0.0447879	0.221582	nonsignificant	5.04689	0	97.6835	0	0	0
mmu-miR-7b-3p	sirt6	Control	60.2547	34.3181	47.2864	0.813147	0.409573	1.98535	0.0471054	0.23062	nonsignificant	24.5135	20.7094	32.5612	38.5506	44.6256	19.04
mmu-miR-215-5p	sirt6	Control	128.211	78.9617	103.586	0.697388	0.353218	1.97438	0.0483382	0.234216	nonsignificant	67.0516	49.5546	62.6649	108.19	55.9232	48.4159
mmu-miR-187-3p	sirt6	Control	4.31036	0	2.15518	4.68462	2.37373	1.97353	0.0484356	1	nonsignificant	0	0	0	0	5.6488	1.632
mmu-miR-193b-3p	sirt6	Control	147.082	212.329	179.706	-0.527392	0.267812	-1.96926	0.0489228	0.23463	nonsignificant	186.014	134.611	161.577	103.838	92.6404	50.5919
mmu-miR-6960-3p	sirt6	Control	8.39689	1.07919	4.73804	2.87272	1.46209	1.9648	0.0494374	1	nonsignificant	0	0	2.45745	2.48714	3.38928	6.52799
mmu-miR-6380	sirt6	Control	3.3599	0	1.67995	4.32691	2.20309	1.96402	0.0495275	1	nonsignificant	0	0	0	1.24357	3.38928	1.088
mmu-miR-339-5p	sirt6	Control	27.2585	49.279	38.2687	-0.842358	0.429054	-1.96329	0.0496123	0.235533	nonsignificant	39.6542	33.2829	38.7048	17.4099	20.9006	8.15998
mmu-miR-199b-3p	sirt6	Control	8249.45	11213.7	9731.58	-0.442755	0.228197	-1.94023	0.0523514	0.246052	nonsignificant	8676.33	7996.04	8691.38	5490.97	5984.91	2542.65
mmu-miR-320-5p	sirt6	Control	1.28773	29.219	15.2534	-4.47665	2.31584	-1.93306	0.0532287	0.247698	nonsignificant	62.7257	5.91696	0	1.24357	1.12976	0
mmu-let-7b-5p	sirt6	Control	6462.12	8193.25	7327.69	-0.342327	0.177564	-1.92791	0.0538663	0.248207	nonsignificant	6067.09	6246.83	6181.1	3912.26	4277.84	2533.4
mmu-miR-8104	sirt6	Control	94.3984	51.0588	72.7286	0.877724	0.45805	1.91622	0.0553371	0.250611	nonsignificant	52.6319	28.8452	35.0186	41.0377	36.7172	65.2799
mmu-miR-92b-3p	sirt6	Control	76.7544	119.009	97.8816	-0.632168	0.330062	-1.9153	0.0554544	0.250611	nonsignificant	119.683	71.0036	80.4814	55.3388	43.4958	28.8319
mmu-miR-145a-3p	sirt6	Control	731.424	965.931	848.678	-0.399998	0.209308	-1.91105	0.0559988	0.250661	nonsignificant	819.76	682.67	685.628	437.736	523.079	264.383
mmu-miR-193a-3p	sirt6	Control	6.08116	16.337	11.2091	-1.43605	0.754258	-1.90393	0.0569194	0.252378	nonsignificant	18.0246	8.87544	10.4442	4.35249	2.8244	2.71999
mmu-miR-6957-5p	sirt6	Control	0	3.37435	1.68717	-4.10297	2.15801	-1.90128	0.0572659	1	nonsignificant	2.16295	2.95848	2.45745	0	0	0
mmu-miR-216c-5p	sirt6	Control	6.32472	0.691494	3.50811	3.26935	1.72413	1.89622	0.0579303	1	nonsignificant	0	1.47924	0	2.48714	1.12976	5.43999
6_66950	sirt6	Control	37.7836	16.9971	27.3904	1.1448	0.604339	1.89431	0.0581844	0.255576	nonsignificant	9.3728	14.0528	14.7447	9.32676	23.725	25.0239
mmu-miR-5625-3p	sirt6	Control	6.04964	0.691494	3.37057	3.21417	1.70255	1.88786	0.0590445	1	nonsignificant	0	1.47924	0	4.35249	1.12976	3.80799
mmu-miR-6899-3p	sirt6	Control	114.398	170.284	142.341	-0.568303	0.303017	-1.87548	0.0607264	0.264272	nonsignificant	132.661	112.422	140.689	64.0437	93.7702	36.4479
mmu-miR-3092-3p	sirt6	Control	62.5305	37.0424	49.7865	0.760759	0.406792	1.87014	0.0614638	0.265027	nonsignificant	25.2345	25.8867	32.5612	36.6852	50.8392	19.04
mmu-miR-300-3p	sirt6	Control	0.686678	5.89787	3.29228	-3.08087	1.66084	-1.85501	0.0635955	1	nonsignificant	5.76788	2.21886	5.52926	1.24357	0	0
mmu-miR-5118	sirt6	Control	2.84447	10.2903	6.56739	-1.86741	1.01182	-1.8456	0.064951	1	nonsignificant	5.04689	5.91696	12.2872	2.48714	1.12976	1.088
mmu-miR-5113	sirt6	Control	20.1933	8.56562	14.3795	1.23736	0.673572	1.83702	0.0662071	0.282252	nonsignificant	10.0938	5.17734	4.30053	9.32676	13.5571	9.79198
mmu-miR-92a-3p	sirt6	Control	822.964	1051.53	937.249	-0.353028	0.192495	-1.83396	0.0666594	0.282252	nonsignificant	826.248	732.964	820.788	537.221	526.469	307.903
mmu-miR-7077-3p	sirt6	Control	3.73476	0	1.86738	4.48743	2.45445	1.82829	0.0675066	1	nonsignificant	0	0	0	1.86535	5.08392	0
8_73088	sirt6	Control	0	4.34281	2.17141	-4.46006	2.44035	-1.82763	0.067605	1	nonsignificant	0	8.13582	1.22872	0	0	0
mmu-miR-12183-5p	sirt6	Control	0.601054	5.74546	3.17326	-3.11694	1.7109	-1.82181	0.0684831	1	nonsignificant	4.32591	6.65658	1.84309	0	1.12976	0
mmu-miR-455-5p	sirt6	Control	27.5509	47.5773	37.5641	-0.788864	0.434703	-1.81472	0.069567	0.29101	nonsignificant	42.5381	25.8867	39.9335	14.301	19.7708	11.424
mmu-miR-3068-3p	sirt6	Control	109.273	74.8146	92.0437	0.549661	0.303323	1.81213	0.0699662	0.29101	nonsignificant	56.2368	56.2111	56.5213	75.8576	67.7857	39.1679
mmu-miR-181a-5p	sirt6	Control	1922.13	2476.81	2199.47	-0.365288	0.202819	-1.80105	0.0716945	0.295583	nonsignificant	2038.94	1734.41	1835.71	1270.93	1298.66	662.047
mmu-miR-7042-3p	sirt6	Control	9.57557	1.82435	5.69996	2.38821	1.32913	1.79682	0.0723635	1	nonsignificant	4.32591	0	0	5.59605	5.6488	4.35199
mmu-miR-5114	sirt6	Control	14.4179	5.29718	9.85753	1.42258	0.793606	1.79255	0.0730452	0.297396	nonsignificant	2.88394	2.95848	6.14362	7.46141	7.90833	7.61598
13_21250	sirt6	Control	52.1237	30.1947	41.1592	0.795575	0.445775	1.7847	0.0743099	0.297396	nonsignificant	23.0715	25.8867	19.0452	21.7624	43.4958	21.216
mmu-miR-6339	sirt6	Control	11.39	3.78862	7.58932	1.60497	0.901669	1.78	0.0750764	0.297396	nonsignificant	3.60492	3.6981	1.22872	6.21784	6.77857	5.43999
mmu-miR-3084-3p	sirt6	Control	14.6941	5.10334	9.89874	1.51823	0.854707	1.77631	0.0756811	0.297396	nonsignificant	2.88394	3.6981	4.9149	14.9228	3.95416	5.43999
mmu-miR-31-5p	sirt6	Control	559.327	721.011	640.169	-0.36507	0.206405	-1.76871	0.076943	0.297396	nonsignificant	585.44	523.651	522.208	315.866	400.5	214.88
mmu-miR-455-3p	sirt6	Control	261.066	348.535	304.8	-0.415517	0.235061	-1.7677	0.0771115	0.297396	nonsignificant	308.581	240.377	241.444	179.074	159.296	96.8318
mmu-miR-7003-5p	sirt6	Control	13.5591	4.89464	9.22688	1.46206	0.828976	1.76369	0.0777838	0.297396	nonsignificant	5.76788	2.95848	2.45745	8.08319	5.6488	7.61598
mmu-miR-126a-5p	sirt6	Control	16.6989	30.9284	23.8136	-0.895209	0.507582	-1.76367	0.0777873	0.297396	nonsignificant	23.7925	22.1886	23.9601	8.08319	10.7327	8.15998
mmu-miR-126a-3p	sirt6	Control	22.8677	42.3503	32.609	-0.878023	0.497909	-1.76342	0.0778292	0.297396	nonsignificant	29.5604	41.4187	23.9601	18.6535	12.9923	7.07199
mmu-miR-485-5p	sirt6	Control	2.84447	0	1.42224	4.0777	2.31607	1.76061	0.0783042	1	nonsignificant	0	0	0	2.48714	1.12976	1.088
mmu-miR-140-3p	sirt6	Control	8295.27	10548.5	9421.88	-0.346542	0.197222	-1.75712	0.0788975	0.299047	nonsignificant	8558.09	7712.76	7591.67	5331.17	5716.03	2889.18
mmu-miR-7020-3p	sirt6	Control	8.04142	1.8392	4.94031	2.1154	1.20662	1.75317	0.0795728	1	nonsignificant	1.44197	1.47924	1.22872	5.59605	1.12976	5.43999
mmu-miR-1983	sirt6	Control	32.85	17.0359	24.9429	0.938805	0.536006	1.75148	0.079863	0.300285	nonsignificant	16.5826	11.0943	11.0585	21.7624	12.9923	17.408
mmu-miR-191-3p	sirt6	Control	0.601054	5.35085	2.97595	-3.03053	1.75122	-1.73053	0.0835363	1	nonsignificant	7.20985	1.47924	3.68617	0	1.12976	0
mmu-miR-148b-3p	sirt6	Control	641.527	498.204	569.866	0.364684	0.210889	1.72928	0.0837597	0.312437	nonsignificant	391.495	390.52	342.814	354.417	393.157	295.935
mmu-miR-376a-5p	sirt6	Control	1.47112	6.99621	4.23366	-2.28499	1.32643	-1.72267	0.0849487	1	nonsignificant	8.65182	3.6981	3.68617	0	1.12976	1.088
mmu-miR-143-3p	sirt6	Control	39414.5	52918.2	46166.3	-0.425005	0.248097	-1.71306	0.0867022	0.319348	nonsignificant	39587.1	39705	40219.8	26589.3	29457.4	11329.9
7_70124	sirt6	Control	11.8852	3.24185	7.56354	1.84943	1.08053	1.7116	0.0869713	0.319348	nonsignificant	5.76788	0	1.84309	5.59605	5.08392	7.61598
mmu-miR-322-3p	sirt6	Control	312.799	417.684	365.242	-0.414618	0.242765	-1.7079	0.0876556	0.319365	nonsignificant	377.075	298.807	270.934	195.862	220.303	109.344
mmu-miR-425-3p	sirt6	Control	7.49818	18.2027	12.8505	-1.26301	0.742231	-1.70164	0.0888224	0.321127	nonsignificant	20.9086	12.5735	7.98671	3.10892	6.77857	2.71999
mmu-miR-3963	sirt6	Control	220.44	300.111	260.275	-0.443808	0.262064	-1.69351	0.090358	0.322771	nonsignificant	228.552	207.833	242.673	169.125	125.968	75.0718
mmu-miR-7032-3p	sirt6	Control	3.36513	0	1.68256	4.31508	2.5487	1.69305	0.0904453	1	nonsignificant	0	0	0	3.7307	0	1.632
mmu-miR-125b-5p	sirt6	Control	39734.1	49260	44497.1	-0.310047	0.183246	-1.69198	0.0906506	0.322771	nonsignificant	42727	32530	36512.1	25657.3	22981	16681.7
7_69397	sirt6	Control	19.5717	8.66385	14.1178	1.19796	0.709952	1.68738	0.0915311	0.323456	nonsignificant	5.76788	8.13582	5.52926	13.0575	17.5113	3.80799
mmu-miR-26b-5p	sirt6	Control	345.183	443.322	394.252	-0.359232	0.213564	-1.68208	0.0925528	0.324625	nonsignificant	338.142	319.516	344.657	213.272	236.12	127.296
mmu-miR-5124b	sirt6	Control	6.39298	1.23109	3.81204	2.3735	1.4251	1.6655	0.0958135	1	nonsignificant	0	1.47924	1.22872	4.97427	1.12976	3.80799
mmu-miR-6516-5p	sirt6	Control	9.36673	2.91839	6.14256	1.65403	0.993428	1.66497	0.0959193	1	nonsignificant	1.44197	1.47924	3.68617	4.97427	5.08392	4.89599
mmu-miR-7092-5p	sirt6	Control	3.27428	0	1.63714	4.28995	2.58043	1.66249	0.0964138	1	nonsignificant	0	0	0	0	4.51904	1.088
5_58760	sirt6	Control	7898.77	5336.81	6617.79	0.565615	0.34053	1.66098	0.0967171	0.333915	nonsignificant	2452.79	4145.57	5384.27	3067.26	5984.34	3778.07
mmu-miR-155-5p	sirt6	Control	12.9948	4.43868	8.71674	1.52656	0.923049	1.65383	0.098163	0.333915	nonsignificant	5.04689	1.47924	3.68617	10.5703	2.8244	7.07199
mmu-miR-671-5p	sirt6	Control	11.1158	3.90651	7.51115	1.5139	0.918642	1.64798	0.0993573	0.333915	nonsignificant	3.60492	2.21886	3.07181	3.7307	11.2976	3.80799
mmu-miR-8098	sirt6	Control	7.36081	1.8392	4.6	1.9821	1.20567	1.64398	0.100179	1	nonsignificant	1.44197	1.47924	1.22872	2.48714	2.25952	5.98399
mmu-miR-148a-3p	sirt6	Control	708.169	894.761	801.465	-0.33658	0.204959	-1.64218	0.100552	0.333915	nonsignificant	674.842	629.417	719.418	468.825	462.637	254.047
mmu-miR-7073-3p	sirt6	Control	4.92794	0.691494	2.80971	2.9108	1.77474	1.64013	0.100978	1	nonsignificant	0	1.47924	0	3.10892	1.12976	3.26399
mmu-miR-664-3p	sirt6	Control	14.2232	6.12573	10.1745	1.22341	0.745977	1.64001	0.101003	0.333915	nonsignificant	5.76788	4.43772	3.68617	8.08319	10.1678	5.43999
mmu-miR-706	sirt6	Control	15.5194	6.00809	10.7637	1.34757	0.823504	1.63638	0.101759	0.333915	nonsignificant	6.48886	2.95848	4.30053	9.32676	3.95416	10.336
6_65401	sirt6	Control	16.9251	6.8395	11.8823	1.31178	0.803098	1.6334	0.102385	0.333915	nonsignificant	1.44197	8.13582	5.52926	7.46141	10.1678	9.24798
mmu-miR-10a-5p	sirt6	Control	6912.3	5476.43	6194.36	0.335813	0.205718	1.6324	0.102596	0.333915	nonsignificant	4343.21	4057.56	3980.45	3608.21	4053.58	3455.48
mmu-miR-491-3p	sirt6	Control	16.6411	6.63848	11.6398	1.30792	0.80146	1.63192	0.102696	0.333915	nonsignificant	3.60492	5.17734	6.14362	10.5703	3.95416	10.88
mmu-miR-30a-3p	sirt6	Control	212.112	288.64	250.376	-0.440667	0.27006	-1.63173	0.102736	0.333915	nonsignificant	198.271	215.23	237.758	136.171	157.602	66.3679
mmu-miR-1895	sirt6	Control	59.9574	33.0458	46.5016	0.847477	0.519796	1.6304	0.103016	0.333915	nonsignificant	26.6764	12.5735	36.2474	19.2753	39.5416	35.3599
mmu-miR-3095-5p	sirt6	Control	5.20301	0.691494	2.94725	2.97669	1.82656	1.62967	0.103171	1	nonsignificant	0	1.47924	0	1.24357	1.12976	4.89599
7_71858	sirt6	Control	36.0641	21.0557	28.5599	0.768825	0.473811	1.62264	0.104666	0.335029	nonsignificant	13.6987	14.7924	19.0452	22.3842	19.2059	16.864
mmu-miR-26a-5p	sirt6	Control	41758.5	51353.2	46555.9	-0.298362	0.183938	-1.62208	0.104786	0.335029	nonsignificant	42595.8	38279.8	35284	26159.7	27583.7	15804.3
mmu-miR-7024-3p	sirt6	Control	3.10826	0	1.55413	4.20809	2.59632	1.62079	0.105063	1	nonsignificant	0	0	0	0	3.38928	1.632
mmu-miR-1271-3p	sirt6	Control	3.21124	0	1.60562	4.2375	2.61678	1.61935	0.105371	1	nonsignificant	0	0	0	0	1.12976	3.26399
mmu-let-7c-5p	sirt6	Control	14362.7	17574.4	15968.6	-0.291102	0.180089	-1.61644	0.105999	0.33662	nonsignificant	12842.2	13487.7	13329.2	8815.65	9510.33	5546.07
2_48053	sirt6	Control	2489.91	3508.06	2998.98	-0.494343	0.307147	-1.60947	0.107514	0.337178	nonsignificant	2696.48	1817.25	3464.39	1437.56	2108.7	718.079
mmu-miR-142a-5p	sirt6	Control	31.2044	51.2764	41.2404	-0.717403	0.445861	-1.60903	0.10761	0.337178	nonsignificant	26.6764	37.7206	50.992	21.7624	18.0762	11.968
9_77489	sirt6	Control	96246.9	66077	81162	0.542589	0.338271	1.60401	0.108713	0.338378	nonsignificant	40122.1	66388.3	41266.7	50286.1	40178.8	58902.6
mmu-miR-7230-3p	sirt6	Control	2.45832	0	1.22916	3.86846	2.419	1.5992	0.109776	1	nonsignificant	0	0	0	1.24357	1.69464	1.088
mmu-miR-3473e	sirt6	Control	41.1924	62.504	51.8482	-0.597251	0.37429	-1.59569	0.110558	0.341858	nonsignificant	56.9578	38.4603	46.6915	26.1149	28.244	14.688
mmu-miR-193a-5p	sirt6	Control	2.50113	8.0754	5.28827	-1.70481	1.06887	-1.59496	0.110722	1	nonsignificant	8.65182	3.6981	6.14362	1.86535	1.12976	1.088
mmu-miR-298-5p	sirt6	Control	406.449	509.228	457.838	-0.325126	0.204716	-1.58818	0.112245	0.344803	nonsignificant	421.776	373.508	356.944	258.662	241.204	169.184
mmu-miR-3074-5p	sirt6	Control	2122.94	2857.38	2490.16	-0.428069	0.272275	-1.57219	0.115906	0.353738	nonsignificant	2568.87	2039.87	1868.27	1428.86	1629.12	584.255
mmu-miR-1929-3p	sirt6	Control	2.97375	0	1.48688	4.15006	2.6515	1.56518	0.117542	1	nonsignificant	0	0	0	0	3.95416	1.088
mmu-miR-7665-5p	sirt6	Control	2.97375	0	1.48688	4.15006	2.6515	1.56518	0.117542	1	nonsignificant	0	0	0	0	3.95416	1.088
mmu-miR-744-5p	sirt6	Control	342.593	441.799	392.196	-0.364286	0.233016	-1.56335	0.11797	0.357716	nonsignificant	362.655	338.007	297.966	226.329	231.601	118.048
mmu-miR-467d-5p	sirt6	Control	12.7775	24.8292	18.8034	-0.935855	0.59998	-1.55981	0.118805	0.357938	nonsignificant	19.4666	19.9697	16.5878	9.94854	9.60297	2.71999
mmu-let-7f-1-3p	sirt6	Control	0	3.13907	1.56953	-4.00756	2.57487	-1.55641	0.11961	1	nonsignificant	3.60492	0	3.68617	0	0	0
mmu-miR-6944-5p	sirt6	Control	4.5846	0.691494	2.63805	2.80208	1.80788	1.54993	0.121158	1	nonsignificant	0	1.47924	0	2.48714	1.12976	3.26399
mmu-miR-19a-3p	sirt6	Control	8.12788	2.19238	5.16013	1.89641	1.22389	1.54949	0.121264	1	nonsignificant	0	2.95848	1.84309	2.48714	4.51904	5.43999
6_64871	sirt6	Control	14.3213	4.43868	9.37999	1.6588	1.07215	1.54717	0.121821	0.359937	nonsignificant	5.04689	1.47924	3.68617	2.48714	2.25952	14.688
mmu-miR-143-5p	sirt6	Control	135.916	192.118	164.017	-0.495771	0.320456	-1.54708	0.121844	0.359937	nonsignificant	173.757	116.86	146.218	108.812	85.297	38.0799
mmu-miR-7027-3p	sirt6	Control	11.7325	4.10036	7.91644	1.49277	0.967312	1.54321	0.122779	0.359937	nonsignificant	3.60492	1.47924	4.30053	11.1921	2.25952	5.43999
mmu-miR-7048-3p	sirt6	Control	9.70198	3.07029	6.38614	1.64293	1.06464	1.54318	0.122786	1	nonsignificant	1.44197	2.95848	2.45745	2.48714	3.38928	8.15998
15_26393	sirt6	Control	13.7454	4.86063	9.303	1.48043	0.960601	1.54115	0.123281	0.359937	nonsignificant	5.76788	0	5.52926	7.46141	10.7327	4.89599
mmu-miR-7074-3p	sirt6	Control	25.5696	12.769	19.1693	0.991755	0.643546	1.54108	0.123298	0.359937	nonsignificant	16.5826	3.6981	9.21543	18.0317	12.9923	10.88
mmu-miR-296-3p	sirt6	Control	268.667	375.362	322.015	-0.478954	0.312401	-1.53314	0.125241	0.361096	nonsignificant	292.72	275.139	280.763	203.945	196.014	64.7359
mmu-miR-700-3p	sirt6	Control	49.0978	74.5491	61.8235	-0.59089	0.385624	-1.5323	0.125449	0.361096	nonsignificant	62.0047	56.2111	50.3777	25.4931	42.9309	15.232
mmu-miR-30c-1-3p	sirt6	Control	39.8081	23.6696	31.7388	0.747064	0.488463	1.52942	0.126161	0.361096	nonsignificant	12.9777	22.1886	17.8165	19.8971	21.4655	21.76
mmu-miR-7048-5p	sirt6	Control	0	2.5307	1.26535	-3.68313	2.40823	-1.52939	0.126167	1	nonsignificant	1.44197	2.95848	1.22872	0	0	0
11_12234	sirt6	Control	3589.09	2732.88	3160.99	0.392924	0.257322	1.52697	0.126768	0.361096	nonsignificant	2478.75	1738.85	1991.76	1584.93	2193.43	1934.46
mmu-miR-125a-5p	sirt6	Control	4351.15	5459.08	4905.11	-0.327492	0.215451	-1.52003	0.128504	0.362632	nonsignificant	4730.38	3165.58	4518.63	2674.29	2396.22	2000.28
mmu-miR-99a-5p	sirt6	Control	51638.5	62626.2	57132.3	-0.278303	0.183257	-1.51865	0.12885	0.362632	nonsignificant	52157.5	46096.8	43450.7	31083	35164.4	19716.2
mmu-miR-3969	sirt6	Control	4.40121	0.691494	2.54635	2.7513	1.81321	1.51736	0.129175	1	nonsignificant	0	1.47924	0	3.7307	1.12976	2.176
mmu-miR-743a-3p	sirt6	Control	10.4977	2.15837	6.32804	2.226	1.47818	1.5059	0.132092	1	nonsignificant	0	0	4.9149	1.86535	2.25952	10.336
mmu-miR-34b-3p	sirt6	Control	291.459	365.956	328.707	-0.32821	0.218216	-1.50406	0.132566	0.37087	nonsignificant	288.394	243.335	297.351	190.888	179.632	113.152
mmu-miR-409-3p	sirt6	Control	7.80393	16.4774	12.1407	-1.08961	0.727873	-1.49697	0.1344	0.373775	nonsignificant	14.4197	6.65658	16.5878	5.59605	3.95416	3.26399
mmu-miR-194-5p	sirt6	Control	127.788	93.6516	110.72	0.445621	0.298486	1.49294	0.135454	0.37449	nonsignificant	69.2145	62.8677	79.8671	90.7804	66.6559	52.7679
mmu-miR-6929-5p	sirt6	Control	2.77014	0	1.38507	4.02636	2.70798	1.48685	0.137054	1	nonsignificant	0	0	0	1.86535	0	2.176
mmu-miR-344g-3p	sirt6	Control	2.77014	0	1.38507	4.02636	2.70798	1.48685	0.137054	1	nonsignificant	0	0	0	1.86535	0	2.176
mmu-miR-7056-5p	sirt6	Control	4.22996	0.691494	2.46073	2.70003	1.81793	1.48522	0.137485	1	nonsignificant	0	1.47924	0	1.24357	3.38928	2.176
mmu-miR-3075-5p	sirt6	Control	2.77621	0	1.3881	4.02814	2.7255	1.47795	0.139422	1	nonsignificant	0	0	0	0	1.12976	2.71999
mmu-miR-7015-5p	sirt6	Control	4.05787	0.608116	2.33299	2.72641	1.85291	1.47142	0.141177	1	nonsignificant	1.44197	0	0	3.10892	1.12976	2.176
6_65384	sirt6	Control	0	2.92582	1.46291	-3.90251	2.65425	-1.47029	0.141484	1	nonsignificant	0	2.21886	4.30053	0	0	0
16_30915	sirt6	Control	67.852	41.0206	54.4363	0.732522	0.500367	1.46397	0.143202	0.393597	nonsignificant	23.0715	28.8452	40.5479	33.5763	70.6101	14.688
mmu-miR-3074-2-3p	sirt6	Control	0	2.86927	1.43464	-3.87747	2.64865	-1.46395	0.143209	1	nonsignificant	3.60492	0	3.07181	0	0	0
mmu-miR-30f	sirt6	Control	0	2.86927	1.43464	-3.87747	2.64865	-1.46395	0.143209	1	nonsignificant	3.60492	0	3.07181	0	0	0
mmu-miR-3069-5p	sirt6	Control	2.67322	0	1.33661	3.99501	2.7366	1.45985	0.144332	1	nonsignificant	0	0	0	0	3.38928	1.088
mmu-miR-7683-3p	sirt6	Control	8.27048	2.53095	5.40071	1.67546	1.14882	1.45841	0.144728	1	nonsignificant	2.16295	0	3.68617	5.59605	5.6488	2.71999
3_51648	sirt6	Control	2.57546	0	1.28773	3.9488	2.7317	1.44555	0.148305	1	nonsignificant	0	0	0	2.48714	2.25952	0
mmu-miR-3470b	sirt6	Control	83.6689	56.0481	69.8585	0.568231	0.393117	1.44545	0.148331	0.405324	nonsignificant	50.4689	25.8867	51.6064	40.4159	47.45	45.1519
10_10503	sirt6	Control	1.28773	5.39997	3.34385	-2.00733	1.38948	-1.44466	0.148554	1	nonsignificant	5.04689	2.95848	4.30053	1.24357	1.12976	0
mmu-miR-122-5p	sirt6	Control	13.2554	24.0275	18.6415	-0.841654	0.585399	-1.43774	0.150507	0.406974	nonsignificant	18.7456	17.7509	17.8165	10.5703	9.03809	3.26399
mmu-miR-5121	sirt6	Control	76.7804	51.2483	64.0143	0.587571	0.408836	1.43718	0.150667	0.406974	nonsignificant	46.864	28.1056	41.7766	55.9605	57.6178	19.04
mmu-miR-6538	sirt6	Control	1636.62	1219.39	1428	0.423795	0.29923	1.41628	0.156692	0.419008	nonsignificant	1098.78	783.258	887.753	721.891	813.428	1006.94
mmu-miR-574-3p	sirt6	Control	113.976	155.598	134.787	-0.445914	0.315009	-1.41556	0.156905	0.419008	nonsignificant	147.081	107.245	98.9123	88.9151	65.5261	37.5359
mmu-miR-3068-5p	sirt6	Control	54.1751	35.6266	44.9008	0.603093	0.428342	1.40797	0.15914	0.41906	nonsignificant	38.2122	19.2301	23.9601	40.4159	28.8089	20.672
mmu-miR-1967	sirt6	Control	5.00227	1.23109	3.11668	2.02937	1.44146	1.40785	0.159175	1	nonsignificant	0	1.47924	1.22872	3.7307	2.25952	2.176
19_40960	sirt6	Control	14.1315	6.81748	10.4745	1.04661	0.746945	1.40119	0.161157	0.41906	nonsignificant	6.48886	2.95848	6.14362	8.70497	10.1678	4.89599
mmu-miR-677-3p	sirt6	Control	24.1219	13.7526	18.9372	0.797508	0.570121	1.39884	0.161861	0.41906	nonsignificant	12.2567	7.3962	11.6729	14.9228	11.8625	11.968
mmu-miR-218-5p	sirt6	Control	10.9122	3.71984	7.31601	1.5906	1.13731	1.39856	0.161944	0.41906	nonsignificant	1.44197	6.65658	0	5.59605	7.34345	4.89599
mmu-miR-25-3p	sirt6	Control	1008.5	1288.25	1148.37	-0.352225	0.252078	-1.39729	0.162327	0.41906	nonsignificant	1123.29	874.971	923.386	721.891	699.887	297.023
mmu-miR-1903	sirt6	Control	15.2128	6.36101	10.7869	1.25937	0.90309	1.39451	0.163164	0.41906	nonsignificant	4.32591	7.3962	2.45745	11.1921	2.25952	9.79198
mmu-miR-27b-3p	sirt6	Control	15581.3	18923.7	17252.5	-0.280299	0.201003	-1.3945	0.163166	0.41906	nonsignificant	15390.9	14039.5	13366.7	10286.2	10542.9	5367.64
5_61302	sirt6	Control	1.63107	6.10632	3.86869	-1.85344	1.34171	-1.3814	0.167157	1	nonsignificant	2.16295	5.91696	5.52926	1.86535	1.12976	0
mmu-miR-1306-3p	sirt6	Control	0.601054	3.89909	2.25007	-2.58269	1.87139	-1.38009	0.167558	1	nonsignificant	5.04689	1.47924	2.45745	0	1.12976	0
mmu-miR-33-5p	sirt6	Control	0	2.18495	1.09248	-3.47318	2.51811	-1.37928	0.167808	1	nonsignificant	1.44197	2.21886	1.22872	0	0	0
mmu-miR-6923-5p	sirt6	Control	2.07217	6.98449	4.52833	-1.755	1.27473	-1.37676	0.168586	1	nonsignificant	4.32591	2.95848	8.60107	0	2.25952	1.088
mmu-miR-224-5p	sirt6	Control	21.7153	34.866	28.2907	-0.673961	0.491003	-1.37262	0.169871	0.433908	nonsignificant	35.3282	23.6679	20.2739	13.0575	15.8167	7.61598
mmu-miR-6988-5p	sirt6	Control	0	2.63374	1.31687	-3.75192	2.73891	-1.36986	0.170732	1	nonsignificant	4.32591	0	1.84309	0	0	0
mmu-miR-320-3p	sirt6	Control	266.558	328.104	297.331	-0.29969	0.219269	-1.36676	0.171699	0.436208	nonsignificant	248.019	250.731	242.059	149.228	171.159	116.416
mmu-miR-3058-3p	sirt6	Control	330.071	261.696	295.883	0.332353	0.243954	1.36236	0.173084	0.437364	nonsignificant	228.552	175.29	189.838	190.266	176.808	163.744
mmu-miR-21a-3p	sirt6	Control	106.856	145.543	126.2	-0.440786	0.325583	-1.35383	0.17579	0.44057	nonsignificant	130.498	93.1922	106.899	82.6972	70.0452	29.9199
mmu-miR-505-5p	sirt6	Control	0	2.56521	1.28261	-3.71671	2.74626	-1.35337	0.175938	1	nonsignificant	2.88394	0	3.07181	0	0	0
mmu-miR-615-3p	sirt6	Control	35.2223	52.9397	44.081	-0.579392	0.428398	-1.35246	0.176228	0.44057	nonsignificant	53.3529	31.0641	36.2474	24.8714	24.8547	10.336
mmu-miR-452-3p	sirt6	Control	2.4268	0	1.2134	3.83231	2.84145	1.34871	0.177429	1	nonsignificant	0	0	0	1.24357	0	2.176
mmu-miR-7038-5p	sirt6	Control	2.4268	0	1.2134	3.83231	2.84145	1.34871	0.177429	1	nonsignificant	0	0	0	1.24357	0	2.176
mmu-miR-1258-5p	sirt6	Control	5.20301	1.03724	3.12013	2.37164	1.75992	1.34759	0.177791	1	nonsignificant	0	2.21886	0	1.24357	1.12976	4.89599
mmu-miR-409-5p	sirt6	Control	23.4659	37.0769	30.2714	-0.671887	0.498627	-1.34747	0.177828	0.441313	nonsignificant	26.6764	22.9282	34.4043	18.0317	9.03809	10.88
mmu-miR-7652-5p	sirt6	Control	2.3727	0	1.18635	3.82113	2.83941	1.34575	0.178384	1	nonsignificant	0	0	0	0	2.8244	1.088
mmu-miR-200c-3p	sirt6	Control	13.665	6.85916	10.2621	0.987292	0.734979	1.34329	0.179177	0.441313	nonsignificant	5.76788	3.6981	6.14362	8.70497	8.47321	5.43999
mmu-miR-125b-2-3p	sirt6	Control	492.144	592.299	542.222	-0.266272	0.198299	-1.34278	0.179342	0.441313	nonsignificant	480.176	440.814	418.38	302.809	318.028	194.752
mmu-miR-29c-5p	sirt6	Control	3.89792	0.691494	2.29471	2.55613	1.90682	1.34052	0.180078	1	nonsignificant	0	1.47924	0	1.24357	1.12976	3.26399
mmu-miR-590-5p	sirt6	Control	4.67629	0.912175	2.79423	2.33639	1.75611	1.33043	0.183377	1	nonsignificant	2.16295	0	0	1.86535	1.12976	3.80799
mmu-miR-99b-3p	sirt6	Control	36.4002	57.1962	46.7982	-0.642724	0.484299	-1.32712	0.184468	0.449516	nonsignificant	62.7257	34.0225	33.7899	32.3328	22.5952	8.15998
14_24894	sirt6	Control	253.909	193.537	223.723	0.390553	0.294908	1.32432	0.185396	0.449516	nonsignificant	146.36	101.328	192.295	170.369	165.51	89.7598
mmu-miR-297c-3p	sirt6	Control	4.56724	1.14771	2.85747	1.95775	1.47902	1.32368	0.185609	1	nonsignificant	1.44197	0	1.22872	3.7307	2.25952	1.632
mmu-miR-539-3p	sirt6	Control	15.9003	7.97261	11.9365	0.970617	0.734284	1.32185	0.186217	0.449516	nonsignificant	6.48886	3.6981	7.98671	8.08319	6.77857	9.79198
mmu-miR-351-5p	sirt6	Control	883.327	1088.62	985.973	-0.302155	0.228732	-1.321	0.186501	0.449516	nonsignificant	1041.82	697.462	736.006	549.657	479.019	406.367
mmu-miR-211-3p	sirt6	Control	2.34118	0	1.17059	3.78353	2.86862	1.31894	0.18719	1	nonsignificant	0	0	0	0	1.12976	2.176
mmu-miR-6376	sirt6	Control	2.34118	0	1.17059	3.78353	2.86862	1.31894	0.18719	1	nonsignificant	0	0	0	0	1.12976	2.176
mmu-miR-8093	sirt6	Control	2.34118	0	1.17059	3.78353	2.86862	1.31894	0.18719	1	nonsignificant	0	0	0	0	1.12976	2.176
mmu-miR-880-3p	sirt6	Control	2.34118	0	1.17059	3.78353	2.86862	1.31894	0.18719	1	nonsignificant	0	0	0	0	1.12976	2.176
mmu-miR-682	sirt6	Control	4.97968	0.809389	2.89454	2.58016	1.96238	1.31481	0.188573	1	nonsignificant	0	0	1.84309	2.48714	6.77857	0
mmu-miR-3102-3p.2-3p	sirt6	Control	4.83624	1.23109	3.03367	1.97079	1.49904	1.3147	0.188611	1	nonsignificant	0	1.47924	1.22872	3.7307	1.12976	2.71999
mmu-miR-3112-3p	sirt6	Control	1.55674	5.41482	3.48578	-1.85957	1.41516	-1.31403	0.188836	1	nonsignificant	2.16295	4.43772	5.52926	1.24357	0	1.088
2_42727	sirt6	Control	10.1075	4.14205	7.12478	1.26023	0.959646	1.31322	0.189109	0.453475	nonsignificant	2.88394	2.21886	4.30053	7.46141	2.25952	5.98399
mmu-miR-298-3p	sirt6	Control	3.53115	0.608116	2.06963	2.5358	1.93453	1.31081	0.189923	1	nonsignificant	1.44197	0	0	3.7307	1.12976	1.088
mmu-miR-760-5p	sirt6	Control	3.53115	0.608116	2.06963	2.5358	1.93453	1.31081	0.189923	1	nonsignificant	1.44197	0	0	3.7307	1.12976	1.088
mmu-miR-324-3p	sirt6	Control	3.96011	10.7805	7.37032	-1.4524	1.1141	-1.30365	0.192352	0.458912	nonsignificant	6.48886	7.3962	10.4442	5.59605	0	1.088
mmu-miR-6931-5p	sirt6	Control	4.92794	1.29961	3.11377	1.94208	1.49916	1.29545	0.195165	1	nonsignificant	1.44197	1.47924	0	3.10892	1.12976	3.26399
8_75282	sirt6	Control	12.6636	5.65466	9.15913	1.16162	0.897539	1.29423	0.195587	0.459559	nonsignificant	7.20985	4.43772	1.22872	6.21784	5.08392	8.15998
mmu-miR-6974-3p	sirt6	Control	5.77457	1.8392	3.80689	1.65076	1.27672	1.29297	0.196022	1	nonsignificant	1.44197	1.47924	1.22872	6.21784	1.12976	2.176
13_20922	sirt6	Control	13.4388	6.89343	10.1661	0.963842	0.745515	1.29285	0.196062	0.459559	nonsignificant	6.48886	3.6981	5.52926	9.32676	9.03809	4.35199
mmu-let-7f-5p	sirt6	Control	8033.62	9523.69	8778.65	-0.245352	0.189945	-1.2917	0.196462	0.459559	nonsignificant	7157.22	6980.54	7382.79	4891.57	5634.68	2919.64
mmu-miR-101a-3p	sirt6	Control	494.776	618.559	556.667	-0.320115	0.247865	-1.29149	0.196535	0.459559	nonsignificant	488.107	427.501	484.732	318.353	372.256	151.232
mmu-miR-412-5p	sirt6	Control	2.24342	0	1.12171	3.72955	2.90238	1.285	0.198793	1	nonsignificant	0	0	0	2.48714	0	1.088
mmu-miR-351-3p	sirt6	Control	91.4664	122.759	107.112	-0.419573	0.32727	-1.28204	0.199828	0.464947	nonsignificant	116.079	77.6601	85.3963	67.7744	59.8773	27.7439
mmu-miR-6983-3p	sirt6	Control	2.58676	7.5926	5.08968	-1.58163	1.23891	-1.27663	0.201731	1	nonsignificant	5.76788	2.95848	8.60107	3.10892	0	1.088
mmu-miR-411-5p	sirt6	Control	22.2493	36.1754	29.2124	-0.68653	0.541866	-1.26698	0.205164	0.473452	nonsignificant	25.9554	35.5018	19.6596	19.8971	12.9923	5.43999
mmu-miR-423-5p	sirt6	Control	623.218	739.391	681.304	-0.24762	0.195826	-1.26449	0.206053	0.473452	nonsignificant	564.531	507.38	601.46	371.205	368.302	277.983
mmu-miR-208b-5p	sirt6	Control	4.84231	1.07919	2.96075	2.09227	1.65641	1.26314	0.206539	1	nonsignificant	0	0	2.45745	1.86535	2.25952	3.26399
mmu-miR-27a-3p	sirt6	Control	2417.93	2900.96	2659.45	-0.262342	0.20811	-1.2606	0.207454	0.473452	nonsignificant	2476.58	2028.78	2067.94	1587.41	1656.79	825.246
mmu-miR-30b-5p	sirt6	Control	218.074	270.258	244.166	-0.306564	0.243394	-1.25954	0.207836	0.473452	nonsignificant	195.387	224.105	189.223	135.549	145.739	82.1438
mmu-miR-361-5p	sirt6	Control	593.067	712.563	652.815	-0.265033	0.211125	-1.25533	0.209358	0.473452	nonsignificant	645.281	497.764	473.059	364.987	350.791	256.223
mmu-miR-100-5p	sirt6	Control	32529.7	38414.7	35472.2	-0.239872	0.191154	-1.25486	0.209528	0.473452	nonsignificant	32039.8	28309	26572.4	20189.3	22342.2	11873.3
mmu-miR-7010-3p	sirt6	Control	8.15047	2.44732	5.29889	1.71514	1.3705	1.25147	0.210762	1	nonsignificant	2.88394	1.47924	1.22872	3.7307	0	7.61598
mmu-miR-6962-3p	sirt6	Control	3.84381	0.608116	2.22596	2.65721	2.13871	1.24244	0.214075	1	nonsignificant	1.44197	0	0	0	3.95416	2.176
mmu-miR-21a-5p	sirt6	Control	40621.6	34444.4	37533	0.23799	0.191995	1.23957	0.215136	0.483799	nonsignificant	25004.5	27400	25255.2	21893.6	27586.5	17326.4
mmu-miR-7079-3p	sirt6	Control	0	2.31027	1.15514	-3.56338	2.87475	-1.23954	0.215144	1	nonsignificant	0	1.47924	3.68617	0	0	0
mmu-miR-1905	sirt6	Control	0	2.31027	1.15514	-3.56338	2.87475	-1.23954	0.215144	1	nonsignificant	0	1.47924	3.68617	0	0	0
mmu-miR-376c-3p	sirt6	Control	0	2.26116	1.13058	-3.53573	2.86804	-1.2328	0.217649	1	nonsignificant	2.16295	0	3.07181	0	0	0
mmu-miR-126b-3p	sirt6	Control	30.4657	46.1768	38.3212	-0.586079	0.47595	-1.23139	0.218178	0.488303	nonsignificant	28.1184	39.9395	35.633	24.2496	21.4655	7.07199
mmu-miR-669o-3p	sirt6	Control	9.03064	17.9778	13.5042	-0.985245	0.803992	-1.22544	0.220409	0.490959	nonsignificant	12.9777	14.0528	13.516	11.8139	2.25952	1.632
mmu-miR-504-5p	sirt6	Control	2.07217	0	1.03609	3.62321	2.96722	1.22108	0.222056	1	nonsignificant	0	0	0	0	2.25952	1.088
mmu-miR-6965-5p	sirt6	Control	2.07217	0	1.03609	3.62321	2.96722	1.22108	0.222056	1	nonsignificant	0	0	0	0	2.25952	1.088
5_61648	sirt6	Control	2.07217	0	1.03609	3.62321	2.96722	1.22108	0.222056	1	nonsignificant	0	0	0	0	2.25952	1.088
mmu-miR-7115-3p	sirt6	Control	2.07217	0	1.03609	3.62321	2.96722	1.22108	0.222056	1	nonsignificant	0	0	0	0	2.25952	1.088
mmu-miR-6907-5p	sirt6	Control	3.05938	0.539593	1.79948	2.43153	1.99338	1.21981	0.222538	1	nonsignificant	0	0	1.22872	1.24357	2.8244	1.088
mmu-miR-6990-3p	sirt6	Control	0.870062	3.7201	2.29508	-2.23103	1.83282	-1.21727	0.223503	1	nonsignificant	2.16295	3.6981	2.45745	0	0	1.088
mmu-miR-3473f	sirt6	Control	2.66109	7.48214	5.07161	-1.46196	1.20337	-1.21489	0.224408	1	nonsignificant	4.32591	5.17734	7.37234	3.7307	1.12976	0
mmu-miR-7013-5p	sirt6	Control	4.78534	0.608116	2.69673	2.95501	2.43727	1.21243	0.225348	1	nonsignificant	1.44197	0	0	0	0	5.98399
mmu-miR-210-5p	sirt6	Control	2.79037	9.73874	6.26455	-1.76263	1.45598	-1.21062	0.226042	1	nonsignificant	0	8.13582	13.516	1.24357	3.95416	0
mmu-miR-582-3p	sirt6	Control	3.21124	8.50478	5.85801	-1.46961	1.21454	-1.21001	0.226273	1	nonsignificant	7.93083	2.95848	8.60107	0	1.12976	3.26399
mmu-miR-6537-3p	sirt6	Control	7.16006	2.59948	4.87977	1.43369	1.18514	1.20972	0.226387	1	nonsignificant	3.60492	0	2.45745	4.97427	3.38928	3.26399
mmu-miR-3547-3p	sirt6	Control	0	1.8392	0.919602	-3.22761	2.66857	-1.20949	0.226475	1	nonsignificant	1.44197	1.47924	1.22872	0	0	0
mmu-miR-344f-5p	sirt6	Control	0	1.8392	0.919602	-3.22761	2.66857	-1.20949	0.226475	1	nonsignificant	1.44197	1.47924	1.22872	0	0	0
mmu-miR-6340	sirt6	Control	0	1.8392	0.919602	-3.22761	2.66857	-1.20949	0.226475	1	nonsignificant	1.44197	1.47924	1.22872	0	0	0
X_82823	sirt6	Control	429.072	338.519	383.795	0.33917	0.281231	1.20602	0.227809	0.502853	nonsignificant	290.557	206.354	272.162	200.836	234.99	241.536
mmu-miR-671-3p	sirt6	Control	29.129	44.3058	36.7174	-0.59572	0.494039	-1.20582	0.227889	0.502853	nonsignificant	42.5381	22.9282	35.633	24.2496	19.7708	6.52799
mmu-miR-6905-5p	sirt6	Control	3.23669	0.691494	1.96409	2.3029	1.92392	1.19698	0.231313	1	nonsignificant	0	1.47924	0	1.86535	1.69464	1.632
mmu-miR-1958	sirt6	Control	7.33215	3.13881	5.23548	1.24174	1.03929	1.19479	0.232169	1	nonsignificant	2.88394	2.95848	1.22872	3.10892	5.6488	3.26399
mmu-miR-30e-3p	sirt6	Control	87.1228	112.009	99.5659	-0.366262	0.306706	-1.19418	0.232407	0.509092	nonsignificant	81.4713	83.5771	87.8538	59.6912	42.9309	39.1679
2_42584	sirt6	Control	34.7966	48.1164	41.4565	-0.468581	0.392787	-1.19297	0.232883	0.509092	nonsignificant	41.0961	31.8037	36.2474	20.5189	22.0303	14.688
19_40713	sirt6	Control	0.686678	3.33266	2.00967	-2.25554	1.8936	-1.19114	0.233599	1	nonsignificant	2.88394	2.21886	2.45745	1.24357	0	0
mmu-miR-1970c-5p	sirt6	Control	1.97441	0	0.987205	3.56317	3.00946	1.18399	0.236417	1	nonsignificant	0	0	0	2.48714	1.12976	0
mmu-miR-3062-5p	sirt6	Control	1.97441	0	0.987205	3.56317	3.00946	1.18399	0.236417	1	nonsignificant	0	0	0	2.48714	1.12976	0
mmu-miR-29b-3p	sirt6	Control	43.7979	65.3424	54.5701	-0.565517	0.479913	-1.17837	0.238648	0.515456	nonsignificant	53.3529	36.2414	58.9787	22.3842	45.1904	9.24798
mmu-miR-3620-3p	sirt6	Control	18.8995	10.8761	14.8878	0.780698	0.663955	1.17583	0.239663	0.515456	nonsignificant	10.8148	3.6981	10.4442	9.94854	11.2976	9.24798
mmu-miR-125a-3p	sirt6	Control	49.0429	68.2024	58.6227	-0.462821	0.393629	-1.17578	0.239683	0.515456	nonsignificant	53.3529	56.2111	44.2341	28.6021	41.2363	14.144
mmu-miR-26a-1-3p	sirt6	Control	1.99177	0	0.995885	3.54861	3.02591	1.17274	0.2409	1	nonsignificant	0	0	0	1.24357	0	1.632
7_71832	sirt6	Control	21508.8	27242.5	24375.7	-0.340883	0.290677	-1.17272	0.240908	0.515456	nonsignificant	16339.7	20937.9	24055.3	12138.5	18433.2	6251.64
10_8630	sirt6	Control	17.0657	7.52434	12.295	1.15543	0.986033	1.1718	0.241277	0.515456	nonsignificant	5.04689	0	12.2872	5.59605	10.7327	10.336
mmu-miR-3104-5p	sirt6	Control	8.47931	3.86483	6.17207	1.13458	0.969349	1.17046	0.241817	1	nonsignificant	4.32591	1.47924	3.07181	6.21784	6.21369	2.176
mmu-miR-126b-5p	sirt6	Control	1.55674	4.90975	3.23324	-1.72348	1.47275	-1.17025	0.241901	1	nonsignificant	3.60492	1.47924	6.14362	1.24357	0	1.088
mmu-miR-216c-3p	sirt6	Control	5.64698	1.21623	3.4316	2.21889	1.89918	1.16834	0.24267	1	nonsignificant	2.88394	0	0	0	7.34345	2.176
mmu-miR-182-5p	sirt6	Control	2257.62	1950.8	2104.21	0.210565	0.180258	1.16813	0.242754	0.516265	nonsignificant	1520.56	1439.3	1449.89	1283.36	1378.31	1020
mmu-miR-135b-5p	sirt6	Control	0	2.11643	1.05821	-3.43171	2.94057	-1.16702	0.243202	1	nonsignificant	0	2.21886	2.45745	0	0	0
mmu-miR-542-5p	sirt6	Control	0	2.11643	1.05821	-3.43171	2.94057	-1.16702	0.243202	1	nonsignificant	0	2.21886	2.45745	0	0	0
mmu-miR-7237-3p	sirt6	Control	4.33295	1.03724	2.6851	2.10538	1.8073	1.16493	0.244047	1	nonsignificant	0	2.21886	0	1.24357	1.12976	3.80799
6_64783	sirt6	Control	2.15779	5.8442	4.001	-1.45897	1.25542	-1.16214	0.24518	1	nonsignificant	1.44197	3.6981	7.98671	1.24357	1.12976	1.088
mmu-let-7e-5p	sirt6	Control	2204.63	2544.58	2374.6	-0.206634	0.178742	-1.15605	0.247661	0.523631	nonsignificant	2093.74	1788.4	1879.95	1377.87	1438.19	848.638
mmu-miR-7076-3p	sirt6	Control	0.870062	3.66355	2.26681	-2.20335	1.90871	-1.15437	0.24835	1	nonsignificant	5.76788	1.47924	1.22872	0	0	1.088
mmu-miR-877-3p	sirt6	Control	10.0106	16.6707	13.3407	-0.744728	0.647136	-1.15081	0.249812	0.523631	nonsignificant	12.9777	11.8339	12.9016	5.59605	5.6488	4.89599
mmu-miR-152-3p	sirt6	Control	8621.75	10358.5	9490.11	-0.26461	0.230037	-1.15029	0.250024	0.523631	nonsignificant	7863.06	7996.78	7524.09	5806.22	6164.54	2671.03
14_25921	sirt6	Control	99.9718	74.7671	87.3695	0.412597	0.35994	1.14629	0.251674	0.523631	nonsignificant	72.8195	48.0753	49.149	52.8516	48.0148	56.5759
mmu-miR-6923-3p	sirt6	Control	4.83102	10.0399	7.43547	-1.05523	0.920782	-1.14602	0.251788	0.523631	nonsignificant	8.65182	4.43772	9.82979	1.24357	4.51904	2.176
mmu-miR-6919-3p	sirt6	Control	1.20211	4.74274	2.97242	-1.89962	1.65821	-1.14558	0.251967	1	nonsignificant	5.76788	1.47924	3.68617	0	2.25952	0
mmu-miR-344d-2-5p	sirt6	Control	3.02786	0.608116	1.81799	2.29638	2.00612	1.14469	0.252339	1	nonsignificant	1.44197	0	0	1.24357	1.12976	2.176
mmu-miR-6950-3p	sirt6	Control	3.02786	0.608116	1.81799	2.29638	2.00612	1.14469	0.252339	1	nonsignificant	1.44197	0	0	1.24357	1.12976	2.176
mmu-miR-8113	sirt6	Control	4.80759	1.29961	3.0536	1.93482	1.69229	1.14332	0.252907	1	nonsignificant	1.44197	1.47924	0	4.35249	4.51904	0
mmu-miR-7016-5p	sirt6	Control	5.75519	1.92258	3.83888	1.58809	1.38949	1.14293	0.253066	1	nonsignificant	0	2.95848	1.22872	2.48714	1.69464	4.35199
mmu-miR-1231-3p	sirt6	Control	7.15804	2.02562	4.59183	1.78599	1.56327	1.14248	0.253256	1	nonsignificant	2.88394	0	1.84309	0	2.8244	7.07199
mmu-miR-3109-3p	sirt6	Control	5.45466	1.6873	3.57098	1.63317	1.43001	1.14207	0.253424	1	nonsignificant	1.44197	0	2.45745	2.48714	1.12976	4.35199
mmu-miR-6989-5p	sirt6	Control	2.80166	0.539593	1.67063	2.29989	2.02275	1.13701	0.255534	1	nonsignificant	0	0	1.22872	1.86535	1.69464	1.088
mmu-miR-3070-5p	sirt6	Control	1.90008	0	0.95004	3.48726	3.06933	1.13616	0.255889	1	nonsignificant	0	0	0	1.86535	0	1.088
mmu-miR-429-3p	sirt6	Control	1.90008	0	0.95004	3.48726	3.06933	1.13616	0.255889	1	nonsignificant	0	0	0	1.86535	0	1.088
mmu-miR-7090-5p	sirt6	Control	1.90008	0	0.95004	3.48726	3.06933	1.13616	0.255889	1	nonsignificant	0	0	0	1.86535	0	1.088
mmu-miR-6966-3p	sirt6	Control	6.49074	2.29542	4.39308	1.45456	1.28528	1.13171	0.257757	1	nonsignificant	2.88394	0	2.45745	2.48714	2.25952	4.89599
mmu-miR-128-3p	sirt6	Control	20.7362	32.8696	26.8029	-0.642872	0.56916	-1.12951	0.258682	0.535598	nonsignificant	25.2345	32.5433	15.9734	14.9228	16.9464	4.35199
mmu-miR-93-5p	sirt6	Control	137.002	111.417	124.21	0.297838	0.265403	1.12221	0.261773	0.539621	nonsignificant	90.8441	81.3582	79.8671	83.319	81.9077	59.2959
mmu-miR-6946-3p	sirt6	Control	6.84537	1.9911	4.41824	1.79299	1.60016	1.12051	0.262497	1	nonsignificant	1.44197	2.95848	0	3.7307	0	5.98399
mmu-miR-146b-3p	sirt6	Control	0.686678	3.7352	2.21094	-2.42989	2.16971	-1.11992	0.26275	1	nonsignificant	0	2.21886	6.14362	1.24357	0	0
mmu-miR-3081-3p	sirt6	Control	1.28773	4.60518	2.94646	-1.77018	1.58205	-1.11892	0.263175	1	nonsignificant	1.44197	7.3962	1.22872	1.24357	1.12976	0
mmu-miR-7005-3p	sirt6	Control	2.89335	0.608116	1.75073	2.2406	2.00284	1.11871	0.263264	1	nonsignificant	1.44197	0	0	1.24357	1.69464	1.632
mmu-miR-7022-3p	sirt6	Control	2.75885	0.539593	1.64922	2.28167	2.04027	1.11832	0.263432	1	nonsignificant	0	0	1.22872	1.24357	2.25952	1.088
mmu-miR-181a-2-3p	sirt6	Control	15.0383	23.2452	19.1418	-0.627117	0.561529	-1.1168	0.264078	0.541995	nonsignificant	21.6295	14.0528	17.2021	11.1921	8.47321	5.43999
mmu-miR-132-3p	sirt6	Control	3.46289	7.50897	5.48593	-1.16767	1.04777	-1.11443	0.265094	1	nonsignificant	6.48886	4.43772	6.14362	1.24357	1.12976	2.71999
mmu-let-7i-5p	sirt6	Control	17244.1	20144.9	18694.5	-0.224249	0.201339	-1.11379	0.265371	0.542279	nonsignificant	14668.4	16020.2	14733	10655.5	12093.5	6160.24
mmu-miR-7033-3p	sirt6	Control	3.29686	0.539593	1.91823	2.52334	2.27991	1.10677	0.268395	1	nonsignificant	0	0	1.22872	1.24357	0	3.26399
mmu-miR-451a	sirt6	Control	71.3255	93.6555	82.4905	-0.399031	0.362351	-1.10123	0.270798	0.550973	nonsignificant	64.1676	54.7319	93.383	51.6081	33.8928	31.0079
mmu-miR-5625-5p	sirt6	Control	0	1.9911	0.995552	-3.33384	3.02948	-1.10047	0.271129	1	nonsignificant	1.44197	2.95848	0	0	0	0
mmu-miR-6516-3p	sirt6	Control	0	1.9571	0.978549	-3.32872	3.02599	-1.10004	0.271313	1	nonsignificant	1.44197	0	3.07181	0	0	0
mmu-miR-1911-3p	sirt6	Control	2.84447	0.608116	1.72629	2.22155	2.0207	1.0994	0.271596	1	nonsignificant	1.44197	0	0	2.48714	1.12976	1.088
mmu-miR-6408	sirt6	Control	3.02786	0.691494	1.85968	2.19036	1.99472	1.09808	0.272172	1	nonsignificant	0	1.47924	0	1.24357	1.12976	2.176
9_79879	sirt6	Control	4.33295	1.07919	2.70607	1.92927	1.77969	1.08405	0.278342	1	nonsignificant	0	0	2.45745	1.24357	1.12976	3.80799
mmu-miR-431-5p	sirt6	Control	1.77164	0	0.885822	3.39353	3.13235	1.08338	0.278638	1	nonsignificant	0	0	0	0	1.69464	1.088
mmu-miR-377-5p	sirt6	Control	1.77164	0	0.885822	3.39353	3.13235	1.08338	0.278638	1	nonsignificant	0	0	0	0	1.69464	1.088
mmu-miR-7669-3p	sirt6	Control	1.28773	4.16888	2.72831	-1.64336	1.51691	-1.08336	0.278649	1	nonsignificant	5.04689	1.47924	3.07181	1.24357	1.12976	0
mmu-miR-674-5p	sirt6	Control	5.0766	9.92203	7.49931	-0.948876	0.876706	-1.08232	0.279111	0.56544	nonsignificant	8.65182	5.91696	7.98671	4.35249	3.38928	1.088
mmu-miR-1981-3p	sirt6	Control	3.74605	1.14771	2.44688	1.68262	1.55777	1.08015	0.280075	1	nonsignificant	1.44197	0	1.22872	2.48714	2.8244	1.088
mmu-miR-199a-5p	sirt6	Control	36904.2	42287.1	39595.6	-0.196422	0.18207	-1.07882	0.280666	0.56615	nonsignificant	36024.7	28942.1	30889.5	24330.4	22920.6	14099.4
mmu-miR-541-5p	sirt6	Control	6.48468	2.31027	4.39747	1.45412	1.34973	1.07734	0.281328	1	nonsignificant	0	1.47924	3.68617	4.35249	1.12976	4.35199
mmu-miR-467d-3p	sirt6	Control	16.3697	25.2543	20.812	-0.616213	0.576569	-1.06876	0.285179	0.571221	nonsignificant	12.9777	19.2301	24.5745	8.70497	13.5571	5.43999
mmu-miR-7010-5p	sirt6	Control	16.0897	8.47718	12.2835	0.932006	0.872828	1.0678	0.28561	0.571221	nonsignificant	3.60492	12.5735	2.45745	4.97427	7.90833	11.424
mmu-miR-181b-5p	sirt6	Control	539.256	626.419	582.837	-0.216689	0.204161	-1.06136	0.288524	0.574604	nonsignificant	533.529	454.127	430.668	321.462	316.898	241.536
mmu-miR-5620-3p	sirt6	Control	4.31559	1.45177	2.88368	1.54023	1.45199	1.06078	0.288792	1	nonsignificant	2.16295	0	1.22872	2.48714	2.25952	2.176
9_78708	sirt6	Control	8.14524	3.10481	5.62503	1.34744	1.2706	1.06048	0.288928	1	nonsignificant	2.88394	0	4.30053	1.24357	3.38928	7.07199
mmu-miR-496a-3p	sirt6	Control	2.84447	0.691494	1.76798	2.11467	2.00877	1.05272	0.292471	1	nonsignificant	0	1.47924	0	2.48714	1.12976	1.088
mmu-miR-669m-3p	sirt6	Control	0.686678	3.42346	2.05507	-2.29363	2.18929	-1.04766	0.294797	1	nonsignificant	0	4.43772	3.07181	1.24357	0	0
mmu-let-7a-5p	sirt6	Control	5608.6	6378.04	5993.32	-0.185358	0.177105	-1.0466	0.295286	0.58478	nonsignificant	4775.08	4926.61	4693.73	3408	3656.47	2227.68
mmu-miR-302a-3p	sirt6	Control	2.94223	6.90828	4.92526	-1.25781	1.20385	-1.04482	0.296107	1	nonsignificant	3.60492	5.17734	6.75798	0	2.25952	2.176
mmu-miR-6364	sirt6	Control	7.06837	12.3619	9.71514	-0.810288	0.775555	-1.04478	0.296123	0.58478	nonsignificant	12.9777	6.65658	8.60107	5.59605	3.38928	2.71999
mmu-miR-1191b-3p	sirt6	Control	5.96402	2.29542	4.12972	1.3367	1.28067	1.04375	0.296599	1	nonsignificant	2.88394	0	2.45745	3.10892	2.25952	3.80799
mmu-miR-7117-3p	sirt6	Control	3.74605	1.23109	2.48857	1.62404	1.55648	1.04341	0.29676	1	nonsignificant	0	1.47924	1.22872	2.48714	2.8244	1.088
mmu-miR-7070-3p	sirt6	Control	6.98881	2.8199	4.90436	1.32008	1.26684	1.04202	0.297401	1	nonsignificant	5.04689	1.47924	0	2.48714	5.6488	3.26399
6_67320	sirt6	Control	3.56267	8.21557	5.88912	-1.17339	1.12742	-1.04078	0.29798	1	nonsignificant	4.32591	4.43772	9.82979	3.7307	2.8244	0
mmu-miR-6962-5p	sirt6	Control	2.94223	0.539593	1.74091	2.37409	2.28732	1.03793	0.299301	1	nonsignificant	0	0	1.22872	0	2.25952	2.176
mmu-miR-3087-3p	sirt6	Control	3.11348	0.608116	1.8608	2.33787	2.25675	1.03594	0.300228	1	nonsignificant	1.44197	0	0	2.48714	0	2.176
9_80914	sirt6	Control	2.66109	7.03765	4.84937	-1.36697	1.32006	-1.03554	0.300418	1	nonsignificant	7.20985	7.3962	1.22872	3.7307	1.12976	0
mmu-miR-181d-3p	sirt6	Control	3.27344	8.21583	5.74463	-1.34678	1.30116	-1.03507	0.300638	1	nonsignificant	5.04689	1.47924	12.2872	4.35249	0	1.088
8_72419	sirt6	Control	64.5663	85.0548	74.8105	-0.38726	0.376076	-1.02974	0.303133	0.596119	nonsignificant	60.5627	72.4828	58.3644	47.8774	46.3202	16.864
mmu-miR-7006-3p	sirt6	Control	1.63107	0	0.815536	3.28904	3.21089	1.02434	0.305675	1	nonsignificant	0	0	0	1.86535	1.12976	0
mmu-miR-6389	sirt6	Control	1.63107	0	0.815536	3.28904	3.21089	1.02434	0.305675	1	nonsignificant	0	0	0	1.86535	1.12976	0
13_22071	sirt6	Control	13.6771	21.458	17.5676	-0.65071	0.635387	-1.02412	0.30578	0.596842	nonsignificant	10.0938	17.7509	20.2739	4.97427	10.7327	6.52799
mmu-let-7d-5p	sirt6	Control	909.758	1048.86	979.31	-0.204459	0.199752	-1.02357	0.30604	0.596842	nonsignificant	767.128	844.646	752.593	547.792	606.682	355.775
mmu-miR-7082-5p	sirt6	Control	8.32458	4.10753	6.21606	1.02929	1.00818	1.02094	0.307285	1	nonsignificant	1.44197	5.17734	2.45745	6.83962	2.8244	3.80799
mmu-miR-705	sirt6	Control	5.01963	1.75583	3.38773	1.47528	1.44624	1.02008	0.307692	1	nonsignificant	2.88394	0	1.22872	2.48714	1.12976	3.80799
mmu-miR-6915-3p	sirt6	Control	0.601054	3.10481	1.85293	-2.28557	2.24219	-1.01934	0.30804	1	nonsignificant	2.88394	0	4.30053	0	1.12976	0
mmu-miR-7654-3p	sirt6	Control	4.33295	1.21623	2.77459	1.80976	1.7781	1.0178	0.308771	1	nonsignificant	2.88394	0	0	1.24357	1.12976	3.80799
mmu-miR-6961-3p	sirt6	Control	50.5276	64.9084	57.718	-0.364073	0.358572	-1.01534	0.309942	0.601954	nonsignificant	47.585	39.9395	59.5931	31.0892	31.6333	20.672
mmu-miR-666-3p	sirt6	Control	0	1.77068	0.88534	-3.17728	3.13249	-1.0143	0.31044	1	nonsignificant	0	1.47924	2.45745	0	0	0
mmu-miR-7674-3p	sirt6	Control	0	1.77068	0.88534	-3.17728	3.13249	-1.0143	0.31044	1	nonsignificant	0	1.47924	2.45745	0	0	0
mmu-miR-3099-3p	sirt6	Control	3.02179	0.608116	1.81495	2.29991	2.27367	1.01154	0.311758	1	nonsignificant	1.44197	0	0	3.10892	0	1.632
mmu-miR-6348	sirt6	Control	0	1.75583	0.877913	-3.16731	3.14112	-1.00834	0.313292	1	nonsignificant	2.88394	0	1.22872	0	0	0
mmu-miR-7046-3p	sirt6	Control	1.58826	0	0.79413	3.2541	3.23726	1.0052	0.314799	1	nonsignificant	0	0	0	1.24357	1.69464	0
mmu-miR-7005-5p	sirt6	Control	4.33295	1.41751	2.87523	1.55085	1.55086	0.99999	0.317315	1	nonsignificant	1.44197	0	1.84309	1.24357	1.12976	3.80799
mmu-miR-451b	sirt6	Control	10.034	4.95886	7.49645	0.989005	0.990049	0.998945	0.317821	0.614716	nonsignificant	1.44197	2.95848	6.75798	2.48714	5.6488	7.07199
mmu-miR-6410	sirt6	Control	0	1.72156	0.860782	-3.14112	3.15028	-0.997093	0.31872	1	nonsignificant	2.16295	0	1.84309	0	0	0
mmu-miR-7055-5p	sirt6	Control	3.51986	0.809389	2.16462	2.0843	2.09339	0.995658	0.319417	1	nonsignificant	0	0	1.84309	3.10892	3.38928	0
mmu-miR-6978-5p	sirt6	Control	4.69045	1.75583	3.22314	1.41148	1.41847	0.995074	0.3197	1	nonsignificant	2.88394	0	1.22872	3.10892	3.95416	1.088
mmu-miR-205-3p	sirt6	Control	2.94223	0.608116	1.77517	2.26285	2.27514	0.9946	0.319931	1	nonsignificant	1.44197	0	0	0	2.25952	2.176
mmu-miR-466p-3p	sirt6	Control	25.4807	35.7619	30.6213	-0.476404	0.479413	-0.993725	0.320357	0.617081	nonsignificant	26.6764	25.8867	28.2606	19.2753	18.0762	6.52799
mmu-miR-7015-3p	sirt6	Control	1.74012	5.2133	3.47671	-1.66135	1.67343	-0.992784	0.320815	1	nonsignificant	2.88394	7.3962	1.22872	0	0	2.176
mmu-miR-3113-3p	sirt6	Control	22.6976	14.2014	18.4495	0.655158	0.662771	0.988513	0.322901	0.619444	nonsignificant	15.1407	5.17734	12.2872	8.70497	10.7327	15.232
mmu-miR-1231-5p	sirt6	Control	8.61904	3.85714	6.23809	1.17436	1.18911	0.987593	0.323352	1	nonsignificant	5.04689	3.6981	0	8.70497	2.25952	3.26399
mmu-miR-7055-3p	sirt6	Control	3.53115	1.03724	2.2842	1.82932	1.85374	0.986823	0.323729	1	nonsignificant	0	2.21886	0	3.7307	1.12976	1.088
mmu-miR-493-5p	sirt6	Control	4.934	9.88489	7.40945	-1.03608	1.05161	-0.985238	0.324507	0.619993	nonsignificant	15.8617	2.21886	4.9149	1.24357	2.25952	3.80799
mmu-miR-7665-3p	sirt6	Control	3.53115	1.14771	2.33943	1.59064	1.62218	0.980558	0.326811	1	nonsignificant	1.44197	0	1.22872	3.7307	1.12976	1.088
mmu-miR-330-5p	sirt6	Control	1.20211	4.0661	2.6341	-1.68544	1.72042	-0.979668	0.32725	1	nonsignificant	2.88394	1.47924	4.9149	0	2.25952	0
16_31477	sirt6	Control	0	1.6873	0.843651	-3.11435	3.18088	-0.979084	0.327539	1	nonsignificant	1.44197	0	2.45745	0	0	0
mmu-miR-7075-5p	sirt6	Control	1.74012	4.89464	3.31738	-1.58539	1.61981	-0.978752	0.327703	1	nonsignificant	5.76788	2.95848	2.45745	0	0	2.176
mmu-miR-7226-3p	sirt6	Control	18.4798	10.4961	14.488	0.791213	0.810944	0.975669	0.329229	0.626468	nonsignificant	10.0938	2.95848	11.0585	3.7307	9.60297	14.144
mmu-miR-687	sirt6	Control	1.55674	0	0.77837	3.19576	3.2928	0.970528	0.331784	1	nonsignificant	0	0	0	1.24357	0	1.088
mmu-miR-1899	sirt6	Control	1.55674	0	0.77837	3.19576	3.2928	0.970528	0.331784	1	nonsignificant	0	0	0	1.24357	0	1.088
mmu-miR-3067-5p	sirt6	Control	1.55674	0	0.77837	3.19576	3.2928	0.970528	0.331784	1	nonsignificant	0	0	0	1.24357	0	1.088
mmu-miR-344-5p	sirt6	Control	1.55674	0	0.77837	3.19576	3.2928	0.970528	0.331784	1	nonsignificant	0	0	0	1.24357	0	1.088
mmu-miR-26a-2-3p	sirt6	Control	1.55674	0	0.77837	3.19576	3.2928	0.970528	0.331784	1	nonsignificant	0	0	0	1.24357	0	1.088
mmu-miR-302c-3p	sirt6	Control	1.55674	0	0.77837	3.19576	3.2928	0.970528	0.331784	1	nonsignificant	0	0	0	1.24357	0	1.088
mmu-miR-7118-3p	sirt6	Control	1.55674	0	0.77837	3.19576	3.2928	0.970528	0.331784	1	nonsignificant	0	0	0	1.24357	0	1.088
mmu-miR-5618-5p	sirt6	Control	1.55674	0	0.77837	3.19576	3.2928	0.970528	0.331784	1	nonsignificant	0	0	0	1.24357	0	1.088
mmu-miR-3105-5p	sirt6	Control	1.55674	0	0.77837	3.19576	3.2928	0.970528	0.331784	1	nonsignificant	0	0	0	1.24357	0	1.088
mmu-miR-3077-3p	sirt6	Control	1.55674	0	0.77837	3.19576	3.2928	0.970528	0.331784	1	nonsignificant	0	0	0	1.24357	0	1.088
mmu-miR-6921-3p	sirt6	Control	1.55674	0	0.77837	3.19576	3.2928	0.970528	0.331784	1	nonsignificant	0	0	0	1.24357	0	1.088
mmu-miR-7654-5p	sirt6	Control	1.55674	0	0.77837	3.19576	3.2928	0.970528	0.331784	1	nonsignificant	0	0	0	1.24357	0	1.088
mmu-miR-7211-3p	sirt6	Control	2.77621	0.539593	1.6579	2.28104	2.35546	0.968407	0.332841	1	nonsignificant	0	0	1.22872	0	1.12976	2.71999
mmu-miR-876-3p	sirt6	Control	4.16693	1.03724	2.60208	2.03232	2.10347	0.966175	0.333957	1	nonsignificant	0	2.21886	0	1.24357	0	4.35199
mmu-miR-802-3p	sirt6	Control	2.45832	0.608116	1.53322	2.0127	2.08577	0.964968	0.334561	1	nonsignificant	1.44197	0	0	1.24357	1.69464	1.088
mmu-miR-92a-2-5p	sirt6	Control	5.88042	2.05988	3.97015	1.51508	1.57133	0.964208	0.334942	1	nonsignificant	3.60492	0	1.22872	6.83962	3.95416	0
mmu-miR-136-3p	sirt6	Control	2.75885	6.03062	4.39474	-1.13308	1.17559	-0.963837	0.335128	1	nonsignificant	2.88394	2.21886	8.60107	1.24357	2.25952	1.088
11_13702	sirt6	Control	552.002	654.964	603.483	-0.247014	0.256449	-0.96321	0.335442	0.635717	nonsignificant	677.726	357.976	459.543	346.955	338.928	225.216
mmu-miR-7034-5p	sirt6	Control	3.71453	1.07919	2.39686	1.71674	1.78286	0.962916	0.33559	1	nonsignificant	0	0	2.45745	2.48714	1.12976	2.176
mmu-miR-7677-3p	sirt6	Control	3.48025	0.608116	2.04418	2.49218	2.59073	0.961962	0.336069	1	nonsignificant	1.44197	0	0	0	0	4.35199
2_46692	sirt6	Control	7.3067	3.10481	5.20575	1.1992	1.25241	0.95751	0.33831	1	nonsignificant	2.88394	0	4.30053	1.24357	5.08392	4.89599
mmu-miR-7001-3p	sirt6	Control	3.84381	1.14771	2.49576	1.71705	1.79476	0.956703	0.338717	1	nonsignificant	1.44197	0	1.22872	0	3.95416	2.176
mmu-miR-712-5p	sirt6	Control	5.95795	11.1488	8.55338	-0.92979	0.972318	-0.956261	0.33894	0.637411	nonsignificant	2.88394	7.3962	14.7447	4.97427	1.12976	3.26399
mmu-miR-30e-5p	sirt6	Control	1645.47	1454.96	1550.22	0.177581	0.185745	0.956047	0.339049	0.637411	nonsignificant	1168.72	1113.87	1005.1	971.226	1005.49	718.079
3_50779	sirt6	Control	9515.63	7420.25	8467.94	0.358792	0.376401	0.953218	0.34048	0.637552	nonsignificant	4410.26	7759.36	4401.9	5857.83	3129.44	5772.37
mmu-miR-7045-5p	sirt6	Control	7.54621	3.9482	5.74721	0.928707	0.974706	0.952807	0.340688	1	nonsignificant	2.88394	2.95848	3.07181	6.21784	2.8244	3.26399
mmu-miR-30d-3p	sirt6	Control	6.19915	2.59922	4.39919	1.29196	1.365	0.946495	0.343896	1	nonsignificant	2.88394	2.95848	0	1.24357	7.90833	1.632
mmu-miR-7211-5p	sirt6	Control	4.01506	1.50088	2.75797	1.40544	1.48907	0.943833	0.345255	1	nonsignificant	0	1.47924	1.84309	2.48714	1.69464	2.176
mmu-miR-7025-3p	sirt6	Control	4.54785	1.45177	2.99981	1.61322	1.70925	0.943815	0.345264	1	nonsignificant	2.16295	0	1.22872	0	2.8244	3.80799
7_70869	sirt6	Control	3.3599	1.14771	2.25381	1.5305	1.62606	0.941232	0.346586	1	nonsignificant	1.44197	0	1.22872	1.24357	3.38928	1.088
mmu-miR-872-3p	sirt6	Control	61.0008	76.1264	68.5636	-0.315052	0.337508	-0.933464	0.35058	0.652822	nonsignificant	63.4467	52.513	56.5213	43.5249	38.4119	20.672
mmu-miR-6414	sirt6	Control	1.47112	0	0.735558	3.11993	3.3506	0.931155	0.351774	1	nonsignificant	0	0	0	0	1.12976	1.088
mmu-miR-194-2-3p	sirt6	Control	1.47112	0	0.735558	3.11993	3.3506	0.931155	0.351774	1	nonsignificant	0	0	0	0	1.12976	1.088
mmu-miR-693-5p	sirt6	Control	1.47112	0	0.735558	3.11993	3.3506	0.931155	0.351774	1	nonsignificant	0	0	0	0	1.12976	1.088
mmu-miR-3077-5p	sirt6	Control	1.47112	0	0.735558	3.11993	3.3506	0.931155	0.351774	1	nonsignificant	0	0	0	0	1.12976	1.088
mmu-miR-7042-5p	sirt6	Control	1.47112	0	0.735558	3.11993	3.3506	0.931155	0.351774	1	nonsignificant	0	0	0	0	1.12976	1.088
mmu-miR-3063-3p	sirt6	Control	1.47112	0	0.735558	3.11993	3.3506	0.931155	0.351774	1	nonsignificant	0	0	0	0	1.12976	1.088
mmu-miR-2136	sirt6	Control	1.47112	0	0.735558	3.11993	3.3506	0.931155	0.351774	1	nonsignificant	0	0	0	0	1.12976	1.088
mmu-miR-292b-3p	sirt6	Control	1.47112	0	0.735558	3.11993	3.3506	0.931155	0.351774	1	nonsignificant	0	0	0	0	1.12976	1.088
mmu-miR-6994-5p	sirt6	Control	1.47112	0	0.735558	3.11993	3.3506	0.931155	0.351774	1	nonsignificant	0	0	0	0	1.12976	1.088
mmu-miR-1198-3p	sirt6	Control	1.47112	0	0.735558	3.11993	3.3506	0.931155	0.351774	1	nonsignificant	0	0	0	0	1.12976	1.088
mmu-miR-6976-5p	sirt6	Control	1.47112	0	0.735558	3.11993	3.3506	0.931155	0.351774	1	nonsignificant	0	0	0	0	1.12976	1.088
mmu-let-7d-3p	sirt6	Control	138.942	165.157	152.049	-0.24571	0.264382	-0.929374	0.352695	0.652822	nonsignificant	131.94	115.381	126.559	91.4022	94.335	47.8719
mmu-miR-365-2-5p	sirt6	Control	4.1435	8.40174	6.27262	-1.04615	1.12773	-0.927662	0.353583	1	nonsignificant	5.04689	5.91696	7.98671	4.35249	0	2.176
7_67955	sirt6	Control	30.3933	40.5998	35.4966	-0.423241	0.457525	-0.925066	0.354932	0.652822	nonsignificant	35.3282	29.5848	27.0319	11.8139	20.3357	16.32
mmu-miR-425-5p	sirt6	Control	33.6963	45.6576	39.677	-0.431267	0.46686	-0.923762	0.35561	0.652822	nonsignificant	34.6073	26.6263	42.391	27.9803	22.0303	8.15998
mmu-miR-1947-5p	sirt6	Control	0.901581	3.18819	2.04488	-1.74383	1.89179	-0.921788	0.356639	1	nonsignificant	1.44197	1.47924	4.30053	0	1.69464	0
mmu-miR-2139	sirt6	Control	0.870062	2.87644	1.87325	-1.83592	1.99396	-0.920743	0.357185	1	nonsignificant	1.44197	3.6981	1.22872	0	0	1.088
mmu-miR-664-5p	sirt6	Control	9.67855	5.47592	7.57724	0.804402	0.873749	0.920633	0.357242	0.652822	nonsignificant	5.04689	3.6981	3.68617	5.59605	3.38928	5.98399
mmu-miR-331-5p	sirt6	Control	7.56644	13.0874	10.3269	-0.757655	0.824068	-0.919408	0.357882	0.652822	nonsignificant	12.9777	11.0943	5.52926	5.59605	6.77857	1.088
4_53046	sirt6	Control	22.7175	32.8244	27.771	-0.512975	0.558492	-0.918499	0.358358	0.652822	nonsignificant	22.3505	22.9282	28.875	11.1921	23.725	4.89599
mmu-miR-28c	sirt6	Control	0	1.57683	0.788417	-3.00209	3.27101	-0.917787	0.35873	1	nonsignificant	0	2.21886	1.22872	0	0	0
mmu-miR-5107-5p	sirt6	Control	4.64763	1.92258	3.28511	1.3127	1.43464	0.914998	0.360193	1	nonsignificant	0	2.95848	1.22872	2.48714	4.51904	1.088
1_4658	sirt6	Control	0.686678	2.97206	1.82937	-2.09875	2.29704	-0.913674	0.360888	1	nonsignificant	5.76788	0	1.22872	1.24357	0	0
mmu-miR-6933-3p	sirt6	Control	2.66109	0.608116	1.6346	2.13925	2.34277	0.913129	0.361175	1	nonsignificant	1.44197	0	0	3.7307	1.12976	0
17_34794	sirt6	Control	2.10369	5.67719	3.89044	-1.37082	1.50327	-0.911892	0.361825	1	nonsignificant	3.60492	3.6981	5.52926	0	3.95416	0
11_12154	sirt6	Control	16.8701	10.9521	13.9111	0.607413	0.666382	0.911509	0.362027	0.655548	nonsignificant	10.8148	4.43772	9.82979	10.5703	8.47321	8.15998
mmu-miR-7000-5p	sirt6	Control	2.48984	0.539593	1.51472	2.16932	2.38167	0.91084	0.36238	1	nonsignificant	0	0	1.22872	1.24357	3.38928	0
mmu-miR-1249-3p	sirt6	Control	18.5642	25.977	22.2706	-0.473329	0.519949	-0.910339	0.362644	0.655548	nonsignificant	20.9086	19.9697	17.8165	12.4357	12.9923	5.98399
5_61690	sirt6	Control	2.67845	0.608116	1.64328	2.12292	2.33586	0.90884	0.363435	1	nonsignificant	1.44197	0	0	2.48714	0	1.632
mmu-miR-1192	sirt6	Control	4.51633	1.41751	2.96692	1.61896	1.78289	0.908055	0.363849	1	nonsignificant	1.44197	0	1.84309	0	1.12976	4.89599
mmu-miR-6955-5p	sirt6	Control	4.06394	1.57683	2.82039	1.37121	1.51134	0.907282	0.364258	1	nonsignificant	0	2.21886	1.22872	1.24357	2.25952	2.71999
mmu-miR-690	sirt6	Control	188.849	227.352	208.101	-0.264496	0.292367	-0.904672	0.365639	0.658431	nonsignificant	180.967	159.758	173.864	149.228	117.495	54.9439
mmu-miR-7052-5p	sirt6	Control	3.19388	6.60135	4.89761	-1.05677	1.16964	-0.903499	0.366261	1	nonsignificant	10.8148	1.47924	3.07181	1.24357	2.25952	1.632
mmu-miR-7039-3p	sirt6	Control	4.41335	1.50088	2.95712	1.54311	1.70886	0.903006	0.366523	1	nonsignificant	0	1.47924	1.84309	0	3.38928	3.26399
mmu-miR-1249-5p	sirt6	Control	7.49211	3.54591	5.51901	1.07543	1.19459	0.900253	0.367985	1	nonsignificant	6.48886	0	1.84309	4.97427	5.6488	2.176
17_33624	sirt6	Control	0.870062	3.13907	2.00457	-1.96193	2.19051	-0.895648	0.370441	1	nonsignificant	3.60492	0	3.68617	0	0	1.088
mmu-miR-322-5p	sirt6	Control	41.6194	52.3641	46.9918	-0.333514	0.374882	-0.889649	0.373654	0.666044	nonsignificant	38.2122	37.7206	42.391	23.006	26.5494	18.496
mmu-miR-32-5p	sirt6	Control	2.53265	0.608116	1.57038	2.07637	2.33631	0.888737	0.374144	1	nonsignificant	1.44197	0	0	1.86535	2.8244	0
mmu-miR-3473c	sirt6	Control	12.9181	7.91556	10.4168	0.729064	0.821277	0.88772	0.374691	0.666044	nonsignificant	8.65182	7.3962	1.84309	8.08319	10.1678	3.80799
mmu-miR-877-5p	sirt6	Control	4.38992	7.99919	6.19456	-0.84139	0.949284	-0.886341	0.375434	1	nonsignificant	7.93083	5.91696	4.30053	3.10892	3.38928	1.088
mmu-miR-327	sirt6	Control	21.3914	30.2525	25.8219	-0.495162	0.559654	-0.884764	0.376284	0.666044	nonsignificant	23.0715	13.3132	32.5612	16.1664	15.2518	5.43999
mmu-miR-7662-3p	sirt6	Control	0	1.50088	0.750442	-2.93677	3.31947	-0.884711	0.376313	1	nonsignificant	0	1.47924	1.84309	0	0	0
mmu-miR-704	sirt6	Control	2.15779	0.539593	1.34869	1.9237	2.17816	0.883177	0.377141	1	nonsignificant	0	0	1.22872	1.24357	1.12976	1.088
7_68449	sirt6	Control	223.416	274.976	249.196	-0.295673	0.33515	-0.882211	0.377663	0.666044	nonsignificant	153.57	249.992	212.569	157.933	166.075	59.8399
X_84230	sirt6	Control	17874	15333.8	16603.9	0.221197	0.250838	0.881834	0.377866	0.666044	nonsignificant	8905.6	12811	12727.7	10437.9	13322.7	6280.47
mmu-miR-1198-5p	sirt6	Control	35.1816	47.6902	41.4359	-0.426432	0.484743	-0.879708	0.379018	0.666044	nonsignificant	34.6073	33.2829	39.9335	29.2238	25.9845	6.52799
14_25503	sirt6	Control	67.6078	52.3138	59.9608	0.361446	0.41222	0.876828	0.38058	0.666044	nonsignificant	27.3974	36.981	53.4495	34.8199	36.1524	36.4479
mmu-miR-150-5p	sirt6	Control	23.0907	32.8433	27.967	-0.490532	0.560173	-0.875681	0.381204	0.666044	nonsignificant	24.5135	27.366	22.117	20.5189	16.3815	3.80799
17_34032	sirt6	Control	3287.47	2674.72	2981.09	0.297345	0.341016	0.871939	0.383241	0.667124	nonsignificant	1423.94	2154.51	2429.8	1205.64	1922.85	1999.2
mmu-miR-7662-5p	sirt6	Control	3.3599	1.29961	2.32976	1.41463	1.62307	0.871577	0.383439	1	nonsignificant	1.44197	1.47924	0	1.24357	3.38928	1.088
mmu-miR-6906-3p	sirt6	Control	10.0962	5.0343	7.56526	1.02568	1.1871	0.864023	0.387576	0.672179	nonsignificant	0	9.61506	1.22872	6.83962	4.51904	4.89599
3_51402	sirt6	Control	0	1.45177	0.725884	-2.89404	3.35408	-0.862842	0.388224	1	nonsignificant	2.16295	0	1.22872	0	0	0
mmu-miR-3086-5p	sirt6	Control	0	1.45177	0.725884	-2.89404	3.35408	-0.862842	0.388224	1	nonsignificant	2.16295	0	1.22872	0	0	0
mmu-miR-7059-3p	sirt6	Control	0	1.41751	0.708753	-2.86235	3.38278	-0.846155	0.397467	1	nonsignificant	1.44197	0	1.84309	0	0	0
mmu-miR-184-5p	sirt6	Control	4.16693	1.21623	2.69158	1.75241	2.07489	0.844578	0.398347	1	nonsignificant	2.88394	0	0	1.24357	0	4.35199
mmu-miR-3544-5p	sirt6	Control	1.28773	0	0.643866	2.95019	3.50224	0.842372	0.39958	1	nonsignificant	0	0	0	1.24357	1.12976	0
mmu-miR-7037-5p	sirt6	Control	1.28773	0	0.643866	2.95019	3.50224	0.842372	0.39958	1	nonsignificant	0	0	0	1.24357	1.12976	0
mmu-miR-698-5p	sirt6	Control	1.28773	0	0.643866	2.95019	3.50224	0.842372	0.39958	1	nonsignificant	0	0	0	1.24357	1.12976	0
mmu-miR-6924-3p	sirt6	Control	1.28773	0	0.643866	2.95019	3.50224	0.842372	0.39958	1	nonsignificant	0	0	0	1.24357	1.12976	0
mmu-miR-767	sirt6	Control	1.28773	0	0.643866	2.95019	3.50224	0.842372	0.39958	1	nonsignificant	0	0	0	1.24357	1.12976	0
mmu-miR-7030-3p	sirt6	Control	1.28773	0	0.643866	2.95019	3.50224	0.842372	0.39958	1	nonsignificant	0	0	0	1.24357	1.12976	0
mmu-miR-5132-3p	sirt6	Control	1.28773	0	0.643866	2.95019	3.50224	0.842372	0.39958	1	nonsignificant	0	0	0	1.24357	1.12976	0
mmu-miR-12190-3p	sirt6	Control	1.28773	0	0.643866	2.95019	3.50224	0.842372	0.39958	1	nonsignificant	0	0	0	1.24357	1.12976	0
mmu-miR-127-5p	sirt6	Control	1.28773	0	0.643866	2.95019	3.50224	0.842372	0.39958	1	nonsignificant	0	0	0	1.24357	1.12976	0
mmu-miR-3073a-5p	sirt6	Control	1.28773	0	0.643866	2.95019	3.50224	0.842372	0.39958	1	nonsignificant	0	0	0	1.24357	1.12976	0
mmu-miR-188-5p	sirt6	Control	1.28773	0	0.643866	2.95019	3.50224	0.842372	0.39958	1	nonsignificant	0	0	0	1.24357	1.12976	0
mmu-miR-3965	sirt6	Control	2.53265	0.691494	1.61207	1.95198	2.32202	0.840642	0.400549	1	nonsignificant	0	1.47924	0	1.86535	2.8244	0
1_3961	sirt6	Control	62.7345	48.7149	55.7247	0.374809	0.446298	0.839817	0.401011	0.68154	nonsignificant	28.1184	43.6376	37.4761	48.4991	46.3202	14.144
mmu-miR-546	sirt6	Control	3.78887	1.60367	2.69627	1.27106	1.5148	0.839092	0.401417	1	nonsignificant	2.16295	1.47924	0	3.10892	2.25952	1.088
6_64629	sirt6	Control	9.20678	5.26267	7.23472	0.801323	0.95656	0.837713	0.402192	0.68154	nonsignificant	1.44197	5.91696	4.30053	3.10892	5.08392	5.98399
mmu-miR-7a-5p	sirt6	Control	38.6662	28.7734	33.7198	0.41188	0.491825	0.837452	0.402338	0.68154	nonsignificant	17.3036	19.9697	27.6463	19.2753	17.5113	23.392
mmu-miR-7661-3p	sirt6	Control	2.34118	0.539593	1.44039	2.03927	2.44033	0.835655	0.403349	1	nonsignificant	0	0	1.22872	0	1.12976	2.176
mmu-miR-6984-5p	sirt6	Control	2.34118	0.539593	1.44039	2.03927	2.44033	0.835655	0.403349	1	nonsignificant	0	0	1.22872	0	1.12976	2.176
mmu-miR-1291	sirt6	Control	10.3285	6.18227	8.25538	0.733437	0.879248	0.834164	0.404188	0.68154	nonsignificant	2.16295	6.65658	4.9149	4.35249	5.08392	6.52799
mmu-miR-183-5p	sirt6	Control	1534.38	1348.23	1441.31	0.186773	0.223979	0.833885	0.404346	0.68154	nonsignificant	1065.62	1115.35	859.492	783.448	1012.83	703.935
mmu-miR-7044-5p	sirt6	Control	7.69808	13.4191	10.5586	-0.832346	0.998516	-0.833582	0.404516	0.68154	nonsignificant	18.0246	1.47924	11.6729	4.97427	1.12976	5.43999
16_31949	sirt6	Control	20.5528	30.0794	25.3161	-0.528241	0.634399	-0.832663	0.405035	0.68154	nonsignificant	14.4197	34.0225	18.4309	16.1664	16.9464	3.26399
mmu-miR-130b-3p	sirt6	Control	3.60548	1.07919	2.34233	1.71012	2.05602	0.83176	0.405544	1	nonsignificant	0	0	2.45745	4.35249	2.25952	0
mmu-miR-7084-3p	sirt6	Control	4.3584	1.61878	2.98859	1.37821	1.6572	0.831646	0.405609	1	nonsignificant	0	0	3.68617	3.10892	1.69464	2.176
3_49786	sirt6	Control	5.62068	2.59948	4.11008	1.07524	1.29402	0.83093	0.406013	1	nonsignificant	3.60492	0	2.45745	2.48714	2.25952	3.80799
mmu-miR-378d	sirt6	Control	0.601054	2.49669	1.54887	-1.98061	2.38543	-0.830295	0.406372	1	nonsignificant	1.44197	0	4.30053	0	1.12976	0
mmu-let-7c-2-3p	sirt6	Control	50.7296	40.2768	45.5032	0.32996	0.397794	0.829476	0.406835	0.68154	nonsignificant	32.4443	25.1471	33.7899	37.9288	26.5494	19.584
mmu-miR-98-5p	sirt6	Control	111.661	132.169	121.915	-0.237651	0.286515	-0.829453	0.406848	0.68154	nonsignificant	103.822	96.1506	98.9123	68.3962	82.4725	37.5359
mmu-miR-1943-3p	sirt6	Control	8.20137	4.37016	6.28576	0.880001	1.06215	0.828513	0.40738	1	nonsignificant	3.60492	1.47924	4.9149	7.46141	1.12976	4.35199
mmu-miR-7667-3p	sirt6	Control	6.24719	3.44287	4.84503	0.877542	1.05946	0.828294	0.407504	1	nonsignificant	3.60492	2.95848	1.22872	4.35249	3.95416	2.176
mmu-miR-744-3p	sirt6	Control	1.50264	4.7305	3.11657	-1.59437	1.92737	-0.827225	0.408109	1	nonsignificant	0	6.65658	3.68617	0	2.8244	0
mmu-miR-346-3p	sirt6	Control	5.24869	9.12032	7.18451	-0.775211	0.938314	-0.826174	0.408705	0.68154	nonsignificant	7.93083	3.6981	9.21543	2.48714	5.6488	1.088
mmu-miR-1839-5p	sirt6	Control	26.6158	35.6555	31.1356	-0.429514	0.522438	-0.822135	0.411	0.68154	nonsignificant	30.2814	31.0641	19.0452	9.32676	15.8167	16.32
mmu-miR-466c-5p	sirt6	Control	3.88056	1.8392	2.85988	1.08133	1.3162	0.821551	0.411332	1	nonsignificant	1.44197	1.47924	1.22872	2.48714	2.25952	1.632
7_69832	sirt6	Control	25.7243	33.8345	29.7794	-0.389674	0.474347	-0.821496	0.411364	0.68154	nonsignificant	19.4666	28.8452	27.6463	17.4099	16.3815	9.24798
mmu-miR-7033-5p	sirt6	Control	27.7221	20.5818	24.152	0.42872	0.522686	0.820224	0.412088	0.68154	nonsignificant	23.0715	11.0943	12.9016	16.7882	17.5113	11.424
mmu-miR-3473g	sirt6	Control	2.48984	0.691494	1.59067	1.92847	2.35255	0.819737	0.412366	1	nonsignificant	0	1.47924	0	1.24357	3.38928	0
mmu-miR-6934-3p	sirt6	Control	2.3727	0.608116	1.49041	1.96696	2.40076	0.819307	0.412611	1	nonsignificant	1.44197	0	0	0	2.8244	1.088
mmu-miR-712-3p	sirt6	Control	4.76798	1.9571	3.36254	1.22452	1.49503	0.819061	0.412752	1	nonsignificant	1.44197	0	3.07181	1.24357	1.12976	4.35199
mmu-miR-370-3p	sirt6	Control	28.5587	18.5612	23.5599	0.609472	0.744943	0.818145	0.413274	0.68154	nonsignificant	28.1184	2.21886	12.9016	11.8139	15.2518	17.408
5_59269	sirt6	Control	0.686678	2.56521	1.62595	-1.89305	2.31791	-0.816704	0.414097	1	nonsignificant	2.88394	0	3.07181	1.24357	0	0
mmu-miR-6999-3p	sirt6	Control	3.97225	1.6873	2.82978	1.19106	1.4628	0.814234	0.415511	1	nonsignificant	1.44197	0	2.45745	1.86535	2.25952	2.176
mmu-miR-5627-3p	sirt6	Control	3.89792	1.60367	2.75079	1.2774	1.57238	0.812398	0.416563	1	nonsignificant	2.16295	1.47924	0	1.24357	1.12976	3.26399
mmu-miR-30b-3p	sirt6	Control	9.0121	5.14958	7.08084	0.808159	0.995221	0.81204	0.416769	0.6849	nonsignificant	8.65182	1.47924	1.84309	3.7307	7.34345	3.80799
17_35177	sirt6	Control	1.03002	3.42346	2.22674	-1.71262	2.11153	-0.811079	0.41732	1	nonsignificant	0	4.43772	3.07181	1.86535	0	0
mmu-miR-1982-3p	sirt6	Control	2.24342	0.539593	1.39151	1.98869	2.45759	0.809206	0.418397	1	nonsignificant	0	0	1.22872	2.48714	0	1.088
mmu-miR-1843b-3p	sirt6	Control	69.2195	83.8137	76.5166	-0.278793	0.345696	-0.806467	0.419973	0.685418	nonsignificant	61.2837	49.5546	79.2527	49.7427	38.4119	26.6559
mmu-miR-194-1-3p	sirt6	Control	31.8095	22.474	27.1418	0.485818	0.602438	0.806419	0.420001	0.685418	nonsignificant	17.3036	5.91696	28.2606	14.9228	19.7708	16.32
mmu-miR-22-5p	sirt6	Control	6.02706	9.81182	7.91944	-0.686889	0.854789	-0.803577	0.421641	0.685714	nonsignificant	7.93083	5.17734	9.21543	3.10892	5.6488	1.632
mmu-miR-6368	sirt6	Control	1.97441	4.54147	3.25794	-1.169	1.46733	-0.796685	0.425634	1	nonsignificant	7.20985	1.47924	1.84309	2.48714	1.12976	0
mmu-miR-375-3p	sirt6	Control	5.82345	3.05544	4.43944	0.922741	1.15846	0.796525	0.425727	1	nonsignificant	4.32591	1.47924	1.22872	4.97427	1.69464	2.71999
mmu-miR-12191-3p	sirt6	Control	3.10219	1.29961	2.2009	1.29355	1.62716	0.794973	0.426629	1	nonsignificant	1.44197	1.47924	0	1.86535	2.25952	1.088
mmu-miR-7083-5p	sirt6	Control	3.10219	1.29961	2.2009	1.29355	1.62716	0.794973	0.426629	1	nonsignificant	1.44197	1.47924	0	1.86535	2.25952	1.088
10_9669	sirt6	Control	4.26148	1.90773	3.08461	1.19305	1.50477	0.792847	0.427867	1	nonsignificant	2.88394	1.47924	0	1.24357	5.08392	1.088
2_43868	sirt6	Control	25.7518	34.2002	29.976	-0.422024	0.532362	-0.792739	0.42793	0.693542	nonsignificant	24.5135	22.1886	30.7181	7.46141	16.9464	15.776
mmu-miR-7016-3p	sirt6	Control	0.870062	2.44732	1.65869	-1.60715	2.04718	-0.785056	0.432421	1	nonsignificant	2.88394	1.47924	1.22872	0	0	1.088
mmu-miR-346-5p	sirt6	Control	4.5846	1.82435	3.20447	1.31239	1.68269	0.779933	0.435431	1	nonsignificant	4.32591	0	0	2.48714	1.12976	3.26399
mmu-miR-6963-5p	sirt6	Control	4.23519	7.7294	5.98229	-0.896183	1.15431	-0.776383	0.437523	1	nonsignificant	7.93083	5.91696	3.68617	3.7307	0	2.71999
mmu-miR-379-3p	sirt6	Control	0	1.29961	0.649805	-2.72025	3.51251	-0.774447	0.438667	1	nonsignificant	1.44197	1.47924	0	0	0	0
mmu-miR-7647-3p	sirt6	Control	0	1.29961	0.649805	-2.72025	3.51251	-0.774447	0.438667	1	nonsignificant	1.44197	1.47924	0	0	0	0
mmu-miR-134-5p	sirt6	Control	0	1.29961	0.649805	-2.72025	3.51251	-0.774447	0.438667	1	nonsignificant	1.44197	1.47924	0	0	0	0
mmu-miR-3473h-5p	sirt6	Control	0	1.29961	0.649805	-2.72025	3.51251	-0.774447	0.438667	1	nonsignificant	1.44197	1.47924	0	0	0	0
mmu-miR-29b-2-5p	sirt6	Control	0	1.29961	0.649805	-2.72025	3.51251	-0.774447	0.438667	1	nonsignificant	1.44197	1.47924	0	0	0	0
mmu-miR-466d-3p	sirt6	Control	10.9295	15.5501	13.2398	-0.528622	0.683394	-0.773524	0.439213	0.709381	nonsignificant	14.4197	8.13582	12.9016	4.35249	6.21369	6.52799
mmu-miR-6995-5p	sirt6	Control	2.4268	0.691494	1.55915	1.8425	2.39577	0.769061	0.441857	1	nonsignificant	0	1.47924	0	1.24357	0	2.176
mmu-miR-1946b	sirt6	Control	4.88512	7.92324	6.40418	-0.728422	0.947205	-0.769023	0.44188	1	nonsignificant	7.93083	5.17734	4.9149	2.48714	1.69464	3.26399
mmu-miR-7012-3p	sirt6	Control	4.65893	2.44732	3.55312	0.925339	1.20706	0.766608	0.443315	1	nonsignificant	2.88394	1.47924	1.22872	3.10892	2.25952	2.176
mmu-miR-7053-3p	sirt6	Control	0.870062	2.3788	1.62443	-1.57123	2.05301	-0.765328	0.444076	1	nonsignificant	1.44197	1.47924	2.45745	0	0	1.088
mmu-miR-99a-3p	sirt6	Control	11.1202	6.27333	8.69675	0.820343	1.07743	0.761391	0.446424	0.718559	nonsignificant	0	5.91696	7.98671	10.5703	3.38928	4.35199
mmu-miR-466i-3p	sirt6	Control	2.31775	0.691494	1.50462	1.81412	2.3943	0.757681	0.448642	1	nonsignificant	0	1.47924	0	3.10892	1.12976	0
mmu-miR-6367	sirt6	Control	2.07217	0.539593	1.30588	1.88695	2.49046	0.757672	0.448647	1	nonsignificant	0	0	1.22872	0	2.25952	1.088
mmu-miR-6338	sirt6	Control	2.07217	0.539593	1.30588	1.88695	2.49046	0.757672	0.448647	1	nonsignificant	0	0	1.22872	0	2.25952	1.088
mmu-miR-7092-3p	sirt6	Control	2.07217	0.539593	1.30588	1.88695	2.49046	0.757672	0.448647	1	nonsignificant	0	0	1.22872	0	2.25952	1.088
mmu-miR-3087-5p	sirt6	Control	2.07217	0.539593	1.30588	1.88695	2.49046	0.757672	0.448647	1	nonsignificant	0	0	1.22872	0	2.25952	1.088
5_59441	sirt6	Control	2.40337	0.539593	1.47148	2.11518	2.79637	0.756402	0.449408	1	nonsignificant	0	0	1.22872	4.35249	0	0
mmu-miR-652-3p	sirt6	Control	291.964	329.184	310.574	-0.170881	0.226077	-0.755855	0.449736	0.719802	nonsignificant	250.903	238.897	254.346	187.779	197.708	103.904
mmu-miR-362-5p	sirt6	Control	45.1146	35.2482	40.1814	0.364656	0.482998	0.754983	0.450259	0.719802	nonsignificant	25.9554	36.981	15.9734	19.8971	33.8928	20.128
mmu-miR-21c	sirt6	Control	2.61019	0.608116	1.60915	2.07371	2.74777	0.754689	0.450436	1	nonsignificant	1.44197	0	0	0	0	3.26399
mmu-miR-7031-3p	sirt6	Control	2.34118	4.70822	3.5247	-1.04982	1.39841	-0.750723	0.452819	1	nonsignificant	4.32591	4.43772	1.84309	0	1.12976	2.176
mmu-miR-6916-3p	sirt6	Control	3.21124	1.14771	2.17947	1.43238	1.91149	0.749352	0.453645	1	nonsignificant	1.44197	0	1.22872	0	1.12976	3.26399
mmu-miR-181d-5p	sirt6	Control	3.26214	1.29961	2.28088	1.37202	1.83252	0.748708	0.454033	1	nonsignificant	1.44197	1.47924	0	3.7307	2.25952	0
mmu-miR-3547-5p	sirt6	Control	3.34777	1.29961	2.32369	1.40252	1.87512	0.747961	0.454484	1	nonsignificant	1.44197	1.47924	0	4.97427	1.12976	0
mmu-miR-6956-5p	sirt6	Control	0.686678	2.109	1.39784	-1.59941	2.14062	-0.747172	0.45496	1	nonsignificant	1.44197	1.47924	1.84309	1.24357	0	0
mmu-miR-185-3p	sirt6	Control	7.6379	4.06559	5.85175	0.933914	1.25762	0.742606	0.45772	1	nonsignificant	1.44197	7.3962	0	5.59605	2.8244	3.80799
mmu-miR-6906-5p	sirt6	Control	4.32688	1.75583	3.04135	1.2673	1.70716	0.742343	0.457879	1	nonsignificant	2.88394	0	1.22872	3.10892	0	3.26399
mmu-miR-467b-5p	sirt6	Control	7.01949	10.9056	8.96254	-0.633214	0.854722	-0.740842	0.458789	0.729683	nonsignificant	4.32591	9.61506	10.4442	6.83962	2.8244	2.176
mmu-miR-3572-5p	sirt6	Control	4.99013	2.05988	3.52501	1.26603	1.70913	0.74075	0.458845	1	nonsignificant	3.60492	0	1.22872	7.46141	0	1.088
mmu-miR-1948-5p	sirt6	Control	0	1.23109	0.615543	-2.64777	3.57556	-0.740519	0.458985	1	nonsignificant	0	1.47924	1.22872	0	0	0
mmu-miR-6336	sirt6	Control	0	1.23109	0.615543	-2.64777	3.57556	-0.740519	0.458985	1	nonsignificant	0	1.47924	1.22872	0	0	0
mmu-miR-669p-3p	sirt6	Control	0	1.23109	0.615543	-2.64777	3.57556	-0.740519	0.458985	1	nonsignificant	0	1.47924	1.22872	0	0	0
mmu-miR-7676-3p	sirt6	Control	0	1.23109	0.615543	-2.64777	3.57556	-0.740519	0.458985	1	nonsignificant	0	1.47924	1.22872	0	0	0
mmu-miR-6897-5p	sirt6	Control	0	1.23109	0.615543	-2.64777	3.57556	-0.740519	0.458985	1	nonsignificant	0	1.47924	1.22872	0	0	0
mmu-miR-139-3p	sirt6	Control	0	1.23109	0.615543	-2.64777	3.57556	-0.740519	0.458985	1	nonsignificant	0	1.47924	1.22872	0	0	0
mmu-miR-872-5p	sirt6	Control	118.986	138.703	128.845	-0.215917	0.291939	-0.739596	0.459545	0.729683	nonsignificant	102.38	113.162	97.0692	64.0437	90.9458	44.0639
mmu-miR-7026-5p	sirt6	Control	2.89335	1.23109	2.06222	1.23202	1.66595	0.739528	0.459587	1	nonsignificant	0	1.47924	1.22872	1.24357	1.69464	1.632
mmu-miR-8103	sirt6	Control	3.78887	1.75583	2.77235	1.09851	1.48769	0.7384	0.460271	1	nonsignificant	2.88394	0	1.22872	3.10892	2.25952	1.088
mmu-miR-6985-3p	sirt6	Control	2.75885	1.14771	1.95328	1.24091	1.68801	0.735133	0.462259	1	nonsignificant	1.44197	0	1.22872	1.24357	2.25952	1.088
mmu-miR-3102-5p	sirt6	Control	3.02786	1.29961	2.16373	1.22945	1.67349	0.734664	0.462544	1	nonsignificant	1.44197	1.47924	0	1.24357	1.12976	2.176
13_20935	sirt6	Control	6.39585	10.8756	8.63574	-0.728882	0.993814	-0.733419	0.463303	0.733173	nonsignificant	9.3728	9.61506	5.52926	5.59605	6.21369	0
mmu-miR-183-3p	sirt6	Control	3.48834	5.98125	4.7348	-0.776874	1.06087	-0.732297	0.463987	1	nonsignificant	4.32591	3.6981	5.52926	3.10892	1.69464	1.088
15_26944	sirt6	Control	1.03002	3.6487	2.33936	-1.81287	2.48302	-0.730105	0.465326	1	nonsignificant	8.65182	0	0	1.86535	0	0
mmu-miR-703	sirt6	Control	5.04508	8.09	6.56754	-0.684168	0.940068	-0.727785	0.466745	1	nonsignificant	5.04689	8.13582	4.9149	4.35249	1.69464	2.176
mmu-miR-701-5p	sirt6	Control	0.601054	2.19238	1.39672	-1.77521	2.44203	-0.726938	0.467264	1	nonsignificant	0	2.95848	1.84309	0	1.12976	0
mmu-miR-24-2-5p	sirt6	Control	54.0293	64.8894	59.4594	-0.259388	0.36132	-0.71789	0.472825	0.745731	nonsignificant	54.7948	49.5546	42.391	39.7942	31.6333	19.04
mmu-miR-6935-3p	sirt6	Control	2.9188	1.14771	2.03326	1.34292	1.87362	0.716747	0.47353	1	nonsignificant	1.44197	0	1.22872	3.10892	2.25952	0
mmu-miR-1306-5p	sirt6	Control	3.45682	1.21623	2.33653	1.49223	2.0927	0.713063	0.475807	1	nonsignificant	2.88394	0	0	3.10892	0	2.176
mmu-miR-6920-5p	sirt6	Control	29.6121	22.2763	25.9442	0.398669	0.561869	0.709541	0.477989	0.751354	nonsignificant	22.3505	14.7924	13.516	10.5703	15.2518	19.584
mmu-miR-6991-5p	sirt6	Control	3.18781	1.41751	2.30266	1.13613	1.60389	0.708358	0.478723	1	nonsignificant	1.44197	0	1.84309	3.10892	1.12976	1.088
mmu-miR-6929-3p	sirt6	Control	1.97441	4.17605	3.07523	-1.0337	1.47078	-0.702823	0.482166	1	nonsignificant	2.88394	5.17734	1.22872	2.48714	1.12976	0
mmu-miR-6975-3p	sirt6	Control	8.71073	5.39229	7.05151	0.698796	0.995724	0.701797	0.482806	0.75586	nonsignificant	5.76788	5.17734	1.22872	8.08319	2.25952	3.80799
mmu-miR-6372	sirt6	Control	0.686678	2.22689	1.45679	-1.69397	2.41919	-0.700223	0.483788	1	nonsignificant	1.44197	0	3.68617	1.24357	0	0
mmu-miR-3475-3p	sirt6	Control	0	1.14771	0.573855	-2.5566	3.66074	-0.698385	0.484936	1	nonsignificant	1.44197	0	1.22872	0	0	0
mmu-miR-5617-3p	sirt6	Control	0	1.14771	0.573855	-2.5566	3.66074	-0.698385	0.484936	1	nonsignificant	1.44197	0	1.22872	0	0	0
mmu-miR-448-3p	sirt6	Control	0	1.14771	0.573855	-2.5566	3.66074	-0.698385	0.484936	1	nonsignificant	1.44197	0	1.22872	0	0	0
mmu-miR-202-3p	sirt6	Control	0	1.14771	0.573855	-2.5566	3.66074	-0.698385	0.484936	1	nonsignificant	1.44197	0	1.22872	0	0	0
mmu-miR-3154	sirt6	Control	0	1.14771	0.573855	-2.5566	3.66074	-0.698385	0.484936	1	nonsignificant	1.44197	0	1.22872	0	0	0
mmu-miR-6911-3p	sirt6	Control	0	1.14771	0.573855	-2.5566	3.66074	-0.698385	0.484936	1	nonsignificant	1.44197	0	1.22872	0	0	0
mmu-miR-7019-3p	sirt6	Control	0.686678	2.26833	1.4775	-1.69531	2.42764	-0.69834	0.484965	1	nonsignificant	0	3.6981	1.22872	1.24357	0	0
mmu-miR-7071-5p	sirt6	Control	8.52297	13.1071	10.815	-0.598447	0.858627	-0.696981	0.485815	0.75586	nonsignificant	17.3036	6.65658	6.14362	2.48714	10.1678	2.176
mmu-miR-15a-5p	sirt6	Control	13.9308	9.341	11.6359	0.579724	0.831808	0.696944	0.485838	0.75586	nonsignificant	10.0938	2.21886	9.21543	11.1921	11.2976	2.176
mmu-miR-1187	sirt6	Control	2.48984	0.809389	1.64961	1.59853	2.29565	0.696328	0.486223	1	nonsignificant	0	0	1.84309	1.24357	3.38928	0
mmu-miR-7014-5p	sirt6	Control	8.40582	5.24781	6.82682	0.695864	1.00019	0.695734	0.486595	1	nonsignificant	4.32591	4.43772	3.07181	1.24357	9.60297	3.26399
mmu-miR-6400	sirt6	Control	4.35031	1.34898	2.84965	1.64214	2.36445	0.694512	0.487361	1	nonsignificant	0	0	3.07181	0	0	5.43999
mmu-miR-3102-3p	sirt6	Control	124.324	141.197	132.761	-0.183509	0.264655	-0.69339	0.488065	0.75586	nonsignificant	111.753	109.464	97.6835	75.8576	73.9993	53.8559
mmu-miR-3101-5p	sirt6	Control	5.97818	3.45798	4.71808	0.787574	1.1375	0.692375	0.488702	1	nonsignificant	1.44197	1.47924	4.9149	4.35249	5.08392	1.088
mmu-miR-8119	sirt6	Control	107.838	93.9027	100.871	0.198245	0.287433	0.689707	0.490379	0.75586	nonsignificant	77.1454	69.5243	65.7367	61.5566	64.3964	49.5039
mmu-miR-6396	sirt6	Control	1967.35	1716.5	1841.92	0.196428	0.284882	0.689506	0.490505	0.75586	nonsignificant	950.258	1239.6	1676.59	907.804	1264.2	992.254
10_9082	sirt6	Control	5.39449	2.90353	4.14901	0.869438	1.26655	0.68646	0.492423	1	nonsignificant	4.32591	0	2.45745	3.10892	2.8244	2.71999
mmu-miR-669b-3p	sirt6	Control	1.90615	0.539593	1.22287	1.74889	2.55163	0.6854	0.493091	1	nonsignificant	0	0	1.22872	0	1.12976	1.632
mmu-miR-7079-5p	sirt6	Control	2.75885	1.07919	1.91902	1.30842	1.90957	0.685192	0.493222	1	nonsignificant	0	0	2.45745	1.24357	2.25952	1.088
mmu-miR-1907	sirt6	Control	5.72046	3.15367	4.43707	0.884678	1.2959	0.682673	0.494813	1	nonsignificant	0	4.43772	2.45745	4.97427	3.95416	1.088
mmu-miR-7021-3p	sirt6	Control	3.78887	1.72874	2.7588	1.18107	1.73314	0.681462	0.495579	1	nonsignificant	0	3.6981	0	3.10892	2.25952	1.088
mmu-miR-28a-5p	sirt6	Control	117.394	135.491	126.442	-0.203889	0.299457	-0.680862	0.495959	0.759688	nonsignificant	105.985	82.8375	118.572	69.6398	88.6862	39.7119
mmu-miR-6910-5p	sirt6	Control	9.74682	6.50574	8.12628	0.583021	0.856821	0.680447	0.496222	0.759688	nonsignificant	6.48886	5.17734	3.07181	8.08319	3.38928	4.35199
mmu-miR-3076-3p	sirt6	Control	4.5846	2.29542	3.44001	0.953968	1.4036	0.679657	0.496722	1	nonsignificant	2.88394	0	2.45745	2.48714	1.12976	3.26399
mmu-miR-12180-3p	sirt6	Control	19.2396	14.4436	16.8416	0.435715	0.644012	0.676564	0.498683	0.760688	nonsignificant	10.8148	14.7924	6.75798	13.0575	15.2518	4.89599
mmu-miR-6945-5p	sirt6	Control	0.601054	1.8392	1.22013	-1.51508	2.24144	-0.67594	0.499079	1	nonsignificant	1.44197	1.47924	1.22872	0	1.12976	0
mmu-miR-665-5p	sirt6	Control	3.54329	1.38299	2.46314	1.39331	2.06402	0.675048	0.499646	1	nonsignificant	0	2.95848	0	0	3.38928	2.176
15_26112	sirt6	Control	6.05571	10.1923	8.12402	-0.781051	1.15938	-0.673679	0.500516	0.760688	nonsignificant	10.0938	0	13.516	2.48714	2.25952	4.35199
11_15196	sirt6	Control	12.5583	18.3381	15.4482	-0.517292	0.770044	-0.671769	0.501731	0.760688	nonsignificant	9.3728	19.2301	12.2872	4.35249	15.8167	2.176
mmu-miR-7660-5p	sirt6	Control	1.99177	0.608116	1.29994	1.68569	2.51491	0.670278	0.502681	1	nonsignificant	1.44197	0	0	1.24357	0	1.632
mmu-miR-1892	sirt6	Control	0.601054	1.99136	1.29621	-1.6555	2.47944	-0.667693	0.50433	1	nonsignificant	2.16295	0	2.45745	0	1.12976	0
mmu-miR-7008-3p	sirt6	Control	2.75885	1.29961	2.02923	1.12203	1.68279	0.66677	0.504919	1	nonsignificant	1.44197	1.47924	0	1.24357	2.25952	1.088
12_18119	sirt6	Control	3.6402	1.57683	2.60852	1.19409	1.80358	0.66207	0.507926	1	nonsignificant	0	2.21886	1.22872	1.86535	0	3.26399
mmu-miR-3082-3p	sirt6	Control	2.45832	4.72359	3.59095	-0.960514	1.45134	-0.661813	0.508091	1	nonsignificant	2.88394	0	7.98671	1.24357	1.69464	1.088
mmu-miR-1943-5p	sirt6	Control	45.0799	54.0903	49.5851	-0.257842	0.389904	-0.661297	0.508422	0.768355	nonsignificant	46.864	34.7622	41.1622	22.3842	36.1524	16.864
mmu-miR-25-5p	sirt6	Control	4.77607	7.60433	6.1902	-0.656652	0.994192	-0.660489	0.50894	1	nonsignificant	10.0938	3.6981	3.68617	4.35249	2.8244	1.088
mmu-miR-8115	sirt6	Control	3.145	5.43398	4.28949	-0.771733	1.17398	-0.657364	0.510947	1	nonsignificant	5.04689	5.91696	1.22872	2.48714	1.69464	1.088
mmu-miR-200b-3p	sirt6	Control	12.5372	8.995	10.7661	0.477705	0.728204	0.656004	0.511821	0.768848	nonsignificant	9.3728	4.43772	6.75798	9.32676	7.34345	4.35199
mmu-miR-7068-3p	sirt6	Control	6.00683	8.81601	7.41142	-0.581611	0.887014	-0.655695	0.51202	0.768848	nonsignificant	6.48886	6.65658	6.75798	3.7307	1.69464	3.80799
mmu-miR-7039-5p	sirt6	Control	2.96162	1.29961	2.13061	1.23051	1.87815	0.655174	0.512356	1	nonsignificant	1.44197	1.47924	0	3.7307	1.69464	0
11_12983	sirt6	Control	1.28773	2.87644	2.08209	-1.09662	1.67658	-0.654081	0.513059	1	nonsignificant	1.44197	3.6981	1.22872	1.24357	1.12976	0
16_29670	sirt6	Control	102.667	86.5593	94.6134	0.253065	0.387543	0.652997	0.513758	0.769001	nonsignificant	54.7948	68.7847	71.266	75.8576	79.0833	23.392
mmu-miR-7684-3p	sirt6	Control	0.870062	2.36394	1.617	-1.53617	2.36407	-0.649798	0.515823	1	nonsignificant	4.32591	0	1.22872	0	0	1.088
mmu-miR-6366	sirt6	Control	2.94223	1.07919	2.01071	1.39795	2.16207	0.646577	0.517906	1	nonsignificant	0	0	2.45745	0	2.25952	2.176
mmu-miR-6418-5p	sirt6	Control	3.71453	1.72874	2.72163	1.13551	1.75862	0.645682	0.518485	1	nonsignificant	0	3.6981	0	2.48714	1.12976	2.176
mmu-let-7k	sirt6	Control	3.81229	6.36126	5.08678	-0.772666	1.19684	-0.645586	0.518548	1	nonsignificant	5.04689	4.43772	4.9149	0	2.25952	3.26399
mmu-miR-344i	sirt6	Control	4.31559	2.29542	3.3055	0.88016	1.36499	0.644809	0.519051	1	nonsignificant	2.88394	0	2.45745	2.48714	2.25952	2.176
mmu-miR-6960-5p	sirt6	Control	4.91664	2.668	3.79232	0.871387	1.3532	0.643947	0.51961	1	nonsignificant	5.04689	0	1.22872	2.48714	3.38928	2.176
mmu-miR-6995-3p	sirt6	Control	39.2524	30.8309	35.0417	0.350578	0.544573	0.643768	0.519726	0.770473	nonsignificant	30.2814	10.3547	30.1037	24.2496	33.8928	9.79198
mmu-miR-3080-5p	sirt6	Control	5.82143	2.43247	4.12695	1.23976	1.92874	0.642782	0.520366	1	nonsignificant	5.76788	0	0	0	1.12976	6.52799
mmu-miR-92a-1-5p	sirt6	Control	1.90615	0.608116	1.25713	1.62811	2.53305	0.642745	0.520389	1	nonsignificant	1.44197	0	0	0	1.12976	1.632
mmu-miR-3071-3p	sirt6	Control	1.90615	4.58654	3.24634	-1.30275	2.02814	-0.642335	0.520656	1	nonsignificant	0	0	10.4442	0	1.12976	1.632
mmu-miR-378a-5p	sirt6	Control	7.34344	10.3782	8.86084	-0.524941	0.817277	-0.642305	0.520675	0.770473	nonsignificant	10.0938	4.43772	9.21543	3.7307	3.38928	4.35199
mmu-miR-466e-3p	sirt6	Control	13.4396	18.1719	15.8057	-0.424547	0.661209	-0.642076	0.520824	0.770473	nonsignificant	13.6987	10.3547	17.2021	4.97427	13.5571	4.35199
mmu-let-7i-3p	sirt6	Control	12.0727	17.2103	14.6415	-0.496284	0.773817	-0.641345	0.521298	0.770473	nonsignificant	12.9777	11.8339	14.1303	14.301	6.21369	1.088
16_29832	sirt6	Control	6.93993	4.08095	5.51044	0.757359	1.18175	0.640877	0.521602	1	nonsignificant	0	2.95848	6.14362	3.7307	5.08392	2.71999
mmu-miR-674-3p	sirt6	Control	39.7132	47.0404	43.3768	-0.246077	0.387111	-0.635675	0.524988	0.773494	nonsignificant	33.8863	32.5433	39.9335	23.006	25.4196	16.864
mmu-miR-130a-3p	sirt6	Control	39.1428	46.7109	42.9269	-0.256115	0.404666	-0.632905	0.526796	0.773731	nonsignificant	44.7011	29.5848	31.9468	27.3585	21.4655	15.776
mmu-miR-1948-3p	sirt6	Control	5.00833	7.50154	6.25494	-0.596179	0.942278	-0.6327	0.526929	1	nonsignificant	7.93083	3.6981	5.52926	1.86535	3.38928	2.71999
mmu-miR-667-5p	sirt6	Control	0.686678	1.8392	1.26294	-1.39883	2.21785	-0.630714	0.528227	1	nonsignificant	1.44197	1.47924	1.22872	1.24357	0	0
mmu-miR-7019-5p	sirt6	Control	3.3599	1.6873	2.5236	0.973267	1.55218	0.627033	0.530638	1	nonsignificant	1.44197	0	2.45745	1.24357	3.38928	1.088
mmu-miR-7214-5p	sirt6	Control	0.601054	1.92258	1.26182	-1.58502	2.53221	-0.625946	0.531351	1	nonsignificant	0	2.95848	1.22872	0	1.12976	0
mmu-miR-770-3p	sirt6	Control	1.99177	0.691494	1.34163	1.55459	2.4958	0.622883	0.533361	1	nonsignificant	0	1.47924	0	1.24357	0	1.632
8_74753	sirt6	Control	132.533	114.246	123.39	0.208033	0.33441	0.622089	0.533884	0.774262	nonsignificant	100.217	59.9092	100.141	60.313	80.213	70.7199
4_54497	sirt6	Control	100730	111426	106078	-0.145608	0.234213	-0.621691	0.534145	0.774262	nonsignificant	79867.1	85868.4	85628.5	64779.3	46800.9	50095.2
mmu-miR-7649-3p	sirt6	Control	0.901581	2.49669	1.69914	-1.41983	2.2901	-0.619986	0.535267	1	nonsignificant	1.44197	0	4.30053	0	1.69464	0
7_72199	sirt6	Control	84.9549	70.5137	77.7343	0.258612	0.417523	0.619395	0.535656	0.774262	nonsignificant	56.2368	45.8565	57.75	33.5763	38.9768	57.1199
mmu-miR-6347	sirt6	Control	1.90615	3.52651	2.71633	-0.93664	1.51455	-0.61843	0.536292	1	nonsignificant	2.88394	1.47924	3.68617	0	1.12976	1.632
mmu-miR-296-5p	sirt6	Control	8.81979	12.411	10.6154	-0.521884	0.844141	-0.618243	0.536415	0.774262	nonsignificant	10.8148	8.13582	9.21543	6.21784	1.12976	5.98399
18_38258	sirt6	Control	3.87449	6.23594	5.05521	-0.678166	1.10056	-0.616203	0.537761	1	nonsignificant	6.48886	5.17734	2.45745	4.35249	1.12976	1.088
mmu-miR-30c-2-3p	sirt6	Control	27.3432	33.7411	30.5422	-0.299199	0.486273	-0.615289	0.538364	0.774262	nonsignificant	31.0023	19.9697	25.8032	23.006	15.2518	8.15998
mmu-miR-7070-5p	sirt6	Control	1.47112	3.20734	2.33923	-1.1364	1.84695	-0.615286	0.538366	1	nonsignificant	4.32591	2.95848	0	0	1.12976	1.088
mmu-miR-450a-1-3p	sirt6	Control	6.59053	9.67138	8.13095	-0.54064	0.879201	-0.614922	0.538606	0.774262	nonsignificant	11.5358	7.3962	3.07181	4.97427	3.95416	2.176
mmu-miR-6986-3p	sirt6	Control	5.87233	8.6301	7.25121	-0.585716	0.952698	-0.614798	0.538688	0.774262	nonsignificant	6.48886	2.21886	11.0585	3.7307	2.25952	3.26399
mmu-miR-8094	sirt6	Control	7.89039	5.33119	6.61079	0.584706	0.951662	0.614404	0.538948	1	nonsignificant	2.88394	5.91696	3.07181	2.48714	7.34345	3.26399
mmu-miR-302d-3p	sirt6	Control	4.74455	2.61408	3.67931	0.877602	1.43019	0.613627	0.539462	1	nonsignificant	0	4.43772	1.22872	4.35249	1.12976	2.176
mmu-miR-598-5p	sirt6	Control	4.1435	1.99136	3.06743	1.02394	1.6785	0.610035	0.541839	1	nonsignificant	2.16295	0	2.45745	4.35249	0	2.176
mmu-miR-6941-3p	sirt6	Control	1.30509	2.71712	2.0111	-1.15232	1.90045	-0.60634	0.544289	1	nonsignificant	2.88394	1.47924	1.84309	0	0	1.632
mmu-miR-665-3p	sirt6	Control	2.24342	4.02415	3.13379	-0.862655	1.42727	-0.604409	0.545572	1	nonsignificant	2.88394	3.6981	2.45745	2.48714	0	1.088
mmu-miR-12193-3p	sirt6	Control	4.33295	2.45475	3.39385	0.788492	1.31215	0.600915	0.547897	1	nonsignificant	1.44197	2.21886	1.84309	1.24357	1.12976	3.80799
mmu-miR-8112	sirt6	Control	2.18931	4.17605	3.18268	-0.867237	1.45111	-0.597635	0.550084	1	nonsignificant	2.88394	5.17734	1.22872	1.24357	2.8244	0
mmu-miR-874-3p	sirt6	Control	2.64171	1.14771	1.89471	1.16064	1.94284	0.597395	0.550244	1	nonsignificant	1.44197	0	1.22872	0	1.69464	2.176
mmu-miR-711	sirt6	Control	1.63107	0.539593	1.08533	1.56244	2.62309	0.595647	0.551411	1	nonsignificant	0	0	1.22872	1.86535	1.12976	0
2_42832	sirt6	Control	2.50113	4.23741	3.36927	-0.769661	1.29671	-0.593551	0.552812	1	nonsignificant	6.48886	1.47924	1.84309	1.86535	1.12976	1.088
mmu-miR-466h-3p	sirt6	Control	6.2246	9.83839	8.0315	-0.620508	1.05008	-0.590917	0.554576	0.79096	nonsignificant	9.3728	7.3962	5.52926	3.10892	8.47321	0
mmu-miR-144-5p	sirt6	Control	20.2474	15.7931	18.0202	0.342633	0.581752	0.588966	0.555884	0.79096	nonsignificant	12.2567	8.87544	14.7447	10.5703	10.7327	10.88
mmu-miR-199b-5p	sirt6	Control	530.532	575.766	553.149	-0.118289	0.201083	-0.588259	0.556359	0.79096	nonsignificant	487.386	386.821	431.282	295.969	347.401	227.936
2_45294	sirt6	Control	1.88879	3.94052	2.91465	-1.00638	1.71455	-0.586965	0.557227	1	nonsignificant	3.60492	5.17734	0	1.24357	2.25952	0
mmu-miR-380-3p	sirt6	Control	19.2599	14.7287	16.9943	0.403187	0.689623	0.584648	0.558784	0.79096	nonsignificant	9.3728	10.3547	13.516	12.4357	19.2059	2.71999
19_41917	sirt6	Control	11.7027	8.124	9.91335	0.540953	0.927466	0.583259	0.559719	0.79096	nonsignificant	5.04689	11.0943	1.84309	2.48714	9.60297	6.52799
mmu-miR-7235-3p	sirt6	Control	2.45832	1.23109	1.8447	1.00575	1.72779	0.582101	0.560498	1	nonsignificant	0	1.47924	1.22872	1.24357	1.69464	1.088
mmu-miR-504-3p	sirt6	Control	1.47112	3.12396	2.29754	-1.10289	1.89548	-0.581852	0.560666	1	nonsignificant	5.76788	1.47924	0	0	1.12976	1.088
mmu-miR-6998-5p	sirt6	Control	0.686678	1.92258	1.30463	-1.45836	2.50759	-0.581577	0.560852	1	nonsignificant	0	2.95848	1.22872	1.24357	0	0
mmu-miR-93-3p	sirt6	Control	1.28773	2.80075	2.04424	-1.09741	1.88997	-0.580649	0.561477	1	nonsignificant	2.16295	0	4.30053	1.24357	1.12976	0
mmu-miR-1941-5p	sirt6	Control	30.1194	24.6994	27.4094	0.293148	0.505038	0.580447	0.561613	0.79096	nonsignificant	14.4197	23.6679	17.2021	23.006	16.3815	10.88
mmu-miR-8095	sirt6	Control	1.58826	0.539593	1.06393	1.52976	2.63557	0.580428	0.561626	1	nonsignificant	0	0	1.22872	1.24357	1.69464	0
mmu-miR-153-3p	sirt6	Control	1.58826	0.539593	1.06393	1.52976	2.63557	0.580428	0.561626	1	nonsignificant	0	0	1.22872	1.24357	1.69464	0
mmu-miR-128-2-5p	sirt6	Control	0.686678	1.90773	1.2972	-1.44997	2.51073	-0.577507	0.563597	1	nonsignificant	2.88394	1.47924	0	1.24357	0	0
mmu-miR-335-5p	sirt6	Control	138.082	155.542	146.812	-0.17386	0.301214	-0.577198	0.563806	0.79096	nonsignificant	126.172	124.256	100.755	62.8002	86.4267	71.8079
mmu-miR-421-3p	sirt6	Control	44.8734	38.1033	41.4884	0.232732	0.403949	0.576143	0.564518	0.79096	nonsignificant	34.6073	26.6263	25.1888	23.6278	27.1143	21.76
7_69264	sirt6	Control	27654.4	24464.3	26059.4	0.176815	0.307632	0.574762	0.565452	0.79096	nonsignificant	15109.7	23235.2	16464.9	18134.3	11079	14689.1
mmu-miR-433-3p	sirt6	Control	0.901581	2.36394	1.63276	-1.3332	2.32022	-0.574601	0.565561	1	nonsignificant	4.32591	0	1.22872	0	1.69464	0
mmu-miR-7054-5p	sirt6	Control	3.47705	1.75583	2.61644	0.996844	1.73558	0.574359	0.565725	1	nonsignificant	2.88394	0	1.22872	2.48714	3.95416	0
mmu-miR-3098-5p	sirt6	Control	2.67845	1.23109	1.95477	1.1097	1.93602	0.573187	0.566518	1	nonsignificant	0	1.47924	1.22872	2.48714	0	1.632
mmu-miR-3090-5p	sirt6	Control	3.21124	5.49052	4.35088	-0.807461	1.4133	-0.571331	0.567775	1	nonsignificant	1.44197	8.13582	2.45745	0	1.12976	3.26399
mmu-miR-361-3p	sirt6	Control	13.2594	17.4499	15.3547	-0.398388	0.6973	-0.57133	0.567776	0.791251	nonsignificant	17.3036	14.7924	7.37234	3.7307	9.60297	7.61598
mmu-miR-669c-5p	sirt6	Control	131.801	147.725	139.763	-0.160584	0.282835	-0.567766	0.570194	0.791251	nonsignificant	103.101	108.724	121.644	76.4794	98.8541	46.2399
mmu-miR-99b-5p	sirt6	Control	33555.2	36217.5	34886.3	-0.110127	0.194226	-0.567005	0.570711	0.791251	nonsignificant	32192	26149.3	23721.7	20859.6	21982.9	12931.9
mmu-miR-6917-3p	sirt6	Control	3.2795	1.75583	2.51766	0.874664	1.55119	0.563868	0.572844	1	nonsignificant	2.88394	0	1.22872	2.48714	1.12976	1.632
mmu-miR-378c	sirt6	Control	33.4507	40.0947	36.7727	-0.251361	0.446914	-0.562437	0.573819	0.791858	nonsignificant	36.7702	26.6263	27.6463	24.8714	23.1601	9.24798
mmu-miR-206-5p	sirt6	Control	2.5072	1.14771	1.82746	1.0974	1.95286	0.561945	0.574153	1	nonsignificant	1.44197	0	1.22872	0	2.25952	1.632
mmu-miR-342-3p	sirt6	Control	349.057	319.618	334.337	0.125784	0.22405	0.561409	0.574519	0.791858	nonsignificant	266.764	232.98	223.628	200.214	200.533	164.832
mmu-miR-466n-3p	sirt6	Control	1.9316	3.53393	2.73277	-0.835526	1.48972	-0.560862	0.574892	1	nonsignificant	1.44197	2.21886	4.30053	1.86535	1.69464	0
mmu-miR-12184-5p	sirt6	Control	1.03002	2.51584	1.77293	-1.26932	2.28423	-0.55569	0.578423	1	nonsignificant	4.32591	1.47924	0	1.86535	0	0
mmu-miR-669n	sirt6	Control	1.63107	0.608116	1.11959	1.43962	2.60092	0.553503	0.579919	1	nonsignificant	1.44197	0	0	1.86535	1.12976	0
mmu-miR-6999-5p	sirt6	Control	1.77164	0.691494	1.23157	1.40427	2.54214	0.552396	0.580677	1	nonsignificant	0	1.47924	0	0	1.69464	1.088
mmu-miR-6984-3p	sirt6	Control	1.28773	2.73197	2.00985	-1.04401	1.89551	-0.550782	0.581783	1	nonsignificant	0	2.95848	3.07181	1.24357	1.12976	0
mmu-miR-6966-5p	sirt6	Control	0.601054	1.6873	1.14418	-1.4229	2.58613	-0.550205	0.582179	1	nonsignificant	1.44197	0	2.45745	0	1.12976	0
mmu-miR-490-3p	sirt6	Control	5.4373	3.45798	4.44764	0.623114	1.13446	0.549259	0.582828	1	nonsignificant	1.44197	1.47924	4.9149	3.7307	2.25952	2.71999
mmu-miR-5100	sirt6	Control	4.81888	7.06044	5.93966	-0.548431	1.00085	-0.547966	0.583715	1	nonsignificant	4.32591	3.6981	7.98671	4.97427	2.25952	1.088
mmu-miR-146a-5p	sirt6	Control	2765.85	2964.71	2865.28	-0.0999746	0.182986	-0.546351	0.584825	0.802123	nonsignificant	2317.97	2315.75	2059.96	1613.53	1803.66	1144.57
mmu-miR-106b-3p	sirt6	Control	102.81	117.743	110.277	-0.18974	0.347799	-0.545544	0.585379	0.802123	nonsignificant	116.8	78.3998	72.4947	75.8576	71.1749	28.8319
mmu-miR-1251-3p	sirt6	Control	1.55674	0.539593	1.04817	1.45754	2.68085	0.543687	0.586657	1	nonsignificant	0	0	1.22872	1.24357	0	1.088
11_13730	sirt6	Control	3.71453	5.48335	4.59894	-0.586309	1.07998	-0.542889	0.587206	1	nonsignificant	3.60492	4.43772	4.30053	2.48714	1.12976	2.176
mmu-miR-204-5p	sirt6	Control	3.60548	5.81424	4.70986	-0.657913	1.21854	-0.53992	0.589252	1	nonsignificant	6.48886	3.6981	3.07181	4.35249	2.25952	0
mmu-miR-6987-5p	sirt6	Control	2.48984	1.23109	1.86046	1.05339	1.95444	0.538973	0.589905	1	nonsignificant	0	1.47924	1.22872	1.24357	3.38928	0
mmu-miR-7073-5p	sirt6	Control	1.58826	0.608116	1.09819	1.40662	2.61278	0.538361	0.590328	1	nonsignificant	1.44197	0	0	1.24357	1.69464	0
mmu-miR-1946a	sirt6	Control	7.10916	4.28678	5.69797	0.690546	1.28326	0.53812	0.590494	1	nonsignificant	5.04689	0	4.9149	1.24357	2.25952	6.52799
11_16207	sirt6	Control	17395.6	20370.5	18883	-0.227806	0.424818	-0.536242	0.591791	0.808552	nonsignificant	9080.08	9893.9	27134.5	6562.31	9727.81	10750
mmu-miR-7652-3p	sirt6	Control	1.74012	0.539593	1.13986	1.61739	3.02024	0.535518	0.592292	1	nonsignificant	0	0	1.22872	0	0	2.176
mmu-miR-7075-3p	sirt6	Control	31.3025	25.163	28.2328	0.30224	0.569369	0.530834	0.595534	0.810138	nonsignificant	14.4197	22.9282	19.0452	16.1664	10.1678	21.216
mmu-miR-6952-3p	sirt6	Control	11.9746	15.8345	13.9045	-0.385226	0.730072	-0.527655	0.597739	0.810138	nonsignificant	10.8148	12.5735	12.2872	3.10892	13.5571	3.80799
mmu-miR-6399	sirt6	Control	7.83022	5.56673	6.69847	0.520522	0.990312	0.525614	0.599156	1	nonsignificant	2.16295	5.91696	4.30053	3.10892	9.03809	1.632
6_63519	sirt6	Control	1.88879	3.37435	2.63157	-0.780288	1.48507	-0.525422	0.59929	1	nonsignificant	2.16295	2.95848	2.45745	1.24357	2.25952	0
1_1770	sirt6	Control	72377.5	65989.7	69183.6	0.133291	0.253979	0.524811	0.599715	0.810138	nonsignificant	39406.1	55649	53187.2	37342.5	40714.3	37635.5
mmu-miR-6958-5p	sirt6	Control	5.78064	7.93809	6.85937	-0.467148	0.891143	-0.524211	0.600131	0.810138	nonsignificant	5.04689	6.65658	6.14362	4.35249	2.25952	2.71999
mmu-miR-411-3p	sirt6	Control	4.00377	2.36394	3.18386	0.762703	1.45567	0.523954	0.60031	1	nonsignificant	4.32591	0	1.22872	1.86535	3.95416	1.088
8_74418	sirt6	Control	10.7094	13.7869	12.2481	-0.375477	0.72174	-0.520239	0.602897	0.810138	nonsignificant	12.9777	7.3962	11.0585	3.10892	7.90833	5.98399
mmu-miR-6365	sirt6	Control	1.55674	2.75138	2.15406	-0.866563	1.66882	-0.519268	0.603574	1	nonsignificant	3.60492	1.47924	1.22872	1.24357	0	1.088
mmu-miR-7243-3p	sirt6	Control	0.601054	1.64536	1.12321	-1.35884	2.62127	-0.518389	0.604187	1	nonsignificant	1.44197	2.21886	0	0	1.12976	0
mmu-miR-6975-5p	sirt6	Control	3.62891	1.88857	2.75874	0.898388	1.73358	0.518226	0.6043	1	nonsignificant	0	0	4.30053	1.24357	2.25952	2.176
mmu-miR-384-3p	sirt6	Control	8.29913	5.87078	7.08496	0.484457	0.935169	0.518042	0.604429	0.810138	nonsignificant	2.88394	5.91696	4.30053	4.97427	2.25952	5.43999
mmu-miR-103-3p	sirt6	Control	325.453	300.771	313.112	0.113868	0.220163	0.517198	0.605018	0.810138	nonsignificant	220.621	210.052	249.431	186.535	218.609	132.736
mmu-miR-654-5p	sirt6	Control	5.03379	3.16565	4.09972	0.693268	1.34093	0.517006	0.605152	1	nonsignificant	5.04689	2.21886	0	3.7307	3.95416	1.088
mmu-miR-7119-5p	sirt6	Control	2.34118	1.03724	1.68921	1.19489	2.32238	0.514509	0.606896	1	nonsignificant	0	2.21886	0	0	1.12976	2.176
mmu-miR-6922-5p	sirt6	Control	2.57546	4.35505	3.46526	-0.714547	1.39034	-0.513936	0.607297	1	nonsignificant	5.76788	2.95848	1.22872	2.48714	2.25952	0
mmu-miR-343	sirt6	Control	1.47112	0.539593	1.00535	1.38552	2.7077	0.511697	0.608863	1	nonsignificant	0	0	1.22872	0	1.12976	1.088
mmu-miR-3065-3p	sirt6	Control	1.47112	0.539593	1.00535	1.38552	2.7077	0.511697	0.608863	1	nonsignificant	0	0	1.22872	0	1.12976	1.088
mmu-miR-8108	sirt6	Control	1.47112	0.539593	1.00535	1.38552	2.7077	0.511697	0.608863	1	nonsignificant	0	0	1.22872	0	1.12976	1.088
mmu-miR-7009-5p	sirt6	Control	1.47112	0.539593	1.00535	1.38552	2.7077	0.511697	0.608863	1	nonsignificant	0	0	1.22872	0	1.12976	1.088
mmu-miR-6918-3p	sirt6	Control	1.47112	0.539593	1.00535	1.38552	2.7077	0.511697	0.608863	1	nonsignificant	0	0	1.22872	0	1.12976	1.088
mmu-miR-381-3p	sirt6	Control	5.76412	8.51169	7.13791	-0.522938	1.02573	-0.509823	0.610176	0.814207	nonsignificant	5.04689	9.61506	4.30053	1.24357	7.90833	1.088
mmu-miR-221-3p	sirt6	Control	232.501	251.493	241.997	-0.11284	0.222168	-0.507903	0.611522	0.814207	nonsignificant	193.224	178.988	196.596	138.658	150.823	94.6558
mmu-miR-362-3p	sirt6	Control	4.48684	6.73384	5.61034	-0.602354	1.18945	-0.506413	0.612567	1	nonsignificant	7.20985	4.43772	3.68617	4.97427	0	2.176
mmu-miR-1a-1-5p	sirt6	Control	2.34118	4.19091	3.26604	-0.863905	1.7073	-0.506006	0.612852	1	nonsignificant	0	6.65658	2.45745	0	1.12976	2.176
mmu-miR-574-5p	sirt6	Control	1.37336	2.90353	2.13845	-1.07452	2.12434	-0.505815	0.612987	1	nonsignificant	4.32591	0	2.45745	2.48714	0	0
mmu-miR-98-3p	sirt6	Control	5.88362	3.30608	4.59485	0.794004	1.57449	0.504294	0.614055	1	nonsignificant	1.44197	0	6.14362	4.35249	0	4.35199
mmu-miR-1191b-5p	sirt6	Control	5.01356	3.07029	4.04192	0.690464	1.3697	0.504099	0.614192	1	nonsignificant	1.44197	2.95848	2.45745	4.35249	0	3.26399
3_52257	sirt6	Control	0.686678	1.88857	1.28763	-1.46103	2.90446	-0.50303	0.614943	1	nonsignificant	0	0	4.30053	1.24357	0	0
mmu-miR-375-5p	sirt6	Control	1.7167	0.608116	1.16241	1.50181	2.98804	0.502606	0.615241	1	nonsignificant	1.44197	0	0	3.10892	0	0
mmu-miR-8106	sirt6	Control	1.7167	0.608116	1.16241	1.50181	2.98804	0.502606	0.615241	1	nonsignificant	1.44197	0	0	3.10892	0	0
mmu-miR-383-3p	sirt6	Control	1.55674	0.608116	1.08243	1.33286	2.65744	0.501561	0.615977	1	nonsignificant	1.44197	0	0	1.24357	0	1.088
mmu-miR-1894-5p	sirt6	Control	1.55674	0.608116	1.08243	1.33286	2.65744	0.501561	0.615977	1	nonsignificant	1.44197	0	0	1.24357	0	1.088
mmu-miR-6974-5p	sirt6	Control	2.4268	3.87968	3.15324	-0.735116	1.47256	-0.499208	0.617633	1	nonsignificant	1.44197	2.95848	4.30053	1.24357	0	2.176
mmu-miR-1961	sirt6	Control	2.27494	3.7963	3.03562	-0.711604	1.42685	-0.498725	0.617973	1	nonsignificant	2.88394	1.47924	4.30053	2.48714	1.69464	0
mmu-miR-7672-3p	sirt6	Control	4.64763	6.76836	5.708	-0.528441	1.06029	-0.498393	0.618207	1	nonsignificant	8.65182	1.47924	5.52926	2.48714	4.51904	1.088
16_30113	sirt6	Control	28.8612	24.3735	26.6174	0.236141	0.474225	0.497951	0.618518	0.821197	nonsignificant	19.4666	15.532	20.2739	16.7882	16.3815	13.6
mmu-miR-193b-5p	sirt6	Control	2.80166	4.218	3.50983	-0.59045	1.18735	-0.497284	0.618989	1	nonsignificant	2.88394	2.95848	3.68617	1.86535	1.69464	1.088
mmu-miR-6769b-5p	sirt6	Control	1.88879	0.809389	1.34909	1.20488	2.42977	0.495885	0.619976	1	nonsignificant	0	0	1.84309	1.24357	2.25952	0
mmu-miR-135a-2-3p	sirt6	Control	1.88879	0.809389	1.34909	1.20488	2.42977	0.495885	0.619976	1	nonsignificant	0	0	1.84309	1.24357	2.25952	0
mmu-miR-211-5p	sirt6	Control	2.61019	1.14771	1.87895	1.13236	2.28623	0.495297	0.620391	1	nonsignificant	1.44197	0	1.22872	0	0	3.26399
mmu-miR-7b-5p	sirt6	Control	1.74012	0.608116	1.17412	1.48309	2.99565	0.495082	0.620542	1	nonsignificant	1.44197	0	0	0	0	2.176
mmu-miR-684	sirt6	Control	1.80316	0.691494	1.24733	1.44545	2.92113	0.494827	0.620722	1	nonsignificant	0	1.47924	0	0	3.38928	0
11_16992	sirt6	Control	22.4703	18.5325	20.5014	0.28383	0.575079	0.49355	0.621624	0.822995	nonsignificant	10.8148	12.5735	18.4309	16.7882	15.8167	5.98399
2_43015	sirt6	Control	3.3599	1.99136	2.67563	0.741546	1.51084	0.490818	0.623555	1	nonsignificant	2.16295	0	2.45745	1.24357	3.38928	1.088
mmu-miR-7032-5p	sirt6	Control	0.870062	1.90773	1.38889	-1.2082	2.46832	-0.489481	0.624501	1	nonsignificant	2.88394	1.47924	0	0	0	1.088
mmu-miR-1964-3p	sirt6	Control	2.15779	1.14771	1.65275	0.875567	1.79219	0.488544	0.625164	1	nonsignificant	1.44197	0	1.22872	1.24357	1.12976	1.088
mmu-miR-331-3p	sirt6	Control	276.568	302.18	289.374	-0.125435	0.257739	-0.486676	0.626488	0.826703	nonsignificant	280.463	190.822	215.641	173.478	199.968	93.0238
mmu-miR-10a-3p	sirt6	Control	4.09546	5.90505	5.00025	-0.508936	1.05672	-0.481618	0.630077	1	nonsignificant	3.60492	5.91696	3.68617	1.24357	3.95416	1.632
mmu-miR-24-3p	sirt6	Control	638.497	681.367	659.932	-0.0930396	0.19335	-0.481198	0.630376	0.826703	nonsignificant	555.879	477.055	509.92	400.429	415.752	245.344
mmu-miR-410-3p	sirt6	Control	2.20667	3.52651	2.86659	-0.707616	1.47186	-0.480763	0.630685	1	nonsignificant	2.88394	1.47924	3.68617	0	1.69464	1.632
mmu-miR-31-3p	sirt6	Control	31.1329	36.4874	33.8102	-0.216728	0.451004	-0.480547	0.630839	0.826703	nonsignificant	26.6764	30.3244	25.1888	21.7624	22.0303	9.24798
mmu-miR-301a-5p	sirt6	Control	6.71896	4.78417	5.75157	0.506307	1.05516	0.47984	0.631341	1	nonsignificant	4.32591	5.17734	1.22872	6.83962	2.25952	2.176
mmu-miR-6909-3p	sirt6	Control	7.79584	5.15675	6.47629	0.589266	1.22835	0.479723	0.631425	1	nonsignificant	6.48886	5.17734	0	2.48714	2.25952	6.52799
mmu-miR-6936-5p	sirt6	Control	1.90008	0.809389	1.35473	1.17522	2.45251	0.47919	0.631803	1	nonsignificant	0	0	1.84309	1.86535	0	1.088
mmu-miR-7681-5p	sirt6	Control	2.4268	1.23109	1.82894	0.952387	1.99534	0.477305	0.633145	1	nonsignificant	0	1.47924	1.22872	1.24357	0	2.176
mmu-miR-702-5p	sirt6	Control	3.05938	1.72874	2.39406	0.870634	1.83178	0.475295	0.634577	1	nonsignificant	0	3.6981	0	1.24357	2.8244	1.088
13_20471	sirt6	Control	432.332	479.097	455.714	-0.150925	0.318683	-0.473589	0.635793	0.826703	nonsignificant	351.12	238.897	499.476	244.983	206.746	233.92
mmu-miR-101b-3p	sirt6	Control	178.118	197.349	187.733	-0.142809	0.30171	-0.473332	0.635977	0.826703	nonsignificant	175.199	143.486	128.402	122.491	131.617	50.5919
mmu-miR-6924-5p	sirt6	Control	3.29686	1.75583	2.52634	0.864059	1.82949	0.472296	0.636716	1	nonsignificant	2.88394	0	1.22872	1.24357	0	3.26399
mmu-miR-7224-3p	sirt6	Control	1.47112	0.608116	1.03962	1.26016	2.68289	0.469704	0.638566	1	nonsignificant	1.44197	0	0	0	1.12976	1.088
mmu-miR-92b-5p	sirt6	Control	1.63107	3.00177	2.31642	-0.849949	1.80961	-0.469687	0.638578	1	nonsignificant	0	2.95848	3.68617	1.86535	1.12976	0
mmu-miR-379-5p	sirt6	Control	7.53492	9.90288	8.7189	-0.394595	0.840244	-0.469619	0.638627	0.826703	nonsignificant	5.76788	4.43772	12.2872	5.59605	5.08392	2.176
mmu-miR-1258-3p	sirt6	Control	214.593	235.566	225.08	-0.136207	0.29043	-0.468982	0.639082	0.826703	nonsignificant	144.918	195.999	188.609	148.606	101.114	98.4638
mmu-miR-669p-5p	sirt6	Control	14.4433	17.8918	16.1675	-0.314343	0.671167	-0.468353	0.639533	0.826703	nonsignificant	23.0715	5.91696	12.2872	9.32676	8.47321	5.98399
mmu-miR-223-3p	sirt6	Control	1.58826	3.02835	2.3083	-0.873234	1.86923	-0.467162	0.640384	1	nonsignificant	1.44197	5.17734	0	1.24357	1.69464	0
mmu-miR-1971	sirt6	Control	2.5072	1.21623	1.86172	1.0366	2.22316	0.466272	0.641021	1	nonsignificant	2.88394	0	0	0	2.25952	1.632
7_69553	sirt6	Control	1189.96	1076.16	1133.06	0.145921	0.313165	0.465954	0.641248	0.826703	nonsignificant	676.284	837.25	909.87	726.865	1030.91	300.287
mmu-miR-598-3p	sirt6	Control	7.69572	5.53272	6.61422	0.488441	1.04973	0.465302	0.641715	1	nonsignificant	2.16295	2.95848	7.37234	3.10892	9.60297	1.088
10_8290	sirt6	Control	1.03002	2.21179	1.6209	-1.08273	2.33714	-0.46327	0.643171	1	nonsignificant	3.60492	1.47924	0	1.86535	0	0
mmu-miR-12198-3p	sirt6	Control	3.67779	1.88857	2.78318	0.925309	1.99755	0.463223	0.643205	1	nonsignificant	0	0	4.30053	0	2.8244	2.71999
mmu-miR-20a-5p	sirt6	Control	85.2207	76.2072	80.714	0.155128	0.334929	0.463168	0.643244	0.826703	nonsignificant	70.6565	47.3357	55.2926	52.8516	42.366	41.8879
2_47397	sirt6	Control	2.45832	3.72778	3.09305	-0.617525	1.33357	-0.463062	0.64332	1	nonsignificant	1.44197	1.47924	5.52926	1.24357	1.69464	1.088
mmu-miR-7058-3p	sirt6	Control	8.6659	6.15256	7.40923	0.467948	1.01193	0.46243	0.643773	0.826703	nonsignificant	7.93083	3.6981	2.45745	2.48714	2.25952	7.61598
mmu-miR-12188-3p	sirt6	Control	0.870062	2.07448	1.47227	-1.30177	2.82034	-0.461566	0.644393	1	nonsignificant	0	4.43772	0	0	0	1.088
mmu-miR-222-5p	sirt6	Control	2.75885	1.52029	2.13957	0.861778	1.87288	0.460134	0.64542	1	nonsignificant	3.60492	0	0	1.24357	2.25952	1.088
mmu-miR-3057-3p	sirt6	Control	1.7167	0.691494	1.20409	1.35614	2.96047	0.458082	0.646894	1	nonsignificant	0	1.47924	0	3.10892	0	0
mmu-miR-450b-5p	sirt6	Control	26.0022	30.8371	28.4197	-0.228995	0.502255	-0.455934	0.648437	0.827319	nonsignificant	25.2345	25.8867	18.4309	16.1664	21.4655	7.07199
mmu-miR-708-5p	sirt6	Control	147.245	161.045	154.145	-0.12495	0.274494	-0.455203	0.648963	0.827319	nonsignificant	124.009	113.162	127.173	88.2933	110.717	49.5039
mmu-miR-7674-5p	sirt6	Control	1.55674	0.691494	1.12412	1.19725	2.63222	0.454844	0.649222	1	nonsignificant	0	1.47924	0	1.24357	0	1.088
mmu-miR-7241-5p	sirt6	Control	1.55674	0.691494	1.12412	1.19725	2.63222	0.454844	0.649222	1	nonsignificant	0	1.47924	0	1.24357	0	1.088
X_81702	sirt6	Control	6.55901	8.63702	7.59801	-0.405625	0.894468	-0.453482	0.650202	0.827319	nonsignificant	3.60492	8.87544	6.75798	4.97427	2.25952	3.26399
mmu-miR-6913-3p	sirt6	Control	3.51177	5.22866	4.37021	-0.618388	1.36465	-0.453149	0.650441	1	nonsignificant	1.44197	2.95848	7.37234	0	1.69464	3.26399
mmu-miR-7027-5p	sirt6	Control	2.34118	1.23109	1.78613	0.906123	2.00193	0.452624	0.650819	1	nonsignificant	0	1.47924	1.22872	0	1.12976	2.176
mmu-miR-6375	sirt6	Control	1.74012	0.691494	1.21581	1.33695	2.96844	0.450389	0.65243	1	nonsignificant	0	1.47924	0	0	0	2.176
mmu-miR-5621-3p	sirt6	Control	1.74012	0.691494	1.21581	1.33695	2.96844	0.450389	0.65243	1	nonsignificant	0	1.47924	0	0	0	2.176
1_3097	sirt6	Control	14746.8	13370.2	14058.5	0.141332	0.313834	0.45034	0.652465	0.827319	nonsignificant	8087.29	12651.2	9212.36	8531.5	6092.8	8496.17
mmu-miR-365-3p	sirt6	Control	687.111	734.157	710.634	-0.097026	0.215842	-0.449524	0.653054	0.827319	nonsignificant	596.975	451.908	617.434	404.781	389.768	320.415
mmu-miR-6935-5p	sirt6	Control	3.02786	1.72874	2.3783	0.831142	1.85461	0.448149	0.654046	1	nonsignificant	0	3.6981	0	1.24357	1.12976	2.176
mmu-miR-7116-3p	sirt6	Control	0.901581	1.9571	1.42934	-1.07337	2.39674	-0.447846	0.654264	1	nonsignificant	1.44197	0	3.07181	0	1.69464	0
mmu-miR-191-5p	sirt6	Control	6523.58	6893.55	6708.57	-0.0796049	0.178147	-0.44685	0.654983	0.827533	nonsignificant	5733.99	5081.19	4782.19	3833.3	3969.98	2869.59
mmu-miR-330-3p	sirt6	Control	1.88879	0.912175	1.40048	1.07251	2.41124	0.444796	0.656467	1	nonsignificant	2.16295	0	0	1.24357	2.25952	0
mmu-miR-7228-3p	sirt6	Control	1.88879	0.912175	1.40048	1.07251	2.41124	0.444796	0.656467	1	nonsignificant	2.16295	0	0	1.24357	2.25952	0
1_3593	sirt6	Control	4.57937	2.98691	3.78314	0.608219	1.36817	0.44455	0.656645	1	nonsignificant	2.88394	1.47924	2.45745	0	4.51904	2.71999
mmu-miR-212-5p	sirt6	Control	10.8685	8.41346	9.64099	0.369168	0.834292	0.442492	0.658133	0.829283	nonsignificant	9.3728	6.65658	3.07181	9.32676	3.38928	4.89599
mmu-miR-7116-5p	sirt6	Control	0.870062	1.75583	1.31294	-1.10197	2.49677	-0.441357	0.658955	1	nonsignificant	2.88394	0	1.22872	0	0	1.088
mmu-miR-1897-5p	sirt6	Control	1.50264	2.97206	2.23735	-0.941235	2.13722	-0.440402	0.659646	1	nonsignificant	5.76788	0	1.22872	0	2.8244	0
mmu-miR-7578	sirt6	Control	2.15779	3.3746	2.7662	-0.674031	1.53631	-0.438733	0.660855	1	nonsignificant	2.88394	0	4.9149	1.24357	1.12976	1.088
mmu-miR-667-3p	sirt6	Control	2.84447	1.8392	2.34184	0.630537	1.43822	0.438414	0.661086	1	nonsignificant	1.44197	1.47924	1.22872	2.48714	1.12976	1.088
mmu-miR-7a-1-3p	sirt6	Control	1.77164	0.809389	1.29052	1.08583	2.47834	0.438127	0.661295	1	nonsignificant	0	0	1.84309	0	1.69464	1.088
mmu-miR-666-5p	sirt6	Control	2.24342	1.07919	1.6613	1.00971	2.30781	0.43752	0.661734	1	nonsignificant	0	0	2.45745	2.48714	0	1.088
mmu-miR-324-5p	sirt6	Control	6.84908	9.72101	8.28505	-0.493533	1.13123	-0.436281	0.662633	0.832642	nonsignificant	10.8148	2.95848	8.60107	0	9.60297	2.176
mmu-miR-6953-5p	sirt6	Control	1.50264	2.75138	2.12701	-0.811834	1.86485	-0.435334	0.66332	1	nonsignificant	3.60492	1.47924	1.22872	0	2.8244	0
11_13752	sirt6	Control	4.0813	2.5307	3.306	0.665799	1.53285	0.434355	0.664031	1	nonsignificant	1.44197	2.95848	1.22872	0	1.12976	4.35199
mmu-miR-34c-5p	sirt6	Control	5187.92	4906.27	5047.1	0.0806518	0.185865	0.433926	0.664342	0.832642	nonsignificant	3614.3	3960.67	3485.28	3090.27	3350.87	2124.32
mmu-miR-215-3p	sirt6	Control	1.50264	0.608116	1.05538	1.32931	3.06563	0.433617	0.664567	1	nonsignificant	1.44197	0	0	0	2.8244	0
mmu-miR-6405	sirt6	Control	2.34118	3.78145	3.06131	-0.734654	1.70011	-0.432122	0.665653	1	nonsignificant	5.76788	0	3.07181	0	1.12976	2.176
mmu-miR-130a-5p	sirt6	Control	2.87599	1.6873	2.28165	0.769053	1.79181	0.429206	0.667774	1	nonsignificant	1.44197	0	2.45745	2.48714	2.8244	0
19_41175	sirt6	Control	2.40337	1.07919	1.74128	1.13331	2.64163	0.42902	0.667908	1	nonsignificant	0	0	2.45745	4.35249	0	0
3_52237	sirt6	Control	1.90615	0.912175	1.40916	1.04295	2.4323	0.428792	0.668074	1	nonsignificant	2.16295	0	0	0	1.12976	1.632
mmu-miR-23b-3p	sirt6	Control	1772.74	1873.19	1822.97	-0.0796088	0.187961	-0.423538	0.671903	0.838444	nonsignificant	1604.91	1356.46	1280.33	1043.98	1072.71	782.27
mmu-miR-6964-5p	sirt6	Control	1.47112	0.691494	1.08131	1.12392	2.65585	0.423185	0.67216	1	nonsignificant	0	1.47924	0	0	1.12976	1.088
mmu-miR-7011-5p	sirt6	Control	5.30279	3.80373	4.55326	0.464	1.09673	0.423075	0.67224	1	nonsignificant	1.44197	2.21886	4.9149	3.7307	2.8244	2.176
mmu-miR-501-3p	sirt6	Control	196.041	181.198	188.619	0.113722	0.269059	0.422666	0.672539	0.838444	nonsignificant	133.382	155.32	119.186	103.838	120.884	93.0238
mmu-miR-1966-5p	sirt6	Control	2.58676	1.45177	2.01926	0.807435	1.91427	0.421798	0.673173	1	nonsignificant	2.16295	0	1.22872	3.10892	0	1.088
9_79741	sirt6	Control	0.870062	1.88857	1.37932	-1.1959	2.85271	-0.419216	0.675058	1	nonsignificant	0	0	4.30053	0	0	1.088
1_4266	sirt6	Control	2.61019	4.09268	3.35143	-0.703955	1.68342	-0.41817	0.675823	1	nonsignificant	4.32591	3.6981	1.22872	0	0	3.26399
1_2406	sirt6	Control	64.3109	71.6554	67.9832	-0.162993	0.391016	-0.416846	0.676791	0.841513	nonsignificant	37.4912	52.513	71.266	33.5763	36.1524	33.1839
mmu-miR-190a-5p	sirt6	Control	1.37336	0.539593	0.956474	1.31759	3.16718	0.416014	0.6774	1	nonsignificant	0	0	1.22872	2.48714	0	0
mmu-miR-23b-5p	sirt6	Control	1.03002	2.04048	1.53525	-0.97875	2.36108	-0.414534	0.678483	1	nonsignificant	0	1.47924	3.07181	1.86535	0	0
mmu-miR-1188-3p	sirt6	Control	2.67322	4.09268	3.38295	-0.589817	1.4291	-0.412719	0.679812	1	nonsignificant	4.32591	3.6981	1.22872	0	3.38928	1.088
mmu-miR-7047-3p	sirt6	Control	4.665	3.12396	3.89448	0.57899	1.40759	0.411336	0.680826	1	nonsignificant	5.76788	1.47924	0	1.24357	3.38928	2.71999
16_30628	sirt6	Control	2.07217	1.14771	1.60994	0.833105	2.03332	0.409727	0.682006	1	nonsignificant	1.44197	0	1.22872	0	2.25952	1.088
mmu-miR-467f	sirt6	Control	3.09005	1.8392	2.46463	0.759998	1.87099	0.4062	0.684595	1	nonsignificant	1.44197	1.47924	1.22872	5.59605	0	0
mmu-miR-7029-3p	sirt6	Control	2.34118	1.21623	1.77871	0.922062	2.28063	0.404302	0.685991	1	nonsignificant	2.88394	0	0	0	1.12976	2.176
mmu-let-7e-3p	sirt6	Control	4.05787	5.44934	4.75361	-0.459415	1.1376	-0.403846	0.686326	1	nonsignificant	3.60492	1.47924	7.37234	3.10892	1.12976	2.176
mmu-miR-192-5p	sirt6	Control	325.04	348.561	336.801	-0.0983446	0.243632	-0.403661	0.686462	0.850507	nonsignificant	248.74	278.837	258.032	225.708	210.7	110.432
mmu-miR-5122	sirt6	Control	2.07217	3.38946	2.73081	-0.719402	1.7867	-0.402643	0.687211	1	nonsignificant	0	1.47924	6.14362	0	2.25952	1.088
mmu-miR-7687-5p	sirt6	Control	1.28773	0.608116	0.947924	1.10335	2.74531	0.401904	0.687755	1	nonsignificant	1.44197	0	0	1.24357	1.12976	0
mmu-miR-363-5p	sirt6	Control	1.28773	0.608116	0.947924	1.10335	2.74531	0.401904	0.687755	1	nonsignificant	1.44197	0	0	1.24357	1.12976	0
mmu-miR-6945-3p	sirt6	Control	3.07674	1.72874	2.40274	0.845879	2.10854	0.401167	0.688297	1	nonsignificant	0	3.6981	0	0	1.69464	2.71999
mmu-miR-374b-5p	sirt6	Control	130.16	141.335	135.747	-0.119981	0.299727	-0.4003	0.688935	0.850507	nonsignificant	80.7503	114.641	122.258	77.1012	77.9535	57.6639
19_42039	sirt6	Control	3.37726	2.04048	2.70887	0.700218	1.74924	0.400298	0.688937	1	nonsignificant	0	1.47924	3.07181	0	2.25952	2.71999
mmu-miR-33-3p	sirt6	Control	1.80316	3.07029	2.43673	-0.70927	1.77496	-0.399597	0.689453	1	nonsignificant	1.44197	2.95848	2.45745	0	3.38928	0
mmu-miR-1843a-5p	sirt6	Control	7.66942	9.54202	8.60572	-0.316796	0.792789	-0.399597	0.689454	0.850507	nonsignificant	7.93083	5.17734	8.60107	5.59605	4.51904	2.71999
mmu-miR-3112-5p	sirt6	Control	1.99177	1.03724	1.51451	0.955825	2.39816	0.398566	0.690213	1	nonsignificant	0	2.21886	0	1.24357	0	1.632
mmu-miR-495-5p	sirt6	Control	2.24342	1.29961	1.77151	0.796195	2.00578	0.396951	0.691403	1	nonsignificant	1.44197	1.47924	0	2.48714	0	1.088
mmu-miR-6990-5p	sirt6	Control	2.24342	1.29961	1.77151	0.796195	2.00578	0.396951	0.691403	1	nonsignificant	1.44197	1.47924	0	2.48714	0	1.088
mmu-miR-7225-3p	sirt6	Control	1.63107	0.809389	1.22023	0.989978	2.51058	0.394322	0.693343	1	nonsignificant	0	0	1.84309	1.86535	1.12976	0
mmu-miR-195b	sirt6	Control	3.64627	2.21179	2.92903	0.701602	1.78222	0.393668	0.693826	1	nonsignificant	3.60492	1.47924	0	0	1.12976	3.80799
mmu-miR-290b-3p	sirt6	Control	0.686678	1.41751	1.05209	-1.04418	2.65365	-0.393488	0.693959	1	nonsignificant	1.44197	0	1.84309	1.24357	0	0
10_9073	sirt6	Control	5.94666	4.11547	5.03106	0.505604	1.28574	0.39324	0.694142	1	nonsignificant	1.44197	0	7.98671	4.35249	3.38928	2.176
mmu-miR-12201-3p	sirt6	Control	0.870062	1.82435	1.34721	-1.13068	2.87935	-0.392686	0.694551	1	nonsignificant	4.32591	0	0	0	0	1.088
mmu-miR-493-3p	sirt6	Control	0.870062	1.82435	1.34721	-1.13068	2.87935	-0.392686	0.694551	1	nonsignificant	4.32591	0	0	0	0	1.088
mmu-miR-329-5p	sirt6	Control	3.96096	2.668	3.31448	0.576734	1.4796	0.38979	0.696692	1	nonsignificant	5.04689	0	1.22872	1.24357	4.51904	1.088
mmu-miR-7648-3p	sirt6	Control	1.77164	0.912175	1.34191	0.952087	2.45824	0.387304	0.698531	1	nonsignificant	2.16295	0	0	0	1.69464	1.088
mmu-miR-26b-3p	sirt6	Control	7.2772	5.70403	6.49062	0.353191	0.915341	0.385858	0.699602	1	nonsignificant	5.76788	2.95848	4.30053	6.21784	3.95416	2.176
mmu-miR-467e-5p	sirt6	Control	3.47705	5.01253	4.24479	-0.495321	1.28898	-0.384274	0.700776	1	nonsignificant	5.76788	1.47924	4.30053	2.48714	3.95416	0
15_26788	sirt6	Control	1.03002	2.12841	1.57921	-1.03714	2.73209	-0.379613	0.704232	1	nonsignificant	5.04689	0	0	1.86535	0	0
6_66445	sirt6	Control	49719.2	53262.3	51490.7	-0.0993143	0.261808	-0.379341	0.704435	0.863746	nonsignificant	33690.9	48722.5	37066.9	35027.6	23741.4	22191.9
11_13575	sirt6	Control	329.003	355.011	342.007	-0.107117	0.282688	-0.378922	0.704745	0.863746	nonsignificant	250.903	261.826	288.75	170.369	281.31	106.624
mmu-miR-3095-3p	sirt6	Control	3.66043	5.03482	4.34762	-0.444793	1.17783	-0.377638	0.7057	1	nonsignificant	1.44197	3.6981	6.14362	1.24357	3.95416	1.088
mmu-miR-1981-5p	sirt6	Control	25.0263	28.9411	26.9837	-0.195804	0.519383	-0.376994	0.706178	0.863746	nonsignificant	26.6764	25.1471	13.516	15.5446	18.6411	8.15998
mmu-miR-1968-3p	sirt6	Control	1.88879	3.12396	2.50637	-0.683864	1.81842	-0.376076	0.706861	1	nonsignificant	5.76788	1.47924	0	1.24357	2.25952	0
mmu-miR-7041-5p	sirt6	Control	1.37336	2.46217	1.91776	-0.826821	2.19923	-0.375959	0.706948	1	nonsignificant	0	2.95848	2.45745	2.48714	0	0
1_140	sirt6	Control	277.06	304.071	290.565	-0.130917	0.348957	-0.375166	0.707537	0.863746	nonsignificant	173.757	250.731	258.646	180.317	233.861	66.3679
mmu-miR-149-3p	sirt6	Control	6.70767	5.2895	5.99859	0.36912	0.987918	0.373634	0.708676	1	nonsignificant	3.60492	5.17734	3.07181	6.21784	4.51904	1.088
mmu-miR-376a-3p	sirt6	Control	1.30509	0.539593	0.922343	1.2016	3.22004	0.373164	0.709026	1	nonsignificant	0	0	1.22872	0	0	1.632
mmu-miR-6900-5p	sirt6	Control	1.30509	0.539593	0.922343	1.2016	3.22004	0.373164	0.709026	1	nonsignificant	0	0	1.22872	0	0	1.632
mmu-miR-5623-5p	sirt6	Control	0.686678	1.52029	1.10348	-1.13497	3.04308	-0.372967	0.709173	1	nonsignificant	3.60492	0	0	1.24357	0	0
mmu-miR-483-3p	sirt6	Control	2.45832	3.48456	2.97144	-0.489632	1.31412	-0.372594	0.70945	1	nonsignificant	2.88394	3.6981	1.22872	1.24357	1.69464	1.088
mmu-miR-16-2-3p	sirt6	Control	4.77607	3.60246	4.18926	0.415159	1.11483	0.372397	0.709598	1	nonsignificant	2.88394	2.21886	3.07181	4.35249	2.8244	1.088
mmu-let-7f-2-3p	sirt6	Control	14.037	11.5942	12.8156	0.261415	0.703925	0.371368	0.710363	0.86495	nonsignificant	12.2567	7.3962	6.75798	8.70497	5.08392	8.15998
mmu-miR-7035-5p	sirt6	Control	0.601054	1.29961	0.950332	-1.02373	2.76087	-0.370799	0.710787	1	nonsignificant	1.44197	1.47924	0	0	1.12976	0
mmu-miR-344-3p	sirt6	Control	1.58826	2.59948	2.09387	-0.682655	1.84623	-0.369757	0.711564	1	nonsignificant	3.60492	0	2.45745	1.24357	1.69464	0
mmu-miR-486b-3p	sirt6	Control	3.90601	5.43423	4.67012	-0.447312	1.2119	-0.369099	0.712054	1	nonsignificant	5.76788	2.95848	3.68617	4.35249	2.8244	0
mmu-miR-1839-3p	sirt6	Control	4.96552	6.3881	5.67681	-0.368955	1.00724	-0.366304	0.714138	1	nonsignificant	7.20985	3.6981	3.68617	1.24357	3.95416	2.71999
mmu-miR-6388	sirt6	Control	0.870062	1.57683	1.22345	-0.927753	2.55816	-0.362664	0.716856	1	nonsignificant	0	2.21886	1.22872	0	0	1.088
mmu-miR-6934-5p	sirt6	Control	0.870062	1.57683	1.22345	-0.927753	2.55816	-0.362664	0.716856	1	nonsignificant	0	2.21886	1.22872	0	0	1.088
mmu-miR-139-5p	sirt6	Control	1.03002	1.90773	1.46887	-0.868151	2.40062	-0.361636	0.717624	1	nonsignificant	2.88394	1.47924	0	1.86535	0	0
mmu-miR-3060-3p	sirt6	Control	1.90615	2.98666	2.4464	-0.660015	1.8315	-0.360369	0.718571	1	nonsignificant	2.16295	4.43772	0	0	1.12976	1.632
mmu-miR-15b-3p	sirt6	Control	18.6612	21.6188	20.14	-0.207941	0.578255	-0.359601	0.719145	0.871893	nonsignificant	22.3505	16.2716	10.4442	14.301	9.60297	7.07199
mmu-miR-7688-5p	sirt6	Control	11.6304	9.78472	10.7076	0.261917	0.73305	0.357298	0.720869	0.871893	nonsignificant	5.04689	8.87544	7.98671	6.83962	9.03809	3.80799
mmu-miR-23a-3p	sirt6	Control	4423.59	4630.56	4527.07	-0.0660291	0.185329	-0.35628	0.721631	0.871893	nonsignificant	3921.44	3390.42	3169.49	2557.4	2666.8	1991.58
mmu-miR-675-5p	sirt6	Control	1.28773	0.691494	0.989613	0.965791	2.7142	0.355828	0.721969	1	nonsignificant	0	1.47924	0	1.24357	1.12976	0
mmu-miR-5620-5p	sirt6	Control	1.28773	0.691494	0.989613	0.965791	2.7142	0.355828	0.721969	1	nonsignificant	0	1.47924	0	1.24357	1.12976	0
mmu-miR-12181-3p	sirt6	Control	0.601054	1.34898	0.975018	-1.11868	3.14867	-0.355288	0.722374	1	nonsignificant	0	0	3.07181	0	1.12976	0
mmu-miR-501-5p	sirt6	Control	0.601054	1.38299	0.992021	-1.11839	3.14953	-0.355095	0.722518	1	nonsignificant	0	2.95848	0	0	1.12976	0
mmu-miR-7043-3p	sirt6	Control	0.601054	1.38299	0.992021	-1.11839	3.14953	-0.355095	0.722518	1	nonsignificant	0	2.95848	0	0	1.12976	0
mmu-miR-6539	sirt6	Control	3.80016	5.19127	4.49571	-0.472035	1.33689	-0.353083	0.724026	1	nonsignificant	7.93083	2.21886	1.84309	3.7307	0	2.176
7_69879	sirt6	Control	14.5411	16.8226	15.6819	-0.212178	0.602277	-0.352293	0.724619	0.873258	nonsignificant	12.9777	13.3132	11.6729	6.83962	9.60297	7.07199
mmu-miR-1953	sirt6	Control	3.66043	4.90949	4.28496	-0.396719	1.12849	-0.35155	0.725176	1	nonsignificant	2.88394	4.43772	3.68617	1.24357	3.95416	1.088
mmu-miR-6950-5p	sirt6	Control	2.07217	1.29961	1.68589	0.697653	2.02057	0.345275	0.729888	1	nonsignificant	1.44197	1.47924	0	0	2.25952	1.088
mmu-miR-544-5p	sirt6	Control	135.668	127.59	131.629	0.0904015	0.262393	0.344528	0.730449	0.876008	nonsignificant	102.38	96.8903	89.0825	83.9408	85.297	54.9439
2_42821	sirt6	Control	11.5589	9.53459	10.5468	0.296545	0.862528	0.343809	0.73099	0.876008	nonsignificant	9.3728	4.43772	7.98671	6.83962	12.9923	1.088
mmu-miR-6976-3p	sirt6	Control	0.601054	1.23109	0.916071	-0.955624	2.78548	-0.343073	0.731543	1	nonsignificant	0	1.47924	1.22872	0	1.12976	0
mmu-miR-873a-3p	sirt6	Control	0.901581	1.82435	1.36297	-0.973484	2.83833	-0.342977	0.731616	1	nonsignificant	4.32591	0	0	0	1.69464	0
mmu-miR-7017-3p	sirt6	Control	3.89185	2.56521	3.22853	0.563744	1.64614	0.342464	0.732001	1	nonsignificant	2.88394	0	3.07181	3.10892	0	2.71999
mmu-miR-1668	sirt6	Control	3.78887	5.13043	4.45965	-0.444321	1.29832	-0.342227	0.73218	1	nonsignificant	5.76788	0	6.14362	3.10892	2.25952	1.088
mmu-miR-6949-3p	sirt6	Control	2.94223	1.92258	2.43241	0.617755	1.80667	0.34193	0.732403	1	nonsignificant	0	2.95848	1.22872	0	2.25952	2.176
mmu-miR-15b-5p	sirt6	Control	301.456	319.639	310.547	-0.0862581	0.252355	-0.341813	0.732492	0.876008	nonsignificant	224.226	258.128	237.758	190.266	150.823	145.248
mmu-miR-6898-3p	sirt6	Control	2.77621	1.8392	2.30771	0.559702	1.65547	0.338092	0.735294	1	nonsignificant	1.44197	1.47924	1.22872	0	1.12976	2.71999
mmu-miR-7679-5p	sirt6	Control	2.24342	3.22219	2.7328	-0.528173	1.56575	-0.337328	0.735869	1	nonsignificant	1.44197	4.43772	1.22872	2.48714	0	1.088
mmu-miR-6901-3p	sirt6	Control	1.47112	2.33685	1.90398	-0.666839	1.97754	-0.337207	0.735961	1	nonsignificant	1.44197	3.6981	0	0	1.12976	1.088
mmu-miR-7089-5p	sirt6	Control	1.30509	0.608116	0.956605	1.06324	3.18607	0.333715	0.738595	1	nonsignificant	1.44197	0	0	0	0	1.632
mmu-miR-344c-3p	sirt6	Control	1.30509	0.608116	0.956605	1.06324	3.18607	0.333715	0.738595	1	nonsignificant	1.44197	0	0	0	0	1.632
mmu-miR-206-3p	sirt6	Control	92.3498	98.7216	95.5357	-0.0958664	0.287805	-0.333095	0.739063	0.881623	nonsignificant	83.6342	68.7847	71.266	56.5823	57.6178	38.0799
18_37254	sirt6	Control	1.90008	1.14771	1.52389	0.686303	2.07903	0.330108	0.741319	1	nonsignificant	1.44197	0	1.22872	1.86535	0	1.088
mmu-miR-6946-5p	sirt6	Control	3.81229	2.59922	3.20576	0.550075	1.67436	0.328529	0.742512	1	nonsignificant	2.88394	2.95848	0	0	2.25952	3.26399
4_57527	sirt6	Control	39.6316	44.2962	41.9639	-0.150031	0.45814	-0.327478	0.743306	0.882885	nonsignificant	28.1184	34.7622	36.8617	31.711	27.6791	9.24798
mmu-miR-6910-3p	sirt6	Control	0.686678	1.29961	0.993144	-0.891653	2.72539	-0.327165	0.743543	1	nonsignificant	1.44197	1.47924	0	1.24357	0	0
mmu-miR-3569-3p	sirt6	Control	0.686678	1.29961	0.993144	-0.891653	2.72539	-0.327165	0.743543	1	nonsignificant	1.44197	1.47924	0	1.24357	0	0
mmu-miR-487b-3p	sirt6	Control	0.686678	1.29961	0.993144	-0.891653	2.72539	-0.327165	0.743543	1	nonsignificant	1.44197	1.47924	0	1.24357	0	0
mmu-miR-3058-5p	sirt6	Control	0.686678	1.29961	0.993144	-0.891653	2.72539	-0.327165	0.743543	1	nonsignificant	1.44197	1.47924	0	1.24357	0	0
mmu-miR-8111	sirt6	Control	2.57546	1.8392	2.20733	0.521199	1.61037	0.323652	0.746202	1	nonsignificant	1.44197	1.47924	1.22872	2.48714	2.25952	0
mmu-miR-5134-5p	sirt6	Control	1.28773	2.05988	1.67381	-0.649493	2.01379	-0.322522	0.747057	1	nonsignificant	3.60492	0	1.22872	1.24357	1.12976	0
mmu-miR-5126	sirt6	Control	256.442	241.758	249.1	0.0841047	0.260781	0.322511	0.747066	0.882885	nonsignificant	223.505	151.622	174.479	124.979	175.678	117.504
mmu-miR-30d-5p	sirt6	Control	2236.55	2329.99	2283.27	-0.0587714	0.182545	-0.321956	0.747486	0.882885	nonsignificant	1825.53	1809.11	1626.83	1383.47	1421.24	895.966
mmu-miR-301a-3p	sirt6	Control	2.34118	3.18819	2.76468	-0.498565	1.54931	-0.321797	0.747607	1	nonsignificant	1.44197	1.47924	4.30053	0	1.12976	2.176
mmu-miR-328-3p	sirt6	Control	37.8834	34.4817	36.1826	0.143912	0.447264	0.32176	0.747634	0.882885	nonsignificant	28.8394	22.9282	26.4176	28.6021	25.9845	10.336
mmu-miR-6961-5p	sirt6	Control	2.84447	1.9571	2.40079	0.506556	1.5823	0.32014	0.748862	1	nonsignificant	1.44197	0	3.07181	2.48714	1.12976	1.088
mmu-miR-6914-5p	sirt6	Control	5.48618	4.30138	4.89378	0.341518	1.0683	0.319684	0.749208	1	nonsignificant	1.44197	4.43772	3.68617	2.48714	2.8244	3.26399
mmu-miR-3089-3p	sirt6	Control	0.870062	1.45177	1.16091	-0.825243	2.58763	-0.318919	0.749788	1	nonsignificant	2.16295	0	1.22872	0	0	1.088
mmu-miR-342-5p	sirt6	Control	3.47705	4.82586	4.15145	-0.422301	1.32876	-0.317815	0.750625	1	nonsignificant	3.60492	5.91696	1.22872	2.48714	3.95416	0
16_30767	sirt6	Control	13.0781	15.5034	14.2907	-0.22355	0.705964	-0.316659	0.751502	0.885228	nonsignificant	7.20985	16.2716	11.0585	9.94854	10.1678	2.71999
mmu-miR-7031-5p	sirt6	Control	2.24342	1.38299	1.8132	0.720254	2.27658	0.316375	0.751718	1	nonsignificant	0	2.95848	0	2.48714	0	1.088
mmu-miR-7669-5p	sirt6	Control	1.20211	0.608116	0.905112	1.0104	3.21611	0.314169	0.753393	1	nonsignificant	1.44197	0	0	0	2.25952	0
mmu-miR-7050-3p	sirt6	Control	1.20211	0.608116	0.905112	1.0104	3.21611	0.314169	0.753393	1	nonsignificant	1.44197	0	0	0	2.25952	0
mmu-miR-3082-5p	sirt6	Control	4.68236	3.41604	4.0492	0.433976	1.38268	0.313867	0.753622	1	nonsignificant	1.44197	3.6981	2.45745	0	2.25952	4.35199
mmu-miR-12188-5p	sirt6	Control	4.92794	3.58017	4.25406	0.43772	1.40109	0.312414	0.754726	1	nonsignificant	7.20985	0	1.22872	3.10892	1.12976	3.26399
mmu-miR-3083b-3p	sirt6	Control	14.4147	16.9283	15.6715	-0.212382	0.680878	-0.311924	0.755098	0.885501	nonsignificant	7.20985	17.0113	13.516	9.94854	11.8625	3.26399
mmu-miR-140-5p	sirt6	Control	101.682	94.4543	98.0682	0.0996495	0.320012	0.311393	0.755502	0.885501	nonsignificant	72.8195	53.2527	88.4681	60.9348	55.9232	47.8719
5_59368	sirt6	Control	3.09005	1.9571	2.52357	0.64822	2.09349	0.309636	0.756838	1	nonsignificant	1.44197	0	3.07181	5.59605	0	0
mmu-miR-505-3p	sirt6	Control	0.601054	1.14771	0.874382	-0.872176	2.81807	-0.309493	0.756946	1	nonsignificant	1.44197	0	1.22872	0	1.12976	0
mmu-miR-543-3p	sirt6	Control	0.601054	1.14771	0.874382	-0.872176	2.81807	-0.309493	0.756946	1	nonsignificant	1.44197	0	1.22872	0	1.12976	0
mmu-miR-541-3p	sirt6	Control	0.601054	1.14771	0.874382	-0.872176	2.81807	-0.309493	0.756946	1	nonsignificant	1.44197	0	1.22872	0	1.12976	0
mmu-miR-483-5p	sirt6	Control	5.03699	3.60988	4.32344	0.440671	1.42651	0.308916	0.757385	1	nonsignificant	1.44197	2.95848	3.68617	1.24357	0	5.43999
4_53725	sirt6	Control	0.870062	1.41751	1.14378	-0.795115	2.59612	-0.30627	0.759399	1	nonsignificant	1.44197	0	1.84309	0	0	1.088
mmu-miR-7115-5p	sirt6	Control	1.50264	2.46217	1.9824	-0.6635	2.17027	-0.305722	0.759816	1	nonsignificant	0	2.95848	2.45745	0	2.8244	0
mmu-miR-203-3p	sirt6	Control	3.36513	2.33685	2.85099	0.53808	1.76109	0.305537	0.759957	1	nonsignificant	1.44197	3.6981	0	3.7307	0	1.632
mmu-miR-133c	sirt6	Control	0.901581	1.72874	1.31516	-0.878185	2.87562	-0.30539	0.760069	1	nonsignificant	0	3.6981	0	0	1.69464	0
mmu-miR-5120	sirt6	Control	1.97441	2.90353	2.43897	-0.541403	1.77554	-0.304923	0.760425	1	nonsignificant	4.32591	0	2.45745	2.48714	1.12976	0
mmu-miR-470-5p	sirt6	Control	3.92944	4.97059	4.45001	-0.340955	1.11975	-0.304492	0.760753	1	nonsignificant	5.76788	3.6981	1.84309	1.24357	2.8244	2.176
mmu-miR-6970-5p	sirt6	Control	1.74012	2.6826	2.21136	-0.664074	2.18295	-0.30421	0.760968	1	nonsignificant	1.44197	4.43772	0	0	0	2.176
mmu-miR-7022-5p	sirt6	Control	1.55674	2.18495	1.87085	-0.524083	1.73729	-0.301666	0.762906	1	nonsignificant	1.44197	2.21886	1.22872	1.24357	0	1.088
mmu-miR-6902-3p	sirt6	Control	0.686678	1.23109	0.958882	-0.823209	2.74817	-0.299548	0.764522	1	nonsignificant	0	1.47924	1.22872	1.24357	0	0
mmu-miR-1894-3p	sirt6	Control	4.24126	3.03628	3.63877	0.431584	1.44918	0.297812	0.765846	1	nonsignificant	1.44197	0	5.52926	1.86535	1.12976	3.26399
mmu-miR-6769b-3p	sirt6	Control	9.06992	7.39876	8.23434	0.313258	1.05655	0.296491	0.766855	0.889541	nonsignificant	5.76788	3.6981	7.37234	1.24357	14.122	1.088
mmu-miR-6418-3p	sirt6	Control	2.24342	3.20734	2.72538	-0.522272	1.76289	-0.29626	0.767032	1	nonsignificant	4.32591	2.95848	0	2.48714	0	1.088
mmu-miR-466h-5p	sirt6	Control	0.601054	1.21623	0.908644	-0.954264	3.22588	-0.295815	0.767371	1	nonsignificant	2.88394	0	0	0	1.12976	0
mmu-miR-5709-5p	sirt6	Control	0.601054	1.21623	0.908644	-0.954264	3.22588	-0.295815	0.767371	1	nonsignificant	2.88394	0	0	0	1.12976	0
mmu-miR-12199-3p	sirt6	Control	1.55674	2.29516	1.92595	-0.577927	1.95451	-0.295688	0.767468	1	nonsignificant	2.16295	2.95848	0	1.24357	0	1.088
mmu-miR-7051-5p	sirt6	Control	2.06003	1.29961	1.67982	0.689442	2.3376	0.294936	0.768043	1	nonsignificant	1.44197	1.47924	0	3.7307	0	0
mmu-miR-7650-5p	sirt6	Control	6.84015	5.44909	6.14462	0.301937	1.02539	0.29446	0.768406	1	nonsignificant	2.88394	4.43772	4.9149	1.24357	3.38928	5.43999
mmu-miR-495-3p	sirt6	Control	1.99177	1.29961	1.64569	0.604574	2.05475	0.294232	0.76858	1	nonsignificant	1.44197	1.47924	0	1.24357	0	1.632
mmu-miR-3085-5p	sirt6	Control	1.55674	0.912175	1.23446	0.747303	2.54089	0.29411	0.768674	1	nonsignificant	2.16295	0	0	1.24357	0	1.088
mmu-miR-1927	sirt6	Control	1.55674	0.912175	1.23446	0.747303	2.54089	0.29411	0.768674	1	nonsignificant	2.16295	0	0	1.24357	0	1.088
mmu-miR-708-3p	sirt6	Control	124.606	131.535	128.071	-0.0812565	0.27665	-0.293715	0.768975	0.889541	nonsignificant	103.822	82.0979	112.428	67.7744	79.6481	56.0319
mmu-miR-30a-5p	sirt6	Control	3623.39	3498.18	3560.78	0.050798	0.173393	0.292964	0.769549	0.889541	nonsignificant	2733.25	2641.92	2528.71	2122.15	2301.32	1534.62
mmu-miR-6901-5p	sirt6	Control	3.44553	2.43247	2.939	0.505406	1.72691	0.292664	0.769779	1	nonsignificant	5.76788	0	0	2.48714	2.25952	1.088
mmu-miR-6980-5p	sirt6	Control	2.3727	1.52029	1.94649	0.645988	2.21525	0.29161	0.770585	1	nonsignificant	3.60492	0	0	0	2.8244	1.088
mmu-miR-6937-3p	sirt6	Control	1.88879	1.29961	1.5942	0.594014	2.03947	0.291259	0.770853	1	nonsignificant	1.44197	1.47924	0	1.24357	2.25952	0
mmu-miR-3059-3p	sirt6	Control	1.30509	0.691494	0.998294	0.913115	3.14855	0.290011	0.771808	1	nonsignificant	0	1.47924	0	0	0	1.632
mmu-miR-210-3p	sirt6	Control	26.9466	30.0895	28.5181	-0.148423	0.513821	-0.288862	0.772687	0.889541	nonsignificant	30.2814	16.2716	22.117	16.7882	22.5952	7.07199
mmu-let-7b-3p	sirt6	Control	30.8385	34.0401	32.4393	-0.130789	0.453916	-0.288135	0.773243	0.889541	nonsignificant	23.7925	28.8452	23.9601	19.8971	22.5952	9.79198
3_50208	sirt6	Control	4.07523	2.88387	3.47955	0.483678	1.6791	0.288058	0.773303	1	nonsignificant	0	4.43772	1.84309	1.86535	0	3.80799
4_55725	sirt6	Control	2.24342	2.98691	2.61517	-0.439569	1.53187	-0.28695	0.774151	1	nonsignificant	2.88394	1.47924	2.45745	2.48714	0	1.088
mmu-miR-6979-5p	sirt6	Control	9.20071	10.9394	10.07	-0.250311	0.872362	-0.286935	0.774162	0.889541	nonsignificant	3.60492	15.532	4.9149	4.97427	3.95416	5.43999
mmu-miR-3620-5p	sirt6	Control	8.83394	7.45217	8.14306	0.251158	0.88114	0.285037	0.775616	0.889541	nonsignificant	9.3728	5.17734	2.45745	7.46141	3.95416	3.26399
mmu-miR-345-3p	sirt6	Control	15.7432	13.772	14.7576	0.188993	0.663492	0.284847	0.775762	0.889541	nonsignificant	15.8617	5.91696	9.82979	6.83962	11.8625	7.07199
mmu-miR-5104b-5p	sirt6	Control	14.5492	12.7451	13.6471	0.196679	0.691172	0.284558	0.775983	0.889541	nonsignificant	6.48886	8.13582	14.1303	9.94854	11.2976	3.80799
mmu-miR-8116	sirt6	Control	3.48025	4.59058	4.03541	-0.449676	1.59635	-0.281689	0.778182	1	nonsignificant	5.04689	2.95848	2.45745	0	0	4.35199
mmu-miR-532-3p	sirt6	Control	7.11725	8.31093	7.71409	-0.236512	0.840241	-0.281481	0.778342	0.890074	nonsignificant	7.93083	3.6981	7.37234	4.35249	3.95416	3.26399
mmu-miR-6345	sirt6	Control	6.07307	4.49235	5.28271	0.405857	1.44255	0.281347	0.778445	1	nonsignificant	9.3728	0	1.22872	1.24357	1.12976	5.98399
mmu-miR-3099-5p	sirt6	Control	7.46059	6.22396	6.84227	0.267194	0.955871	0.279529	0.779839	1	nonsignificant	1.44197	7.3962	4.9149	4.97427	3.95416	3.26399
mmu-miR-6897-3p	sirt6	Control	1.30509	1.8392	1.57215	-0.57285	2.07652	-0.27587	0.782648	1	nonsignificant	1.44197	1.47924	1.22872	0	0	1.632
mmu-miR-12185-3p	sirt6	Control	1.74012	2.3788	2.05946	-0.526789	1.91085	-0.275683	0.782791	1	nonsignificant	1.44197	1.47924	2.45745	0	0	2.176
mmu-miR-1962	sirt6	Control	3.27344	4.218	3.74572	-0.375857	1.36995	-0.274358	0.78381	1	nonsignificant	2.88394	2.95848	3.68617	4.35249	0	1.088
mmu-miR-6971-3p	sirt6	Control	6.22174	7.3077	6.76472	-0.249286	0.909003	-0.274241	0.783899	1	nonsignificant	7.93083	4.43772	4.30053	2.48714	3.38928	3.80799
mmu-miR-6932-3p	sirt6	Control	1.58826	1.03724	1.31275	0.676769	2.47236	0.273734	0.784289	1	nonsignificant	0	2.21886	0	1.24357	1.69464	0
mmu-miR-27a-5p	sirt6	Control	2.10369	3.05544	2.57956	-0.48952	1.78951	-0.27355	0.784431	1	nonsignificant	4.32591	1.47924	1.22872	0	3.95416	0
6_64232	sirt6	Control	7.77241	9.34504	8.55873	-0.275125	1.00883	-0.272718	0.78507	0.893749	nonsignificant	15.1407	5.17734	1.22872	5.59605	2.25952	4.35199
mmu-miR-1949	sirt6	Control	26.7584	24.2894	25.5239	0.141751	0.520486	0.272344	0.785358	0.893749	nonsignificant	18.7456	22.9282	12.9016	12.4357	16.9464	13.6
mmu-miR-7052-3p	sirt6	Control	2.84447	3.67866	3.26157	-0.392108	1.44268	-0.271791	0.785783	1	nonsignificant	3.60492	0	4.9149	2.48714	1.12976	1.088
1_2353	sirt6	Control	4.21783	3.37435	3.79609	0.328681	1.21716	0.270038	0.787131	1	nonsignificant	2.16295	2.95848	2.45745	4.97427	1.12976	1.088
mmu-miR-7007-5p	sirt6	Control	2.15779	2.83501	2.4964	-0.422649	1.56776	-0.269589	0.787477	1	nonsignificant	2.88394	0	3.68617	1.24357	1.12976	1.088
8_76409	sirt6	Control	4.06394	4.99287	4.52841	-0.309289	1.14942	-0.269082	0.787866	1	nonsignificant	1.44197	5.91696	3.68617	1.24357	2.25952	2.71999
mmu-miR-1264-3p	sirt6	Control	3.62891	4.62054	4.12473	-0.369698	1.37475	-0.26892	0.787991	1	nonsignificant	0	2.95848	7.37234	1.24357	2.25952	2.176
mmu-miR-467e-3p	sirt6	Control	1.03002	0.539593	0.784805	0.907139	3.37513	0.268771	0.788106	1	nonsignificant	0	0	1.22872	1.86535	0	0
mmu-miR-509-3p	sirt6	Control	2.34118	1.52029	1.93073	0.599926	2.23706	0.268176	0.788564	1	nonsignificant	3.60492	0	0	0	1.12976	2.176
mmu-miR-6390	sirt6	Control	25.7966	23.458	24.6273	0.139493	0.522965	0.266734	0.789674	0.89649	nonsignificant	23.7925	17.7509	11.6729	13.0575	16.9464	11.968
mmu-miR-7029-5p	sirt6	Control	0.686678	1.14771	0.917194	-0.739429	2.77829	-0.266145	0.790128	1	nonsignificant	1.44197	0	1.22872	1.24357	0	0
mmu-miR-12182-5p	sirt6	Control	0.686678	1.14771	0.917194	-0.739429	2.77829	-0.266145	0.790128	1	nonsignificant	1.44197	0	1.22872	1.24357	0	0
mmu-miR-3076-5p	sirt6	Control	1.47112	0.912175	1.19165	0.674955	2.5612	0.263531	0.792141	1	nonsignificant	2.16295	0	0	0	1.12976	1.088
mmu-miR-7035-3p	sirt6	Control	1.20211	1.92258	1.56234	-0.618037	2.34658	-0.263378	0.79226	1	nonsignificant	0	2.95848	1.22872	0	2.25952	0
16_31290	sirt6	Control	3.13371	2.44732	2.79051	0.395556	1.50415	0.262976	0.792569	1	nonsignificant	2.88394	1.47924	1.22872	1.86535	3.95416	0
mmu-miR-34a-5p	sirt6	Control	9.47781	11.0007	10.2393	-0.203176	0.776619	-0.261616	0.793618	0.898796	nonsignificant	7.20985	11.8339	5.52926	8.08319	4.51904	3.26399
10_6231	sirt6	Control	1.20211	1.90773	1.55492	-0.609874	2.34964	-0.25956	0.795203	1	nonsignificant	2.88394	1.47924	0	0	2.25952	0
mmu-miR-7653-5p	sirt6	Control	3.44553	4.25226	3.84889	-0.29334	1.13286	-0.258938	0.795683	1	nonsignificant	3.60492	2.95848	3.07181	2.48714	2.25952	1.088
mmu-miR-196b-5p	sirt6	Control	56.7971	60.9643	58.8807	-0.0955492	0.369805	-0.258377	0.796116	0.899458	nonsignificant	49.7479	39.9395	48.5346	39.7942	40.1065	16.864
mmu-miR-697	sirt6	Control	3.56267	4.72359	4.14313	-0.399519	1.54647	-0.258343	0.796142	1	nonsignificant	2.88394	0	7.98671	3.7307	2.8244	0
mmu-miR-17-3p	sirt6	Control	5.67681	7.06044	6.36862	-0.31903	1.24636	-0.25597	0.797974	1	nonsignificant	4.32591	3.6981	7.98671	8.70497	0	1.088
mmu-miR-181c-3p	sirt6	Control	0.686678	1.21623	0.951455	-0.813933	3.18088	-0.255883	0.798041	1	nonsignificant	2.88394	0	0	1.24357	0	0
mmu-miR-7062-3p	sirt6	Control	0.686678	1.21623	0.951455	-0.813933	3.18088	-0.255883	0.798041	1	nonsignificant	2.88394	0	0	1.24357	0	0
mmu-miR-669d-2-3p	sirt6	Control	0.686678	1.21623	0.951455	-0.813933	3.18088	-0.255883	0.798041	1	nonsignificant	2.88394	0	0	1.24357	0	0
5_60466	sirt6	Control	2.15779	1.60367	1.88073	0.439698	1.73031	0.254115	0.799407	1	nonsignificant	2.16295	1.47924	0	1.24357	1.12976	1.088
mmu-miR-8101	sirt6	Control	4.665	3.69326	4.17913	0.335144	1.32743	0.252476	0.800673	1	nonsignificant	0	4.43772	3.68617	1.24357	3.38928	2.71999
mmu-miR-147-3p	sirt6	Control	2.58676	3.2984	2.94258	-0.369554	1.47227	-0.251009	0.801807	1	nonsignificant	2.16295	2.21886	3.07181	3.10892	0	1.088
mmu-miR-7066-3p	sirt6	Control	2.15779	1.52029	1.83904	0.497123	1.98065	0.25099	0.801822	1	nonsignificant	3.60492	0	0	1.24357	1.12976	1.088
mmu-miR-130b-5p	sirt6	Control	2.24342	1.60367	1.92354	0.485478	1.94956	0.24902	0.803345	1	nonsignificant	2.16295	1.47924	0	2.48714	0	1.088
mmu-miR-1271-5p	sirt6	Control	1.28773	0.809389	1.04856	0.656986	2.6402	0.248839	0.803485	1	nonsignificant	0	0	1.84309	1.24357	1.12976	0
mmu-miR-7050-5p	sirt6	Control	1.28773	0.809389	1.04856	0.656986	2.6402	0.248839	0.803485	1	nonsignificant	0	0	1.84309	1.24357	1.12976	0
mmu-miR-196a-5p	sirt6	Control	434.806	450.518	442.662	-0.0507107	0.205935	-0.246246	0.805492	0.907868	nonsignificant	376.354	329.871	313.325	248.714	283.57	183.328
mmu-miR-7018-5p	sirt6	Control	2.24342	1.52029	1.88185	0.549184	2.24745	0.244359	0.806953	1	nonsignificant	3.60492	0	0	2.48714	0	1.088
mmu-miR-8114	sirt6	Control	3.66043	2.86927	3.26485	0.348377	1.42905	0.243781	0.8074	1	nonsignificant	3.60492	0	3.07181	1.24357	3.95416	1.088
mmu-miR-7668-3p	sirt6	Control	0.601054	1.07919	0.84012	-0.801507	3.29787	-0.243038	0.807976	1	nonsignificant	0	0	2.45745	0	1.12976	0
mmu-miR-6409	sirt6	Control	0.601054	1.07919	0.84012	-0.801507	3.29787	-0.243038	0.807976	1	nonsignificant	0	0	2.45745	0	1.12976	0
mmu-miR-6898-5p	sirt6	Control	0.901581	1.52029	1.21094	-0.71285	2.93481	-0.242895	0.808087	1	nonsignificant	3.60492	0	0	0	1.69464	0
mmu-miR-30c-5p	sirt6	Control	1322.72	1368.21	1345.46	-0.0490246	0.202777	-0.241766	0.808961	0.909598	nonsignificant	1077.87	1059.88	952.261	709.455	811.168	624.511
mmu-miR-19b-1-5p	sirt6	Control	1.20211	1.84663	1.52437	-0.566848	2.34545	-0.24168	0.809028	1	nonsignificant	0	2.21886	1.84309	0	2.25952	0
mmu-miR-713	sirt6	Control	0.901581	1.41751	1.15954	-0.613261	2.5507	-0.240428	0.809998	1	nonsignificant	1.44197	0	1.84309	0	1.69464	0
mmu-miR-3094-5p	sirt6	Control	0.870062	1.29961	1.08484	-0.6382	2.66259	-0.239691	0.810569	1	nonsignificant	1.44197	1.47924	0	0	0	1.088
mmu-miR-1934-5p	sirt6	Control	0.870062	1.29961	1.08484	-0.6382	2.66259	-0.239691	0.810569	1	nonsignificant	1.44197	1.47924	0	0	0	1.088
mmu-miR-28a-3p	sirt6	Control	272.667	262.038	267.352	0.0589823	0.24924	0.236648	0.81293	0.911878	nonsignificant	175.199	208.573	206.426	145.497	197.143	109.344
mmu-miR-1900	sirt6	Control	3.3599	4.10036	3.73013	-0.28079	1.20412	-0.233191	0.815613	1	nonsignificant	3.60492	1.47924	4.30053	1.24357	3.38928	1.088
mmu-miR-7682-3p	sirt6	Control	4.26148	3.23756	3.74952	0.385274	1.6798	0.229357	0.818592	1	nonsignificant	0	0	7.37234	1.24357	5.08392	1.088
mmu-miR-6991-3p	sirt6	Control	7.28412	5.80707	6.54559	0.327134	1.42854	0.229	0.818869	1	nonsignificant	8.65182	0	4.9149	0	9.60297	2.71999
mmu-miR-5132-5p	sirt6	Control	2.97375	2.29516	2.63446	0.40545	1.77875	0.227941	0.819692	1	nonsignificant	2.16295	2.95848	0	0	3.95416	1.088
mmu-miR-200a-3p	sirt6	Control	12.8316	11.548	12.1898	0.158652	0.704744	0.225119	0.821886	0.917882	nonsignificant	6.48886	9.61506	9.82979	11.1921	6.77857	3.80799
mmu-miR-187-5p	sirt6	Control	1.88879	2.5307	2.20974	-0.362393	1.61829	-0.223936	0.822807	1	nonsignificant	1.44197	2.95848	1.22872	1.24357	2.25952	0
mmu-miR-700-5p	sirt6	Control	1.63107	2.26833	1.9497	-0.431718	1.9333	-0.223307	0.823297	1	nonsignificant	0	3.6981	1.22872	1.86535	1.12976	0
mmu-miR-7686-5p	sirt6	Control	2.15779	2.64859	2.40319	-0.317653	1.42323	-0.223192	0.823386	1	nonsignificant	1.44197	1.47924	3.07181	1.24357	1.12976	1.088
mmu-miR-6412	sirt6	Control	23.6921	21.5388	22.6154	0.123127	0.556649	0.221193	0.824942	0.917882	nonsignificant	17.3036	12.5735	19.0452	17.4099	8.47321	11.968
mmu-miR-3072-3p	sirt6	Control	1.74012	1.14771	1.44392	0.538618	2.43619	0.221091	0.825022	1	nonsignificant	1.44197	0	1.22872	0	0	2.176
mmu-miR-696	sirt6	Control	1.74012	1.14771	1.44392	0.538618	2.43619	0.221091	0.825022	1	nonsignificant	1.44197	0	1.22872	0	0	2.176
mmu-miR-152-5p	sirt6	Control	104.346	109.413	106.879	-0.0693512	0.313828	-0.220985	0.825104	0.917882	nonsignificant	106.706	70.2639	71.8803	51.6081	70.6101	47.8719
mmu-miR-3102-5p.2-5p	sirt6	Control	7.38103	8.48992	7.93548	-0.212736	0.968236	-0.219715	0.826093	0.917882	nonsignificant	10.8148	1.47924	7.37234	1.86535	6.21369	3.80799
mmu-miR-382-3p	sirt6	Control	1.99177	1.34898	1.67038	0.507498	2.31854	0.218887	0.826738	1	nonsignificant	0	0	3.07181	1.24357	0	1.632
15_26602	sirt6	Control	3.81229	3.0286	3.42045	0.305278	1.40587	0.217145	0.828095	1	nonsignificant	2.16295	2.21886	2.45745	0	2.25952	3.26399
mmu-miR-7678-5p	sirt6	Control	1.47112	1.9911	1.73111	-0.434595	2.02178	-0.214957	0.829801	1	nonsignificant	1.44197	2.95848	0	0	1.12976	1.088
9_77720	sirt6	Control	99.3224	94.0688	96.6956	0.0826369	0.386293	0.213923	0.830607	0.919382	nonsignificant	62.7257	67.3055	82.3245	86.428	61.0071	23.936
mmu-miR-3081-5p	sirt6	Control	0.901581	0.539593	0.720587	0.741062	3.46443	0.213906	0.830621	1	nonsignificant	0	0	1.22872	0	1.69464	0
mmu-miR-214-5p	sirt6	Control	20.8077	22.6249	21.7163	-0.112962	0.530432	-0.212963	0.831356	0.919382	nonsignificant	14.4197	19.2301	17.2021	14.9228	12.9923	7.07199
mmu-miR-5110	sirt6	Control	4.53049	3.7963	4.1634	0.242518	1.15129	0.210649	0.833161	1	nonsignificant	2.88394	1.47924	4.30053	1.24357	3.95416	2.176
mmu-miR-3069-3p	sirt6	Control	0.601054	1.03724	0.819148	-0.703758	3.34194	-0.210584	0.833212	1	nonsignificant	0	2.21886	0	0	1.12976	0
mmu-miR-132-5p	sirt6	Control	2.66109	2.14326	2.40217	0.336343	1.59838	0.210427	0.833334	1	nonsignificant	2.16295	1.47924	1.22872	3.7307	1.12976	0
1_2922	sirt6	Control	2.57546	1.88857	2.23202	0.440634	2.10303	0.209523	0.83404	1	nonsignificant	0	0	4.30053	2.48714	2.25952	0
16_29936	sirt6	Control	3.96096	4.74274	4.35185	-0.244096	1.1677	-0.20904	0.834417	1	nonsignificant	5.76788	1.47924	3.68617	1.24357	4.51904	1.088
mmu-miR-467c-5p	sirt6	Control	10.9376	12.1638	11.5507	-0.148923	0.715345	-0.208183	0.835086	0.921339	nonsignificant	7.20985	7.3962	12.9016	7.46141	7.90833	3.26399
mmu-miR-3966	sirt6	Control	4.84838	3.97504	4.41171	0.270048	1.31688	0.205067	0.83752	1	nonsignificant	5.04689	2.21886	1.84309	0	3.38928	3.80799
mmu-miR-6981-3p	sirt6	Control	0.686678	1.07919	0.882932	-0.660705	3.24755	-0.203447	0.838785	1	nonsignificant	0	0	2.45745	1.24357	0	0
mmu-miR-7037-3p	sirt6	Control	1.74012	2.26116	2.00064	-0.445196	2.19214	-0.203088	0.839067	1	nonsignificant	2.16295	0	3.07181	0	0	2.176
mmu-miR-466g	sirt6	Control	20.4215	22.4155	21.4185	-0.137777	0.68024	-0.202542	0.839493	0.924032	nonsignificant	5.76788	13.3132	31.3325	13.6792	13.5571	7.07199
mmu-miR-1955-5p	sirt6	Control	3.05938	3.71292	3.38615	-0.284915	1.41503	-0.201349	0.840426	1	nonsignificant	4.32591	0	4.30053	1.24357	2.8244	1.088
mmu-miR-7045-3p	sirt6	Control	1.28773	1.82435	1.55604	-0.476405	2.37876	-0.200275	0.841266	1	nonsignificant	4.32591	0	0	1.24357	1.12976	0
mmu-miR-6395	sirt6	Control	1.37336	1.92258	1.64797	-0.463216	2.32354	-0.199358	0.841983	1	nonsignificant	0	2.95848	1.22872	2.48714	0	0
mmu-miR-12186-3p	sirt6	Control	2.59283	3.10481	2.84882	-0.299698	1.50668	-0.198913	0.842331	1	nonsignificant	2.88394	0	4.30053	1.24357	1.12976	1.632
mmu-miR-6973a-5p	sirt6	Control	2.34118	1.75583	2.0485	0.374283	1.90946	0.196015	0.844598	1	nonsignificant	2.88394	0	1.22872	0	1.12976	2.176
mmu-miR-7072-3p	sirt6	Control	6.33365	5.55904	5.94635	0.220613	1.13237	0.194824	0.845531	1	nonsignificant	2.88394	8.13582	1.22872	1.24357	7.34345	2.176
5_60225	sirt6	Control	5.97818	6.97655	6.47736	-0.187974	0.97325	-0.19314	0.846849	1	nonsignificant	4.32591	8.13582	3.07181	4.35249	5.08392	1.088
5_62393	sirt6	Control	1.58826	1.23109	1.40967	0.406841	2.10869	0.192936	0.847009	1	nonsignificant	0	1.47924	1.22872	1.24357	1.69464	0
mmu-miR-3057-5p	sirt6	Control	9.52147	8.52706	9.02426	0.160118	0.836346	0.191449	0.848174	0.931406	nonsignificant	3.60492	5.17734	10.4442	4.35249	8.47321	3.26399
mmu-miR-1956	sirt6	Control	1.55674	1.07919	1.31796	0.47413	2.48385	0.190885	0.848616	1	nonsignificant	0	0	2.45745	1.24357	0	1.088
mmu-miR-7069-3p	sirt6	Control	1.55674	1.07919	1.31796	0.47413	2.48385	0.190885	0.848616	1	nonsignificant	0	0	2.45745	1.24357	0	1.088
mmu-miR-6540-5p	sirt6	Control	1.03002	0.691494	0.860756	0.614906	3.28363	0.187264	0.851453	1	nonsignificant	0	1.47924	0	1.86535	0	0
mmu-miR-421-5p	sirt6	Control	1.03002	0.691494	0.860756	0.614906	3.28363	0.187264	0.851453	1	nonsignificant	0	1.47924	0	1.86535	0	0
mmu-miR-297c-5p	sirt6	Control	1.03002	0.691494	0.860756	0.614906	3.28363	0.187264	0.851453	1	nonsignificant	0	1.47924	0	1.86535	0	0
mmu-miR-217-3p	sirt6	Control	1.30509	1.6873	1.4962	-0.44724	2.38911	-0.187199	0.851504	1	nonsignificant	1.44197	0	2.45745	0	0	1.632
mmu-miR-344b-3p	sirt6	Control	1.20211	0.809389	1.00575	0.573775	3.09089	0.185634	0.852732	1	nonsignificant	0	0	1.84309	0	2.25952	0
7_69812	sirt6	Control	4.24126	4.95093	4.59609	-0.232509	1.25756	-0.184889	0.853316	1	nonsignificant	1.44197	8.13582	1.22872	1.86535	1.12976	3.26399
mmu-miR-7020-5p	sirt6	Control	3.89792	3.13907	3.51849	0.264788	1.43249	0.184845	0.853351	1	nonsignificant	3.60492	0	3.68617	1.24357	1.12976	3.26399
mmu-miR-1951	sirt6	Control	17.4712	16.0937	16.7825	0.118914	0.645685	0.184167	0.853883	0.935489	nonsignificant	19.4666	11.0943	6.14362	10.5703	9.60297	8.15998
mmu-miR-182-3p	sirt6	Control	1.03002	1.41751	1.22376	-0.46311	2.51795	-0.183923	0.854073	1	nonsignificant	1.44197	0	1.84309	1.86535	0	0
mmu-miR-34b-5p	sirt6	Control	6.11268	6.91596	6.51432	-0.179529	0.981367	-0.182937	0.854847	1	nonsignificant	2.88394	2.95848	9.82979	4.35249	4.51904	1.632
mmu-miR-1298-3p	sirt6	Control	4.14434	4.99338	4.56886	-0.281483	1.5417	-0.18258	0.855128	1	nonsignificant	2.88394	0	8.60107	0	4.51904	2.176
mmu-miR-328-5p	sirt6	Control	1.28773	1.6873	1.48752	-0.375141	2.06929	-0.181289	0.85614	1	nonsignificant	1.44197	0	2.45745	1.24357	1.12976	0
mmu-miR-12202-5p	sirt6	Control	2.18931	1.75583	1.97257	0.34011	1.89877	0.179121	0.857843	1	nonsignificant	2.88394	0	1.22872	1.24357	2.8244	0
mmu-miR-494-5p	sirt6	Control	0.870062	1.14771	1.00889	-0.484484	2.70762	-0.178933	0.85799	1	nonsignificant	1.44197	0	1.22872	0	0	1.088
mmu-miR-5129-3p	sirt6	Control	1.50264	2.02562	1.76413	-0.3969	2.23999	-0.177188	0.859361	1	nonsignificant	2.88394	0	1.84309	0	2.8244	0
mmu-miR-7025-5p	sirt6	Control	2.84447	2.32968	2.58708	0.27033	1.53854	0.175705	0.860526	1	nonsignificant	3.60492	0	1.84309	2.48714	1.12976	1.088
mmu-miR-1982-5p	sirt6	Control	0.901581	0.608116	0.754849	0.599865	3.41465	0.175674	0.86055	1	nonsignificant	1.44197	0	0	0	1.69464	0
mmu-miR-212-3p	sirt6	Control	0.901581	0.608116	0.754849	0.599865	3.41465	0.175674	0.86055	1	nonsignificant	1.44197	0	0	0	1.69464	0
mmu-miR-547-3p	sirt6	Control	0.901581	0.608116	0.754849	0.599865	3.41465	0.175674	0.86055	1	nonsignificant	1.44197	0	0	0	1.69464	0
mmu-miR-12187-3p	sirt6	Control	0.901581	0.608116	0.754849	0.599865	3.41465	0.175674	0.86055	1	nonsignificant	1.44197	0	0	0	1.69464	0
mmu-miR-7651-5p	sirt6	Control	2.18931	1.77068	1.98	0.332897	1.89775	0.175417	0.860752	1	nonsignificant	0	1.47924	2.45745	1.24357	2.8244	0
mmu-miR-7236-3p	sirt6	Control	0.870062	0.539593	0.704827	0.613384	3.51836	0.174338	0.8616	1	nonsignificant	0	0	1.22872	0	0	1.088
mmu-miR-1911-5p	sirt6	Control	0.870062	0.539593	0.704827	0.613384	3.51836	0.174338	0.8616	1	nonsignificant	0	0	1.22872	0	0	1.088
mmu-miR-6237	sirt6	Control	0.870062	0.539593	0.704827	0.613384	3.51836	0.174338	0.8616	1	nonsignificant	0	0	1.22872	0	0	1.088
mmu-miR-291a-5p	sirt6	Control	0.870062	0.539593	0.704827	0.613384	3.51836	0.174338	0.8616	1	nonsignificant	0	0	1.22872	0	0	1.088
mmu-miR-5130	sirt6	Control	0.870062	0.539593	0.704827	0.613384	3.51836	0.174338	0.8616	1	nonsignificant	0	0	1.22872	0	0	1.088
mmu-miR-7225-5p	sirt6	Control	0.870062	0.539593	0.704827	0.613384	3.51836	0.174338	0.8616	1	nonsignificant	0	0	1.22872	0	0	1.088
mmu-miR-12178-5p	sirt6	Control	0.870062	0.539593	0.704827	0.613384	3.51836	0.174338	0.8616	1	nonsignificant	0	0	1.22872	0	0	1.088
mmu-miR-673-3p	sirt6	Control	0.870062	0.539593	0.704827	0.613384	3.51836	0.174338	0.8616	1	nonsignificant	0	0	1.22872	0	0	1.088
mmu-miR-883a-5p	sirt6	Control	0.870062	0.539593	0.704827	0.613384	3.51836	0.174338	0.8616	1	nonsignificant	0	0	1.22872	0	0	1.088
mmu-miR-1191a	sirt6	Control	0.870062	0.539593	0.704827	0.613384	3.51836	0.174338	0.8616	1	nonsignificant	0	0	1.22872	0	0	1.088
mmu-miR-7231-5p	sirt6	Control	0.870062	1.21623	1.04315	-0.53866	3.09835	-0.173854	0.86198	1	nonsignificant	2.88394	0	0	0	0	1.088
mmu-miR-698-3p	sirt6	Control	0.870062	1.21623	1.04315	-0.53866	3.09835	-0.173854	0.86198	1	nonsignificant	2.88394	0	0	0	0	1.088
mmu-miR-5108	sirt6	Control	5.33431	6.09889	5.7166	-0.168798	0.977647	-0.172658	0.86292	1	nonsignificant	3.60492	5.17734	4.9149	3.7307	4.51904	1.088
mmu-miR-10b-5p	sirt6	Control	327.718	337.451	332.585	-0.0438756	0.254651	-0.172297	0.863204	0.943502	nonsignificant	218.458	276.618	264.176	193.997	173.418	160.48
mmu-miR-6997-5p	sirt6	Control	3.71453	4.18374	3.94914	-0.199489	1.1608	-0.171855	0.863552	1	nonsignificant	2.16295	2.95848	4.30053	2.48714	1.12976	2.176
1_1021	sirt6	Control	0.686678	1.03724	0.86196	-0.561465	3.28978	-0.170669	0.864484	1	nonsignificant	0	2.21886	0	1.24357	0	0
mmu-miR-678	sirt6	Control	7.0114	6.07661	6.544	0.176234	1.0376	0.169848	0.86513	1	nonsignificant	7.93083	2.95848	3.07181	3.7307	1.12976	5.43999
mmu-miR-6925-5p	sirt6	Control	2.17515	2.668	2.42158	-0.345605	2.12854	-0.162367	0.871017	1	nonsignificant	5.04689	0	1.22872	0	0	2.71999
mmu-miR-8100	sirt6	Control	1.47112	1.07919	1.27515	0.402338	2.50176	0.160822	0.872233	1	nonsignificant	0	0	2.45745	0	1.12976	1.088
mmu-miR-6392-5p	sirt6	Control	1.47112	1.07919	1.27515	0.402338	2.50176	0.160822	0.872233	1	nonsignificant	0	0	2.45745	0	1.12976	1.088
mmu-miR-615-5p	sirt6	Control	3.30495	2.87644	3.0907	0.23734	1.4856	0.159761	0.87307	1	nonsignificant	1.44197	3.6981	1.22872	4.35249	1.69464	0
mmu-miR-7083-3p	sirt6	Control	2.86183	2.26116	2.56149	0.285488	1.79199	0.159313	0.873422	1	nonsignificant	2.16295	0	3.07181	1.24357	0	2.71999
mmu-miR-1912-5p	sirt6	Control	0.601054	0.912175	0.756614	-0.542585	3.4204	-0.158632	0.873959	1	nonsignificant	2.16295	0	0	0	1.12976	0
mmu-miR-5627-5p	sirt6	Control	0.601054	0.912175	0.756614	-0.542585	3.4204	-0.158632	0.873959	1	nonsignificant	2.16295	0	0	0	1.12976	0
mmu-miR-6982-3p	sirt6	Control	0.601054	0.912175	0.756614	-0.542585	3.4204	-0.158632	0.873959	1	nonsignificant	2.16295	0	0	0	1.12976	0
mmu-miR-350-3p	sirt6	Control	26.0665	24.5135	25.29	0.0864495	0.545042	0.158611	0.873975	0.951559	nonsignificant	14.4197	19.2301	21.5027	8.70497	20.3357	13.056
mmu-miR-6940-5p	sirt6	Control	1.30509	0.912175	1.10863	0.476043	3.03177	0.157018	0.87523	1	nonsignificant	2.16295	0	0	0	0	1.632
mmu-miR-669e-5p	sirt6	Control	1.30509	0.912175	1.10863	0.476043	3.03177	0.157018	0.87523	1	nonsignificant	2.16295	0	0	0	0	1.632
mmu-miR-669b-5p	sirt6	Control	1.88879	1.57683	1.73281	0.307023	1.97814	0.155208	0.876657	1	nonsignificant	0	2.21886	1.22872	1.24357	2.25952	0
mmu-miR-7069-5p	sirt6	Control	3.54329	4.1001	3.8217	-0.206129	1.34306	-0.153477	0.878022	1	nonsignificant	2.88394	4.43772	1.84309	0	3.38928	2.176
6_63417	sirt6	Control	45.7346	43.0632	44.3989	0.0723045	0.471639	0.153305	0.878158	0.951559	nonsignificant	38.9332	17.7509	41.7766	24.8714	20.9006	26.1119
7_67942	sirt6	Control	6.05251	7.01824	6.53537	-0.175035	1.14538	-0.152818	0.878541	1	nonsignificant	3.60492	8.87544	3.07181	4.97427	6.21369	0
mmu-miR-450b-3p	sirt6	Control	12.374	13.7372	13.0556	-0.123775	0.811323	-0.152559	0.878746	0.951559	nonsignificant	13.6987	11.8339	5.52926	9.94854	11.2976	1.088
mmu-miR-195a-5p	sirt6	Control	58.4285	56.285	57.3567	0.0541285	0.360522	0.150139	0.880655	0.951559	nonsignificant	37.4912	47.3357	41.7766	38.5506	32.1982	25.0239
mmu-miR-503-3p	sirt6	Control	14.7132	15.6829	15.198	-0.0991435	0.660587	-0.150084	0.880698	0.951559	nonsignificant	11.5358	8.13582	15.9734	4.97427	11.8625	7.07199
mmu-miR-3103-3p	sirt6	Control	1.37336	1.03724	1.2053	0.439064	2.94781	0.148946	0.881596	1	nonsignificant	0	2.21886	0	2.48714	0	0
mmu-miR-15a-3p	sirt6	Control	4.26148	3.7963	4.02889	0.177487	1.20019	0.147882	0.882436	1	nonsignificant	2.88394	1.47924	4.30053	1.24357	5.08392	1.088
mmu-miR-465d-5p	sirt6	Control	1.99177	1.60367	1.79772	0.293362	1.99436	0.147096	0.883057	1	nonsignificant	2.16295	1.47924	0	1.24357	0	1.632
mmu-miR-7054-3p	sirt6	Control	2.15779	2.48901	2.3234	-0.207966	1.43288	-0.145138	0.884602	1	nonsignificant	2.16295	2.21886	1.22872	1.24357	1.12976	1.088
mmu-miR-762	sirt6	Control	2.67322	2.26833	2.47078	0.26444	1.82219	0.145122	0.884615	1	nonsignificant	0	3.6981	1.22872	0	3.38928	1.088
mmu-miR-345-5p	sirt6	Control	26.266	27.8924	27.0792	-0.0735757	0.507444	-0.144993	0.884717	0.953708	nonsignificant	23.0715	19.2301	20.8883	13.6792	23.725	7.61598
X_83908	sirt6	Control	3.46289	3.80373	3.63331	-0.18224	1.26437	-0.144135	0.885394	1	nonsignificant	1.44197	2.21886	4.9149	1.24357	1.12976	2.71999
mmu-miR-17-5p	sirt6	Control	15.6883	16.6365	16.1624	-0.0823342	0.584296	-0.140912	0.88794	0.954992	nonsignificant	12.2567	11.8339	13.516	9.94854	10.1678	5.98399
mmu-miR-142a-3p	sirt6	Control	1.20211	0.912175	1.05714	0.427861	3.05037	0.140265	0.88845	1	nonsignificant	2.16295	0	0	0	2.25952	0
mmu-miR-7667-5p	sirt6	Control	6.72301	5.89019	6.3066	0.167644	1.22178	0.137213	0.890862	1	nonsignificant	6.48886	4.43772	2.45745	0	2.8244	6.52799
mmu-miR-12201-5p	sirt6	Control	0.870062	0.608116	0.739089	0.469847	3.46686	0.135525	0.892197	1	nonsignificant	1.44197	0	0	0	0	1.088
mmu-miR-6979-3p	sirt6	Control	0.870062	0.608116	0.739089	0.469847	3.46686	0.135525	0.892197	1	nonsignificant	1.44197	0	0	0	0	1.088
mmu-miR-6993-5p	sirt6	Control	0.870062	0.608116	0.739089	0.469847	3.46686	0.135525	0.892197	1	nonsignificant	1.44197	0	0	0	0	1.088
mmu-miR-881-3p	sirt6	Control	0.870062	0.608116	0.739089	0.469847	3.46686	0.135525	0.892197	1	nonsignificant	1.44197	0	0	0	0	1.088
mmu-miR-7062-5p	sirt6	Control	0.870062	0.608116	0.739089	0.469847	3.46686	0.135525	0.892197	1	nonsignificant	1.44197	0	0	0	0	1.088
mmu-miR-7242-3p	sirt6	Control	0.870062	0.608116	0.739089	0.469847	3.46686	0.135525	0.892197	1	nonsignificant	1.44197	0	0	0	0	1.088
mmu-miR-7060-5p	sirt6	Control	0.870062	0.608116	0.739089	0.469847	3.46686	0.135525	0.892197	1	nonsignificant	1.44197	0	0	0	0	1.088
mmu-miR-742-3p	sirt6	Control	0.870062	0.608116	0.739089	0.469847	3.46686	0.135525	0.892197	1	nonsignificant	1.44197	0	0	0	0	1.088
mmu-miR-7678-3p	sirt6	Control	0.870062	0.608116	0.739089	0.469847	3.46686	0.135525	0.892197	1	nonsignificant	1.44197	0	0	0	0	1.088
mmu-miR-7235-5p	sirt6	Control	0.870062	0.608116	0.739089	0.469847	3.46686	0.135525	0.892197	1	nonsignificant	1.44197	0	0	0	0	1.088
mmu-miR-1a-3p	sirt6	Control	0.870062	0.608116	0.739089	0.469847	3.46686	0.135525	0.892197	1	nonsignificant	1.44197	0	0	0	0	1.088
mmu-miR-1934-3p	sirt6	Control	0.870062	0.608116	0.739089	0.469847	3.46686	0.135525	0.892197	1	nonsignificant	1.44197	0	0	0	0	1.088
mmu-miR-1942	sirt6	Control	1.50264	1.23109	1.36686	0.330292	2.44984	0.134822	0.892753	1	nonsignificant	0	1.47924	1.22872	0	2.8244	0
mmu-miR-1843b-5p	sirt6	Control	45.6636	44.1905	44.927	0.0551862	0.409463	0.134777	0.892788	0.956201	nonsignificant	33.8863	31.0641	35.0186	23.6278	38.4119	15.232
mmu-miR-7685-5p	sirt6	Control	25.0781	24.0761	24.5771	0.0805485	0.605103	0.133115	0.894102	0.956201	nonsignificant	15.1407	25.1471	13.516	14.9228	24.2899	4.89599
mmu-miR-7219-3p	sirt6	Control	10.1992	10.7805	10.4899	-0.106264	0.806436	-0.131769	0.895167	0.956201	nonsignificant	6.48886	7.3962	10.4442	6.83962	2.25952	6.52799
2_42758	sirt6	Control	6.12398	5.52529	5.82463	0.126144	0.995225	0.126749	0.899139	1	nonsignificant	3.60492	2.21886	6.75798	4.97427	2.25952	2.71999
mmu-miR-7086-3p	sirt6	Control	0.870062	1.07919	0.974624	-0.384268	3.15466	-0.12181	0.90305	1	nonsignificant	0	0	2.45745	0	0	1.088
mmu-miR-7038-3p	sirt6	Control	1.63107	1.38299	1.50703	0.288538	2.38387	0.121038	0.903661	1	nonsignificant	0	2.95848	0	1.86535	1.12976	0
mmu-miR-3098-3p	sirt6	Control	0.686678	0.912175	0.799426	-0.399962	3.3615	-0.118983	0.905289	1	nonsignificant	2.16295	0	0	1.24357	0	0
mmu-miR-339-3p	sirt6	Control	5.95273	6.43721	6.19497	-0.108817	0.917403	-0.118614	0.905581	1	nonsignificant	5.04689	5.17734	4.30053	2.48714	4.51904	2.71999
mmu-miR-7661-5p	sirt6	Control	5.88446	6.41038	6.14742	-0.13641	1.16594	-0.116996	0.906863	1	nonsignificant	2.88394	5.91696	5.52926	0	4.51904	4.35199
mmu-miR-3472	sirt6	Control	1.50264	1.8392	1.67092	-0.235413	2.01365	-0.116908	0.906933	1	nonsignificant	1.44197	1.47924	1.22872	0	2.8244	0
mmu-miR-344g-5p	sirt6	Control	1.55674	1.29961	1.42818	0.250499	2.1428	0.116902	0.906937	1	nonsignificant	1.44197	1.47924	0	1.24357	0	1.088
mmu-miR-12179-5p	sirt6	Control	0.901581	1.14771	1.02465	-0.311034	2.66133	-0.116872	0.906962	1	nonsignificant	1.44197	0	1.22872	0	1.69464	0
mmu-miR-3075-3p	sirt6	Control	0.901581	1.14771	1.02465	-0.311034	2.66133	-0.116872	0.906962	1	nonsignificant	1.44197	0	1.22872	0	1.69464	0
8_76512	sirt6	Control	1.28773	1.57683	1.43228	-0.246064	2.10801	-0.116728	0.907076	1	nonsignificant	0	2.21886	1.22872	1.24357	1.12976	0
mmu-miR-184-3p	sirt6	Control	92.1261	89.7693	90.9477	0.0380715	0.330239	0.115285	0.90822	0.967944	nonsignificant	76.4244	53.2527	74.3378	44.1467	71.7398	36.9919
mmu-miR-23a-5p	sirt6	Control	5.36903	4.86755	5.11829	0.132753	1.16333	0.114114	0.909147	1	nonsignificant	2.88394	6.65658	1.22872	1.24357	2.25952	4.35199
mmu-miR-8105	sirt6	Control	1.37336	1.07919	1.22627	0.332111	2.91474	0.113942	0.909284	1	nonsignificant	0	0	2.45745	2.48714	0	0
mmu-miR-5622-3p	sirt6	Control	1.58826	1.92258	1.75542	-0.224883	1.97868	-0.113653	0.909513	1	nonsignificant	0	2.95848	1.22872	1.24357	1.69464	0
mmu-miR-196a-2-3p	sirt6	Control	1.74012	1.34898	1.54455	0.310487	2.7443	0.113139	0.90992	1	nonsignificant	0	0	3.07181	0	0	2.176
mmu-miR-466d-5p	sirt6	Control	0.601054	0.809389	0.705222	-0.392611	3.49374	-0.112376	0.910526	1	nonsignificant	0	0	1.84309	0	1.12976	0
mmu-miR-5622-5p	sirt6	Control	0.601054	0.809389	0.705222	-0.392611	3.49374	-0.112376	0.910526	1	nonsignificant	0	0	1.84309	0	1.12976	0
mmu-miR-5101	sirt6	Control	0.601054	0.809389	0.705222	-0.392611	3.49374	-0.112376	0.910526	1	nonsignificant	0	0	1.84309	0	1.12976	0
mmu-miR-1224-5p	sirt6	Control	5.25998	5.6355	5.44774	-0.106838	0.969831	-0.110161	0.912281	1	nonsignificant	4.32591	2.95848	5.52926	3.10892	3.38928	2.176
mmu-miR-6911-5p	sirt6	Control	3.91528	4.28652	4.1009	-0.174927	1.60453	-0.109021	0.913186	1	nonsignificant	4.32591	2.95848	2.45745	0	0	4.89599
mmu-let-7g-5p	sirt6	Control	2388.7	2427.04	2407.87	-0.0224961	0.208941	-0.107667	0.91426	0.972176	nonsignificant	1778.67	1966.65	1725.13	1392.8	1722.89	879.102
mmu-miR-6968-5p	sirt6	Control	1.30509	1.50088	1.40299	-0.261957	2.44344	-0.107208	0.914624	1	nonsignificant	0	1.47924	1.84309	0	0	1.632
mmu-miR-3067-3p	sirt6	Control	1.30509	1.50088	1.40299	-0.261957	2.44344	-0.107208	0.914624	1	nonsignificant	0	1.47924	1.84309	0	0	1.632
mmu-miR-6972-5p	sirt6	Control	6.16156	5.77255	5.96706	0.10327	0.963581	0.107173	0.914652	1	nonsignificant	7.20985	2.95848	3.07181	3.10892	5.08392	2.176
mmu-miR-145b	sirt6	Control	1.55674	1.75583	1.65628	-0.216936	2.03336	-0.106688	0.915036	1	nonsignificant	2.88394	0	1.22872	1.24357	0	1.088
mmu-miR-7094-3p	sirt6	Control	1.55674	1.75583	1.65628	-0.216936	2.03336	-0.106688	0.915036	1	nonsignificant	2.88394	0	1.22872	1.24357	0	1.088
mmu-miR-6387	sirt6	Control	1.30509	1.03724	1.17117	0.317085	2.99033	0.106037	0.915553	1	nonsignificant	0	2.21886	0	0	0	1.632
mmu-miR-5123	sirt6	Control	1.47112	1.21623	1.34367	0.259617	2.4753	0.104883	0.916469	1	nonsignificant	2.88394	0	0	0	1.12976	1.088
mmu-miR-7216-5p	sirt6	Control	3.45682	3.81571	3.63626	-0.169568	1.61995	-0.104675	0.916634	1	nonsignificant	6.48886	0	2.45745	3.10892	0	2.176
mmu-miR-222-3p	sirt6	Control	332.809	337.66	335.234	-0.0212062	0.208709	-0.101606	0.919069	0.975085	nonsignificant	276.858	241.116	246.359	201.458	202.227	142.528
mmu-miR-8102	sirt6	Control	1.74012	1.9911	1.86561	-0.22935	2.27333	-0.100887	0.91964	1	nonsignificant	1.44197	2.95848	0	0	0	2.176
mmu-miR-1247-5p	sirt6	Control	38.8629	37.2485	38.0557	0.045987	0.465172	0.0988603	0.921249	0.975196	nonsignificant	31.0023	19.9697	33.7899	23.6278	15.8167	21.76
mmu-miR-6352	sirt6	Control	5.54028	5.95416	5.74722	-0.124903	1.2715	-0.0982332	0.921747	1	nonsignificant	1.44197	7.3962	4.30053	3.7307	0	4.35199
mmu-miR-7066-5p	sirt6	Control	1.28773	1.07919	1.18346	0.249177	2.54542	0.0978923	0.922018	1	nonsignificant	0	0	2.45745	1.24357	1.12976	0
mmu-miR-6546-5p	sirt6	Control	6.38776	6.71469	6.55122	-0.0892087	0.934278	-0.0954841	0.92393	1	nonsignificant	4.32591	2.95848	7.98671	2.48714	4.51904	3.26399
mmu-miR-181a-1-3p	sirt6	Control	15.677	16.4814	16.0792	-0.0608993	0.641781	-0.0948912	0.924401	0.976334	nonsignificant	19.4666	9.61506	8.60107	9.32676	12.4274	4.89599
mmu-miR-350-5p	sirt6	Control	4.47554	4.95093	4.71324	-0.115432	1.21677	-0.0948672	0.92442	1	nonsignificant	1.44197	8.13582	1.22872	4.35249	2.25952	1.088
6_65960	sirt6	Control	5.95273	5.57128	5.762	0.100548	1.06098	0.0947694	0.924498	1	nonsignificant	8.65182	2.95848	1.22872	2.48714	4.51904	2.71999
mmu-miR-490-5p	sirt6	Control	1.30509	1.52029	1.41269	-0.265212	2.82491	-0.0938834	0.925202	1	nonsignificant	3.60492	0	0	0	0	1.632
mmu-miR-7221-3p	sirt6	Control	5.10003	5.41938	5.2597	-0.104538	1.12633	-0.0928123	0.926053	1	nonsignificant	8.65182	1.47924	2.45745	1.24357	3.38928	3.26399
mmu-miR-6394	sirt6	Control	0.870062	0.691494	0.780778	0.314729	3.41029	0.0922881	0.926469	1	nonsignificant	0	1.47924	0	0	0	1.088
mmu-miR-293-5p	sirt6	Control	0.870062	0.691494	0.780778	0.314729	3.41029	0.0922881	0.926469	1	nonsignificant	0	1.47924	0	0	0	1.088
mmu-miR-6896-3p	sirt6	Control	0.870062	0.691494	0.780778	0.314729	3.41029	0.0922881	0.926469	1	nonsignificant	0	1.47924	0	0	0	1.088
mmu-miR-326-3p	sirt6	Control	0.870062	0.691494	0.780778	0.314729	3.41029	0.0922881	0.926469	1	nonsignificant	0	1.47924	0	0	0	1.088
mmu-miR-3079-3p	sirt6	Control	0.870062	0.691494	0.780778	0.314729	3.41029	0.0922881	0.926469	1	nonsignificant	0	1.47924	0	0	0	1.088
mmu-miR-6955-3p	sirt6	Control	0.870062	0.691494	0.780778	0.314729	3.41029	0.0922881	0.926469	1	nonsignificant	0	1.47924	0	0	0	1.088
mmu-miR-5124a	sirt6	Control	0.870062	0.691494	0.780778	0.314729	3.41029	0.0922881	0.926469	1	nonsignificant	0	1.47924	0	0	0	1.088
mmu-miR-7647-5p	sirt6	Control	4.84838	4.43842	4.6434	0.119917	1.3122	0.0913857	0.927186	1	nonsignificant	4.32591	4.43772	1.22872	0	3.38928	3.80799
mmu-miR-219c-3p	sirt6	Control	0.686678	0.539593	0.613135	0.328057	3.67476	0.089273	0.928865	1	nonsignificant	0	0	1.22872	1.24357	0	0
mmu-miR-7213-3p	sirt6	Control	0.686678	0.539593	0.613135	0.328057	3.67476	0.089273	0.928865	1	nonsignificant	0	0	1.22872	1.24357	0	0
mmu-miR-9769-3p	sirt6	Control	0.686678	0.539593	0.613135	0.328057	3.67476	0.089273	0.928865	1	nonsignificant	0	0	1.22872	1.24357	0	0
mmu-miR-6402	sirt6	Control	0.686678	0.539593	0.613135	0.328057	3.67476	0.089273	0.928865	1	nonsignificant	0	0	1.22872	1.24357	0	0
mmu-miR-5129-5p	sirt6	Control	0.686678	0.539593	0.613135	0.328057	3.67476	0.089273	0.928865	1	nonsignificant	0	0	1.22872	1.24357	0	0
mmu-miR-6969-3p	sirt6	Control	0.686678	0.539593	0.613135	0.328057	3.67476	0.089273	0.928865	1	nonsignificant	0	0	1.22872	1.24357	0	0
mmu-miR-3100-3p	sirt6	Control	0.686678	0.539593	0.613135	0.328057	3.67476	0.089273	0.928865	1	nonsignificant	0	0	1.22872	1.24357	0	0
mmu-miR-1930-3p	sirt6	Control	0.686678	0.539593	0.613135	0.328057	3.67476	0.089273	0.928865	1	nonsignificant	0	0	1.22872	1.24357	0	0
mmu-miR-6973b-5p	sirt6	Control	0.686678	0.539593	0.613135	0.328057	3.67476	0.089273	0.928865	1	nonsignificant	0	0	1.22872	1.24357	0	0
mmu-miR-500-3p	sirt6	Control	6.77711	7.1515	6.9643	-0.119066	1.33705	-0.0890512	0.929041	0.979034	nonsignificant	2.16295	2.95848	11.0585	1.24357	0	7.61598
mmu-miR-1194	sirt6	Control	5.81822	6.16767	5.99295	-0.0855757	0.969204	-0.0882949	0.929642	1	nonsignificant	5.76788	2.21886	6.14362	2.48714	5.08392	2.176
mmu-miR-133a-3p	sirt6	Control	0.870062	1.03724	0.953652	-0.28192	3.19371	-0.0882734	0.929659	1	nonsignificant	0	2.21886	0	0	0	1.088
mmu-miR-382-5p	sirt6	Control	1.50264	1.77068	1.63666	-0.199925	2.30831	-0.0866108	0.930981	1	nonsignificant	0	1.47924	2.45745	0	2.8244	0
mmu-miR-714	sirt6	Control	4.53049	4.11547	4.32298	0.115979	1.39168	0.0833373	0.933583	1	nonsignificant	1.44197	0	7.98671	1.24357	3.95416	2.176
mmu-miR-7658-3p	sirt6	Control	1.28773	1.14771	1.21772	0.179308	2.20718	0.0812386	0.935252	1	nonsignificant	1.44197	0	1.22872	1.24357	1.12976	0
mmu-miR-6363	sirt6	Control	1.28773	1.14771	1.21772	0.179308	2.20718	0.0812386	0.935252	1	nonsignificant	1.44197	0	1.22872	1.24357	1.12976	0
mmu-miR-6931-3p	sirt6	Control	1.28773	1.14771	1.21772	0.179308	2.20718	0.0812386	0.935252	1	nonsignificant	1.44197	0	1.22872	1.24357	1.12976	0
mmu-miR-489-5p	sirt6	Control	2.53265	2.32968	2.43117	0.139288	1.75776	0.0792419	0.93684	1	nonsignificant	3.60492	0	1.84309	1.86535	2.8244	0
mmu-miR-9-5p	sirt6	Control	3.60633	3.35949	3.48291	0.135305	1.70821	0.0792088	0.936867	1	nonsignificant	5.04689	1.47924	1.22872	0	6.77857	0
9_80197	sirt6	Control	92.9421	91.5656	92.2538	0.0258298	0.329232	0.0784547	0.937466	0.98367	nonsignificant	74.9824	68.7847	63.2793	42.9031	74.5642	36.9919
mmu-miR-6541	sirt6	Control	1.77164	1.9911	1.88137	-0.151985	1.95979	-0.0775518	0.938185	1	nonsignificant	1.44197	2.95848	0	0	1.69464	1.088
mmu-miR-195a-3p	sirt6	Control	8.10968	7.52863	7.81916	0.0904261	1.19013	0.0759798	0.939435	0.98367	nonsignificant	10.8148	0	6.75798	8.08319	1.12976	3.80799
mmu-miR-27b-5p	sirt6	Control	11.1412	11.8444	11.4928	-0.0586691	0.775802	-0.0756238	0.939718	0.98367	nonsignificant	7.93083	11.8339	6.75798	5.59605	11.8625	2.176
mmu-miR-551b-5p	sirt6	Control	3.34777	3.66355	3.50566	-0.111705	1.47972	-0.0754911	0.939824	1	nonsignificant	5.76788	1.47924	1.22872	4.97427	1.12976	0
mmu-miR-6954-3p	sirt6	Control	5.82143	6.04978	5.9356	-0.0952145	1.28105	-0.0743251	0.940752	1	nonsignificant	5.76788	3.6981	4.30053	0	1.12976	6.52799
2_43163	sirt6	Control	4.46425	4.28652	4.37539	0.0927844	1.2489	0.0742928	0.940777	1	nonsignificant	4.32591	2.95848	2.45745	3.7307	4.51904	0
mmu-miR-7088-5p	sirt6	Control	3.02786	2.73652	2.88219	0.12738	1.79329	0.0710312	0.943373	1	nonsignificant	6.48886	0	0	1.24357	1.12976	2.176
mmu-miR-7023-5p	sirt6	Control	1.37336	1.23109	1.30222	0.172584	2.49286	0.0692312	0.944806	1	nonsignificant	0	1.47924	1.22872	2.48714	0	0
mmu-miR-6927-3p	sirt6	Control	3.45682	3.62929	3.54305	-0.0978597	1.41879	-0.0689741	0.94501	1	nonsignificant	5.04689	1.47924	1.84309	3.10892	0	2.176
mmu-miR-466q	sirt6	Control	9.93829	9.49603	9.71716	0.0616965	0.907974	0.0679497	0.945826	0.984514	nonsignificant	2.88394	4.43772	14.1303	9.94854	5.08392	2.176
mmu-miR-673-5p	sirt6	Control	1.7167	1.52029	1.61849	0.18142	2.70271	0.0671252	0.946482	1	nonsignificant	3.60492	0	0	3.10892	0	0
mmu-miR-148b-5p	sirt6	Control	4.91664	4.72307	4.81986	0.070851	1.08473	0.065317	0.947922	1	nonsignificant	1.44197	5.91696	3.07181	2.48714	3.38928	2.176
mmu-miR-676-3p	sirt6	Control	1.90615	1.6873	1.79672	0.12748	1.96888	0.0647475	0.948375	1	nonsignificant	1.44197	0	2.45745	0	1.12976	1.632
7_71564	sirt6	Control	17.3827	17.6469	17.5148	-0.0422192	0.653982	-0.0645572	0.948527	0.984514	nonsignificant	10.0938	14.7924	14.7447	8.70497	5.6488	11.968
mmu-miR-5119	sirt6	Control	13.2143	13.8901	13.5522	-0.0654104	1.0154	-0.0644184	0.948637	0.984514	nonsignificant	16.5826	1.47924	14.1303	1.24357	18.6411	3.26399
mmu-miR-3059-5p	sirt6	Control	4.27884	4.4878	4.38332	-0.0794779	1.2684	-0.0626601	0.950037	1	nonsignificant	2.88394	2.95848	4.30053	0	3.95416	2.71999
mmu-miR-5128	sirt6	Control	8.26441	7.9532	8.10881	0.055231	0.891304	0.0619665	0.950589	0.984514	nonsignificant	2.88394	5.17734	9.82979	7.46141	4.51904	2.176
mmu-miR-7229-5p	sirt6	Control	16.6573	16.2979	16.4776	0.040587	0.66046	0.0614527	0.950999	0.984514	nonsignificant	10.0938	14.7924	11.6729	16.7882	7.34345	4.35199
mmu-miR-7046-5p	sirt6	Control	4.76798	4.37016	4.56907	0.0735043	1.19905	0.0613023	0.951118	1	nonsignificant	3.60492	1.47924	4.9149	1.24357	1.12976	4.35199
mmu-miR-509-5p	sirt6	Control	1.03002	1.14771	1.08886	-0.158264	2.62094	-0.0603843	0.95185	1	nonsignificant	1.44197	0	1.22872	1.86535	0	0
mmu-miR-181c-5p	sirt6	Control	1.50264	1.34898	1.42581	0.164387	2.78042	0.0591232	0.952854	1	nonsignificant	0	0	3.07181	0	2.8244	0
2_43921	sirt6	Control	6.23303	6.34641	6.28972	-0.061119	1.03605	-0.0589924	0.952958	1	nonsignificant	7.93083	2.95848	3.68617	3.10892	1.12976	4.89599
mmu-miR-141-3p	sirt6	Control	2.64171	2.80792	2.72481	-0.102483	1.73804	-0.0589648	0.95298	1	nonsignificant	0	3.6981	2.45745	0	1.69464	2.176
mmu-miR-3091-5p	sirt6	Control	1.28773	1.41751	1.35262	-0.124949	2.12815	-0.0587126	0.953181	1	nonsignificant	1.44197	0	1.84309	1.24357	1.12976	0
12_17959	sirt6	Control	15.6677	15.2683	15.468	0.052251	0.921873	0.0566792	0.954801	0.986278	nonsignificant	9.3728	10.3547	14.7447	13.6792	15.2518	0
mmu-miR-148a-5p	sirt6	Control	2.67845	2.48901	2.58373	0.086387	1.54923	0.0557613	0.955532	1	nonsignificant	2.16295	2.21886	1.22872	2.48714	0	1.632
mmu-miR-7028-3p	sirt6	Control	5.64613	5.44166	5.5439	0.0508852	0.958407	0.0530935	0.957657	1	nonsignificant	4.32591	3.6981	4.30053	4.35249	2.8244	2.176
mmu-miR-7222-5p	sirt6	Control	3.80016	3.57537	3.68776	0.0865442	1.6433	0.0526649	0.957999	1	nonsignificant	0	5.91696	1.84309	3.7307	0	2.176
mmu-miR-6989-3p	sirt6	Control	2.67322	2.83501	2.75412	-0.0888115	1.72369	-0.051524	0.958908	1	nonsignificant	2.88394	0	3.68617	0	3.38928	1.088
11_16779	sirt6	Control	3.145	2.97206	3.05853	0.0766129	1.49738	0.0511647	0.959194	1	nonsignificant	5.76788	0	1.22872	2.48714	1.69464	1.088
mmu-miR-7666-5p	sirt6	Control	1.20211	1.38299	1.29255	-0.147123	2.88009	-0.0510829	0.959259	1	nonsignificant	0	2.95848	0	0	2.25952	0
mmu-miR-6908-3p	sirt6	Control	0.686678	0.608116	0.647397	0.183678	3.61429	0.05082	0.959469	1	nonsignificant	1.44197	0	0	1.24357	0	0
mmu-miR-6382	sirt6	Control	0.686678	0.608116	0.647397	0.183678	3.61429	0.05082	0.959469	1	nonsignificant	1.44197	0	0	1.24357	0	0
mmu-miR-190b-3p	sirt6	Control	0.686678	0.608116	0.647397	0.183678	3.61429	0.05082	0.959469	1	nonsignificant	1.44197	0	0	1.24357	0	0
mmu-miR-7078-5p	sirt6	Control	0.686678	0.608116	0.647397	0.183678	3.61429	0.05082	0.959469	1	nonsignificant	1.44197	0	0	1.24357	0	0
11_16556	sirt6	Control	1.37336	1.52029	1.44682	-0.1394	2.78858	-0.0499894	0.960131	1	nonsignificant	3.60492	0	0	2.48714	0	0
mmu-miR-6916-5p	sirt6	Control	15.0585	15.5307	15.2946	-0.0318467	0.652159	-0.0488327	0.961053	0.986361	nonsignificant	10.8148	9.61506	14.7447	10.5703	12.4274	3.26399
mmu-miR-6346	sirt6	Control	0.601054	0.539593	0.570323	0.183394	3.76736	0.0486797	0.961175	1	nonsignificant	0	0	1.22872	0	1.12976	0
mmu-miR-1904	sirt6	Control	0.601054	0.539593	0.570323	0.183394	3.76736	0.0486797	0.961175	1	nonsignificant	0	0	1.22872	0	1.12976	0
mmu-miR-6944-3p	sirt6	Control	0.601054	0.539593	0.570323	0.183394	3.76736	0.0486797	0.961175	1	nonsignificant	0	0	1.22872	0	1.12976	0
mmu-miR-201-5p	sirt6	Control	0.601054	0.539593	0.570323	0.183394	3.76736	0.0486797	0.961175	1	nonsignificant	0	0	1.22872	0	1.12976	0
mmu-miR-3961	sirt6	Control	8.70635	8.34858	8.52746	0.0537478	1.11766	0.0480895	0.961645	0.986361	nonsignificant	2.16295	1.47924	15.359	1.24357	10.1678	3.26399
mmu-miR-6988-3p	sirt6	Control	2.20667	2.04048	2.12358	0.0882083	1.87111	0.0471422	0.9624	1	nonsignificant	0	1.47924	3.07181	0	1.69464	1.632
mmu-miR-412-3p	sirt6	Control	5.45466	5.66926	5.56196	-0.0616841	1.33017	-0.0463732	0.963013	1	nonsignificant	3.60492	8.87544	0	2.48714	1.12976	4.35199
mmu-miR-3088-3p	sirt6	Control	1.30509	1.14771	1.2264	0.115472	2.54785	0.0453212	0.963851	1	nonsignificant	1.44197	0	1.22872	0	0	1.632
mmu-miR-1931	sirt6	Control	0.901581	1.03724	0.969411	-0.140824	3.14749	-0.0447418	0.964313	1	nonsignificant	0	2.21886	0	0	1.69464	0
mmu-miR-146b-5p	sirt6	Control	6350	6314.77	6332.38	0.00802525	0.179859	0.0446197	0.96441	0.986361	nonsignificant	5059.87	4722.48	4493.44	3505	4080.13	2805.95
mmu-miR-6385	sirt6	Control	1.74012	1.57683	1.65848	0.10251	2.34188	0.0437726	0.965086	1	nonsignificant	0	2.21886	1.22872	0	0	2.176
mmu-miR-7684-5p	sirt6	Control	2.17515	2.22689	2.20102	-0.0947062	2.16754	-0.0436929	0.965149	1	nonsignificant	1.44197	0	3.68617	0	0	2.71999
mmu-miR-185-5p	sirt6	Control	157.183	155.858	156.52	0.0109294	0.251946	0.0433799	0.965399	0.986361	nonsignificant	121.125	113.902	117.343	100.729	88.6862	67.9999
mmu-miR-3475-5p	sirt6	Control	1.47112	1.38299	1.42705	0.104925	2.44597	0.0428972	0.965783	1	nonsignificant	0	2.95848	0	0	1.12976	1.088
mmu-miR-1936	sirt6	Control	1.37336	1.29961	1.33648	0.105231	2.47992	0.0424334	0.966153	1	nonsignificant	1.44197	1.47924	0	2.48714	0	0
mmu-miR-6914-3p	sirt6	Control	1.28773	1.21623	1.25198	0.106249	2.51477	0.0422501	0.966299	1	nonsignificant	2.88394	0	0	1.24357	1.12976	0
mmu-miR-7087-5p	sirt6	Control	1.28773	1.21623	1.25198	0.106249	2.51477	0.0422501	0.966299	1	nonsignificant	2.88394	0	0	1.24357	1.12976	0
mmu-miR-16-1-3p	sirt6	Control	1.88879	2.02562	1.9572	-0.0778918	1.8825	-0.0413767	0.966996	1	nonsignificant	2.88394	0	1.84309	1.24357	2.25952	0
1_2159	sirt6	Control	8278.7	8211.84	8245.27	0.0116112	0.29176	0.0397973	0.968255	0.986361	nonsignificant	5775.81	7190.59	5498.54	5187.54	3327.71	4556.53
mmu-miR-760-3p	sirt6	Control	7.8641	7.91607	7.89008	-0.0378801	0.959052	-0.0394974	0.968494	0.986361	nonsignificant	10.0938	1.47924	6.75798	4.97427	2.25952	4.89599
mmu-miR-7689-3p	sirt6	Control	0.870062	0.912175	0.891118	-0.11956	3.25376	-0.0367451	0.970688	1	nonsignificant	2.16295	0	0	0	0	1.088
mmu-miR-3061-5p	sirt6	Control	0.870062	0.912175	0.891118	-0.11956	3.25376	-0.0367451	0.970688	1	nonsignificant	2.16295	0	0	0	0	1.088
mmu-miR-1952	sirt6	Control	1.30509	1.38299	1.34404	-0.105078	2.87282	-0.0365765	0.970823	1	nonsignificant	0	2.95848	0	0	0	1.632
mmu-miR-106b-5p	sirt6	Control	14.4809	14.8461	14.6635	-0.0234629	0.648625	-0.0361733	0.971144	0.986361	nonsignificant	7.93083	14.7924	10.4442	7.46141	11.2976	5.43999
mmu-miR-186-5p	sirt6	Control	220.501	218.748	219.624	0.00865442	0.243693	0.0355137	0.97167	0.986361	nonsignificant	188.898	135.351	172.636	130.575	127.663	100.64
mmu-miR-7671-3p	sirt6	Control	1.47112	1.34898	1.41005	0.0842533	2.43512	0.0345992	0.972399	1	nonsignificant	0	0	3.07181	0	1.12976	1.088
mmu-miR-3113-5p	sirt6	Control	1.74012	1.60367	1.6719	0.0798519	2.33882	0.0341419	0.972764	1	nonsignificant	2.16295	1.47924	0	0	0	2.176
mmu-miR-7232-5p	sirt6	Control	3.18781	3.11172	3.14977	0.05919	1.76653	0.0335063	0.973271	1	nonsignificant	0	6.65658	0	3.10892	1.12976	1.088
mmu-miR-1969	sirt6	Control	0.601054	0.691494	0.646274	-0.117471	3.61874	-0.0324618	0.974104	1	nonsignificant	0	1.47924	0	0	1.12976	0
mmu-miR-3110-3p	sirt6	Control	0.601054	0.691494	0.646274	-0.117471	3.61874	-0.0324618	0.974104	1	nonsignificant	0	1.47924	0	0	1.12976	0
9_78638	sirt6	Control	3.69111	3.58017	3.63564	0.0520824	1.69988	0.0306389	0.975558	1	nonsignificant	7.20985	0	1.22872	5.59605	1.12976	0
mmu-miR-5133	sirt6	Control	1.58826	1.57683	1.58255	0.0573898	2.03325	0.0282257	0.977482	1	nonsignificant	0	2.21886	1.22872	1.24357	1.69464	0
mmu-miR-7006-5p	sirt6	Control	1.55674	1.45177	1.50425	0.0551389	2.08786	0.0264093	0.978931	1	nonsignificant	2.16295	0	1.22872	1.24357	0	1.088
9_79048	sirt6	Control	1.03002	1.07919	1.0546	-0.0799111	3.05511	-0.0261565	0.979133	1	nonsignificant	0	0	2.45745	1.86535	0	0
mmu-miR-6992-3p	sirt6	Control	3.96096	3.94078	3.95087	0.0298358	1.18099	0.0252633	0.979845	1	nonsignificant	4.32591	2.21886	2.45745	1.24357	4.51904	1.088
mmu-miR-1954	sirt6	Control	2.80166	2.75138	2.77652	0.0297637	1.33983	0.0222146	0.982277	1	nonsignificant	3.60492	1.47924	1.22872	1.86535	1.69464	1.088
mmu-miR-1224-3p	sirt6	Control	5.10525	4.97776	5.04151	0.0309667	1.53114	0.0202247	0.983864	1	nonsignificant	3.60492	7.3962	0	3.7307	0	3.80799
mmu-miR-7012-5p	sirt6	Control	1.28773	1.38299	1.33536	-0.048415	2.48144	-0.0195108	0.984434	1	nonsignificant	0	2.95848	0	1.24357	1.12976	0
18_37439	sirt6	Control	23.808	23.7043	23.7562	-0.00971183	0.551475	-0.0176106	0.985949	0.996942	nonsignificant	15.1407	16.2716	22.117	9.32676	12.9923	14.688
17_32399	sirt6	Control	5.05115	4.98544	5.0183	0.0173835	1.02276	0.0169968	0.986439	1	nonsignificant	2.88394	5.17734	3.07181	2.48714	2.8244	2.71999
mmu-miR-497a-5p	sirt6	Control	10.2683	10.302	10.2852	-0.00912293	0.72379	-0.0126044	0.989943	0.996942	nonsignificant	9.3728	6.65658	7.37234	4.97427	6.77857	4.89599
mmu-miR-511-5p	sirt6	Control	1.90615	1.84663	1.87639	0.023751	1.94531	0.0122094	0.990259	1	nonsignificant	0	2.21886	1.84309	0	1.12976	1.632
mmu-miR-29c-3p	sirt6	Control	6.80543	6.76381	6.78462	0.0110543	0.94979	0.0116387	0.990714	1	nonsignificant	2.16295	4.43772	8.60107	3.7307	5.6488	2.176
mmu-miR-16-5p	sirt6	Control	596.392	595.749	596.07	0.00208271	0.193461	0.0107655	0.991411	0.996942	nonsignificant	471.524	436.376	439.269	343.225	395.981	245.344
mmu-miR-7041-3p	sirt6	Control	2.10369	2.14326	2.12348	0.0198571	1.88636	0.0105267	0.991601	1	nonsignificant	2.16295	1.47924	1.22872	0	3.95416	0
mmu-miR-7030-5p	sirt6	Control	5.00227	4.8949	4.94858	0.0129162	1.22856	0.0105133	0.991612	1	nonsignificant	6.48886	0	4.9149	3.7307	2.25952	2.176
mmu-miR-6947-3p	sirt6	Control	0.601054	0.608116	0.604585	0.0384887	3.6934	0.0104209	0.991685	1	nonsignificant	1.44197	0	0	0	1.12976	0
mmu-miR-7080-5p	sirt6	Control	0.601054	0.608116	0.604585	0.0384887	3.6934	0.0104209	0.991685	1	nonsignificant	1.44197	0	0	0	1.12976	0
mmu-miR-106a-3p	sirt6	Control	0.601054	0.608116	0.604585	0.0384887	3.6934	0.0104209	0.991685	1	nonsignificant	1.44197	0	0	0	1.12976	0
mmu-miR-3103-5p	sirt6	Control	0.601054	0.608116	0.604585	0.0384887	3.6934	0.0104209	0.991685	1	nonsignificant	1.44197	0	0	0	1.12976	0
mmu-miR-3072-5p	sirt6	Control	0.601054	0.608116	0.604585	0.0384887	3.6934	0.0104209	0.991685	1	nonsignificant	1.44197	0	0	0	1.12976	0
mmu-miR-5098	sirt6	Control	0.601054	0.608116	0.604585	0.0384887	3.6934	0.0104209	0.991685	1	nonsignificant	1.44197	0	0	0	1.12976	0
mmu-miR-463-5p	sirt6	Control	0.601054	0.608116	0.604585	0.0384887	3.6934	0.0104209	0.991685	1	nonsignificant	1.44197	0	0	0	1.12976	0
mmu-miR-1906	sirt6	Control	0.601054	0.608116	0.604585	0.0384887	3.6934	0.0104209	0.991685	1	nonsignificant	1.44197	0	0	0	1.12976	0
mmu-miR-544-3p	sirt6	Control	0.601054	0.608116	0.604585	0.0384887	3.6934	0.0104209	0.991685	1	nonsignificant	1.44197	0	0	0	1.12976	0
mmu-miR-5621-5p	sirt6	Control	0.601054	0.608116	0.604585	0.0384887	3.6934	0.0104209	0.991685	1	nonsignificant	1.44197	0	0	0	1.12976	0
mmu-miR-3473d	sirt6	Control	0.601054	0.608116	0.604585	0.0384887	3.6934	0.0104209	0.991685	1	nonsignificant	1.44197	0	0	0	1.12976	0
mmu-miR-378a-3p	sirt6	Control	1270.17	1269.02	1269.59	0.00190744	0.188541	0.0101169	0.991928	0.996942	nonsignificant	1025.24	951.152	892.668	802.723	822.466	486.879
mmu-miR-6980-3p	sirt6	Control	1.74012	1.6873	1.71371	-0.0218772	2.30497	-0.0094913	0.992427	1	nonsignificant	1.44197	0	2.45745	0	0	2.176
mmu-miR-12185-5p	sirt6	Control	1.74012	1.6873	1.71371	-0.0218772	2.30497	-0.0094913	0.992427	1	nonsignificant	1.44197	0	2.45745	0	0	2.176
9_79679	sirt6	Control	0.870062	0.809389	0.839726	0.0309179	3.30895	0.00934372	0.992545	1	nonsignificant	0	0	1.84309	0	0	1.088
mmu-miR-9718	sirt6	Control	0.870062	0.809389	0.839726	0.0309179	3.30895	0.00934372	0.992545	1	nonsignificant	0	0	1.84309	0	0	1.088
mmu-miR-532-5p	sirt6	Control	25.8851	26.0795	25.9823	0.00476359	0.52063	0.00914967	0.9927	0.996942	nonsignificant	22.3505	22.9282	13.516	14.9228	20.9006	8.15998
mmu-miR-6963-3p	sirt6	Control	0.686678	0.691494	0.689086	0.0280828	3.54489	0.00792206	0.993679	1	nonsignificant	0	1.47924	0	1.24357	0	0
mmu-miR-7673-5p	sirt6	Control	0.686678	0.691494	0.689086	0.0280828	3.54489	0.00792206	0.993679	1	nonsignificant	0	1.47924	0	1.24357	0	0
mmu-miR-2183	sirt6	Control	0.686678	0.691494	0.689086	0.0280828	3.54489	0.00792206	0.993679	1	nonsignificant	0	1.47924	0	1.24357	0	0
mmu-miR-7666-3p	sirt6	Control	1.47112	1.45177	1.46144	-0.012942	2.09802	-0.00616866	0.995078	1	nonsignificant	2.16295	0	1.22872	0	1.12976	1.088
mmu-miR-323-3p	sirt6	Control	0.901581	0.912175	0.906878	0.0183903	3.2062	0.00573586	0.995423	1	nonsignificant	2.16295	0	0	0	1.69464	0
mmu-miR-6967-3p	sirt6	Control	1.20211	1.21623	1.20917	0.0149802	2.9273	0.0051174	0.995917	1	nonsignificant	2.88394	0	0	0	2.25952	0
mmu-miR-34c-3p	sirt6	Control	108.205	108.083	108.144	0.00128944	0.309488	0.00416637	0.996676	0.998801	nonsignificant	99.4959	60.6489	86.0107	75.8576	64.9613	39.7119
17_32658	sirt6	Control	1.55674	1.52029	1.53852	0.00901453	2.39456	0.00376459	0.996996	1	nonsignificant	3.60492	0	0	1.24357	0	1.088
mmu-miR-7047-5p	sirt6	Control	16.0348	15.8196	15.9272	6.747e-05	0.638424	0.000105682	0.999916	0.999916	nonsignificant	13.6987	11.0943	11.0585	8.08319	6.21369	10.336
