# Supplementary material for: Impaired Efferocytosis Enables Apoptotic Osteoblasts to Escape Osteoimmune Surveillance During Aging
Source: Adv Sci (Weinh). 2023 Oct 28;10(36):2303946. doi: 10.1002/advs.202303946 (PMC10754079; doi:10.1002/advs.202303946)
Supplement: Supplementary file 7 — Supplemental Table 6 [file ADVS-10-2303946-s009.xlsx]

## Sheet: go_enrich_down
ID	Description	GeneRatio	BgRatio	pvalue	p.adjust	qvalue	geneID	Count	ONTOLOGY
GO:0043062	extracellular structure organization	55/1611	432/27834	3.65e-08	0.000278918	0.000260938	Col5a2/Ddr2/F11r/Col6a2/Col1a1/Itgb3/Apob/Ctsl/Vcan/Itga2/Ero1l/Mmp14/Plg/Tpsb2/Abcg1/Col11a2/Fshr/Lox/Fbn2/Lipg/Itga8/Adamtsl2/Pomt1/Itgav/Creb3l1/Fbn1/Postn/Gm42957/Itga10/Col27a1/P3h1/Col16a1/Pla2g5/Ibsp/Eln/Serpine1/6330403L08Rik/Adamts9/Gm15737/Apoc4/Acan/4931431B13Rik/Col4a1/Comp/Ces1b/Crispld2/Mmp13/Gm26592/Thsd4/Col12a1/Nphp3/Col6a4/Col7a1/Col4a6/Col4a5	55	BP
GO:0030198	extracellular matrix organization	49/1611	375/27834	8.95e-08	0.000341917	0.000319875	Col5a2/Ddr2/F11r/Col6a2/Col1a1/Itgb3/Ctsl/Vcan/Itga2/Ero1l/Mmp14/Plg/Tpsb2/Col11a2/Fshr/Lox/Fbn2/Itga8/Adamtsl2/Pomt1/Itgav/Creb3l1/Fbn1/Postn/Gm42957/Itga10/Col27a1/P3h1/Col16a1/Ibsp/Eln/Serpine1/6330403L08Rik/Adamts9/Gm15737/Acan/4931431B13Rik/Col4a1/Comp/Crispld2/Mmp13/Gm26592/Thsd4/Col12a1/Nphp3/Col6a4/Col7a1/Col4a6/Col4a5	49	BP
GO:0005581	collagen trimer	11/1611	34/27834	1.96e-06	0.00498461	0.00466327	Col5a2/Col1a1/Col11a2/Lox/Col27a1/Col16a1/Col4a1/Col12a1/Col7a1/Col4a6/Col4a5	11	CC
GO:0014069	postsynaptic density	40/1611	323/27834	5.06e-06	0.00610438	0.00571086	Dst/Srgap2/Grm1/Grik2/Camk2b/Bcl11a/Nsf/Sipa1l1/Hnrnpk/Ntrk2/Ptch1/Gm4130/Pdzd2/Adgrb1/Shank3/Grin2a/Pdpk1/Ptprs/Dlgap1/Strn/Chrm1/Itga8/Lrp4/Map1a/Usp8/Pdlim5/Epb41/Sh2d5/Kcnab2/Cdk5/Smo/Add2/Eps8/Chrna7/Gm7964/Dlg2/Lzts1/Vps35/Cadm1/Tmem108	40	CC
GO:0099572	postsynaptic specialization	40/1611	324/27834	5.45e-06	0.00610438	0.00571086	Dst/Srgap2/Grm1/Grik2/Camk2b/Bcl11a/Nsf/Sipa1l1/Hnrnpk/Ntrk2/Ptch1/Gm4130/Pdzd2/Adgrb1/Shank3/Grin2a/Pdpk1/Ptprs/Dlgap1/Strn/Chrm1/Itga8/Lrp4/Map1a/Usp8/Pdlim5/Epb41/Sh2d5/Kcnab2/Cdk5/Smo/Add2/Eps8/Chrna7/Gm7964/Dlg2/Lzts1/Vps35/Cadm1/Tmem108	40	CC
GO:0098984	neuron to neuron synapse	41/1611	336/27834	5.59e-06	0.00610438	0.00571086	Dst/Srgap2/Grm1/Grik2/Camk2b/Bcl11a/Nlgn2/Nsf/Sipa1l1/Hnrnpk/Ntrk2/Ptch1/Gm4130/Pdzd2/Adgrb1/Shank3/Grin2a/Pdpk1/Ptprs/Dlgap1/Strn/Chrm1/Itga8/Lrp4/Map1a/Usp8/Pdlim5/Epb41/Sh2d5/Kcnab2/Cdk5/Smo/Add2/Eps8/Chrna7/Gm7964/Dlg2/Lzts1/Vps35/Cadm1/Tmem108	41	CC
GO:0098644	complex of collagen trimers	8/1611	20/27834	8.33e-06	0.00721206	0.00674714	Col5a2/Col1a1/Col11a2/Col27a1/Col4a1/Col7a1/Col4a6/Col4a5	8	CC
GO:0032279	asymmetric synapse	40/1611	330/27834	8.49e-06	0.00721206	0.00674714	Dst/Srgap2/Grm1/Grik2/Camk2b/Bcl11a/Nsf/Sipa1l1/Hnrnpk/Ntrk2/Ptch1/Gm4130/Pdzd2/Adgrb1/Shank3/Grin2a/Pdpk1/Ptprs/Dlgap1/Strn/Chrm1/Itga8/Lrp4/Map1a/Usp8/Pdlim5/Epb41/Sh2d5/Kcnab2/Cdk5/Smo/Add2/Eps8/Chrna7/Gm7964/Dlg2/Lzts1/Vps35/Cadm1/Tmem108	40	CC
GO:0008509	anion transmembrane transporter activity	50/1611	456/27834	1.17e-05	0.00897661	0.00839793	Slc4a3/Slc16a10/Slc22a16/Slc16a9/Slc6a15/Slc16a7/Gabrg2/Slc36a1/Slc25a19/Slc12a7/Serinc5/Abcc1/Slc37a1/Slc22a7/Slc25a41/Slc23a1/Slc12a2/Slc6a7/Slc26a2/Slc16a12/Slc27a4/Slc43a1/Slc12a1/Slc23a2/Slc2a2/Slc6a17/Gabrr2/Mfsd2a/Clcnkb/Slc34a2/Slc12a9/Ttyh3/Cftr/Slc13a4/Slco1c1/Slco1b2/Ceacam5/Slc7a9/Slc17a7/Slc6a16/Slco2b1/Gm15635/Slc7a2/Glra3/Ano8/Slc27a1/Slc12a3/Tmem30a/Slc26a6/Slc7a3	50	MF
GO:0017112	Rab guanyl-nucleotide exchange factor activity	12/1611	49/27834	1.69e-05	0.0117392	0.0109824	Gm28209/Rab3gap2/Trappc10/Trappc1/Trappc13/Dennd6b/Sbf1/Dennd1a/Madd/Rin2/Dennd2d/Dennd4a	12	MF
GO:1905897	regulation of response to endoplasmic reticulum stress	17/1611	96/27834	3.36e-05	0.0200753	0.0187812	Sirt1/Derl3/Xbp1/Spop/Trim80/Ubqln1/Pik3r1/Dnajc3/Bfar/Usp25/Bak1/Usp14/Ptpn2/Creb3l1/Usp13/Tmem67/Edem1	17	BP
GO:0031012	extracellular matrix	43/1611	387/27834	3.42e-05	0.0200753	0.0187812	Col5a2/Gpc1/Hmcn1/Gm20631/Ush2a/Col6a2/Col1a1/Phospho1/Vcan/Matn2/Oc90/Adamts1/Col11a2/Lox/Fbn2/Flrt1/Smc3/Adamtsl2/Fbn1/Postn/Col27a1/P3h1/Sod3/Ibsp/Eln/Serpine1/Adamts9/Gm15737/Pcsk6/Acan/Muc2/Col4a1/Comp/Glg1/Crispld2/Tecta/Thsd4/Col12a1/Col6a6/Col6a4/Col7a1/Col4a6/Col4a5	43	CC
GO:0006869	lipid transport	39/1611	341/27834	4.11e-05	0.0210834	0.0197243	Gm34727/Pla2g4a/Atp8b3/Acsl6/Pctp/Osbpl7/Pitpnc1/Abca9/Apob/Sftpa1/Atp8a2/Abcc1/Ppard/Abcg1/Lipg/Chka/Pitpnm1/Osbp/Rbp4/Abca2/Slc27a4/Abca4/Mfsd2a/Pla2g5/Gm18957/Triap1/Cftr/Slco1c1/Slco1b2/Ceacam5/Apoc4/Slco2b1/Gm15635/Msr1/Acsl1/Slc27a1/Ces1b/Tmem30a/Plscr4	39	BP
GO:0008514	organic anion transmembrane transporter activity	36/1611	305/27834	4.14e-05	0.0210834	0.0197243	Slc4a3/Slc16a10/Slc22a16/Slc16a9/Slc6a15/Slc16a7/Slc36a1/Slc25a19/Serinc5/Abcc1/Slc22a7/Slc25a41/Slc23a1/Slc6a7/Slc26a2/Slc16a12/Slc27a4/Slc43a1/Slc23a2/Slc2a2/Slc6a17/Mfsd2a/Cftr/Slco1c1/Slco1b2/Ceacam5/Slc7a9/Slc17a7/Slc6a16/Slco2b1/Gm15635/Slc7a2/Slc27a1/Tmem30a/Slc26a6/Slc7a3	36	MF
GO:0097677	STAT family protein binding	6/1611	13/27834	4.49e-05	0.0214402	0.020058	Gm9626/Ptpn2/Gm12579/Fam220a/Fam220-ps/Gm16410	6	MF
GO:0007409	axonogenesis	48/1611	456/27834	4.93e-05	0.0217478	0.0203458	Dst/Gpc1/Bcl2/Spta1/Enah/Ank3/Pip5k1c/Grb10/3110039M20Rik/Gli3/Gm48488/Ptch1/Pik3r1/Atp8a2/Slitrk5/Gdnf/Sema5a/Matn2/Adgrb1/Ephb3/Ezr/Csf1r/Pax6/Ptpra/Sema4a/Efna4/Lingo4/Ntng1/Epha7/Nfib/Szt2/Cdk5/Slit2/Ptpn11/Auts2/Smo/Plxna4/Cxcl12/Lrfn3/Pard3/Nectin1/Ephb1/Celsr3/Plxnb1/Usp9x/Plxnb3/L1cam/Efnb1	48	BP
GO:0015291	secondary active transmembrane transporter activity	32/1611	261/27834	5.2e-05	0.0217478	0.0203458	Slc4a3/Slc45a3/Slc25a16/Slc6a15/Slc16a7/Slc36a1/Slc28a3/Slc12a7/Slc11a2/Slc37a1/Slc22a7/Slc8a1/Slc23a1/Slc12a2/Slc6a7/Slc26a2/Slc15a3/Slc12a1/Slc23a2/Slc5a9/Mfsd2a/Slc34a2/Slc12a9/Slc13a4/Slco1c1/Slco1b2/Slc7a9/Slc17a7/Slco2b1/Gm15635/Slc12a3/Slc26a6	32	MF
GO:1903825	organic acid transmembrane transport	30/1611	239/27834	5.69e-05	0.0217478	0.0203458	Slc16a10/Slc16a9/Slc6a15/Slc16a7/Slc36a1/Serinc5/Emb/Abcc1/Slc23a1/Slc6a7/Slc26a2/Slc16a12/Rbp4/Slc27a4/Slc43a1/Slc23a2/Slc6a17/Mfsd2a/Slco1c1/Slco1b2/Ceacam5/Slc7a9/Slc17a7/Slc6a16/Slco2b1/Gm15635/Slc7a2/Slc27a1/Slc26a6/Slc7a3	30	BP
GO:1905039	carboxylic acid transmembrane transport	30/1611	239/27834	5.69e-05	0.0217478	0.0203458	Slc16a10/Slc16a9/Slc6a15/Slc16a7/Slc36a1/Serinc5/Emb/Abcc1/Slc23a1/Slc6a7/Slc26a2/Slc16a12/Rbp4/Slc27a4/Slc43a1/Slc23a2/Slc6a17/Mfsd2a/Slco1c1/Slco1b2/Ceacam5/Slc7a9/Slc17a7/Slc6a16/Slco2b1/Gm15635/Slc7a2/Slc27a1/Slc26a6/Slc7a3	30	BP
GO:0015293	symporter activity	20/1611	132/27834	7.31e-05	0.0248206	0.0232205	Slc4a3/Slc45a3/Slc6a15/Slc36a1/Slc28a3/Slc12a7/Slc11a2/Slc23a1/Slc12a2/Slc6a7/Slc15a3/Slc12a1/Slc23a2/Slc5a9/Mfsd2a/Slc34a2/Slc12a9/Slc13a4/Slc17a7/Slc12a3	20	MF
GO:0015296	anion:cation symporter activity	6/1611	14/27834	7.47e-05	0.0248206	0.0232205	Slc12a7/Slc12a2/Slc12a1/Slc12a9/Slc13a4/Slc12a3	6	MF
GO:0005342	organic acid transmembrane transporter activity	27/1611	210/27834	8.69e-05	0.026558	0.0248459	Slc16a10/Slc16a9/Slc6a15/Slc16a7/Slc36a1/Serinc5/Slc23a1/Slc6a7/Slc26a2/Slc16a12/Slc27a4/Slc43a1/Slc23a2/Slc6a17/Mfsd2a/Slco1c1/Slco1b2/Ceacam5/Slc7a9/Slc17a7/Slc6a16/Slco2b1/Gm15635/Slc7a2/Slc27a1/Slc26a6/Slc7a3	27	MF
GO:0046943	carboxylic acid transmembrane transporter activity	27/1611	210/27834	8.69e-05	0.026558	0.0248459	Slc16a10/Slc16a9/Slc6a15/Slc16a7/Slc36a1/Serinc5/Slc23a1/Slc6a7/Slc26a2/Slc16a12/Slc27a4/Slc43a1/Slc23a2/Slc6a17/Mfsd2a/Slco1c1/Slco1b2/Ceacam5/Slc7a9/Slc17a7/Slc6a16/Slco2b1/Gm15635/Slc7a2/Slc27a1/Slc26a6/Slc7a3	27	MF
GO:0070633	transepithelial transport	8/1611	27/27834	0.000101947	0.0299606	0.0280292	Cldn16/Slc23a1/Slc12a2/Slc23a2/Clcnkb/Cftr/Rhcg/Slc26a6	8	BP
GO:0015849	organic acid transport	38/1611	345/27834	0.000114017	0.0304204	0.0284594	Pla2g4a/Slc16a10/Slc16a9/Slc6a15/Slc16a7/Acsl6/Slc36a1/Ntrk2/Serinc5/Emb/Abcc1/Ppard/Slc23a1/Slc6a7/Slc26a2/Slc16a12/Rbp4/Slc27a4/Slc43a1/Slc23a2/Slc6a17/Mfsd2a/Pla2g5/Gm18957/Slco1c1/Slco1b2/Ceacam5/Slc7a9/Slc17a7/Slc6a16/Slco2b1/Gm15635/Slc7a2/Acsl1/Slc27a1/Slc26a6/Slc7a3/Ace2	38	BP
GO:0046942	carboxylic acid transport	38/1611	345/27834	0.000114017	0.0304204	0.0284594	Pla2g4a/Slc16a10/Slc16a9/Slc6a15/Slc16a7/Acsl6/Slc36a1/Ntrk2/Serinc5/Emb/Abcc1/Ppard/Slc23a1/Slc6a7/Slc26a2/Slc16a12/Rbp4/Slc27a4/Slc43a1/Slc23a2/Slc6a17/Mfsd2a/Pla2g5/Gm18957/Slco1c1/Slco1b2/Ceacam5/Slc7a9/Slc17a7/Slc6a16/Slco2b1/Gm15635/Slc7a2/Acsl1/Slc27a1/Slc26a6/Slc7a3/Ace2	38	BP
GO:0043235	receptor complex	43/1611	408/27834	0.000115554	0.0304204	0.0284594	Vwc2l/Itln1/Grm1/Grik2/Ptprb/Lrp1/Itga7/Egfr/Gabrg2/Trpv3/Itgb3/Ntrk2/Itga2/Rnf31/Slitrk5/Ghr/Lifr/Gdnf/Shank3/Grin2a/Il10rb/Fshr/Itga8/Itgav/Lrp4/Ptpra/Chrna4/Gm42957/Itga10/Notch2/Olfm3/Gm29811/Gabrr2/Ifnlr1/Tlr1/Rho/Eps8/Chrna7/Ntrk3/4931431B13Rik/Mcoln1/Pkd1l3/Plxnb1	43	CC
GO:0071230	cellular response to amino acid stimulus	18/1611	116/27834	0.00012044	0.0304204	0.0284594	Col5a2/Sesn1/Xbp1/Egfr/Col1a1/Hnrnpk/Ntrk2/Gm4130/Grin2a/Myo5b/Gclm/Gm12905/Col16a1/Hnrnpd/Col4a1/Glra3/Gclc/L1cam	18	BP
GO:0046520	sphingoid biosynthetic process	5/1611	10/27834	0.000127276	0.0304204	0.0284594	Sptlc2/Sptlc3/Acer2/Sphk2/Acer3	5	BP
GO:0046660	female sex differentiation	25/1611	192/27834	0.000127399	0.0304204	0.0284594	Bcl2/Pla2g4a/Sirt1/Esr2/Hnrnpk/Gm4130/Bmp4/Mmp14/Trp63/Adamts1/Bak1/Fshr/Rbp4/Nr5a1/Chd7/Dmrta1/Gm15587/Slit2/Kit/Atxn2/Serpine1/Ccnd2/Kmt2b/Gm7964/Mmp13	25	BP
GO:0048514	blood vessel morphogenesis	49/1611	489/27834	3.65e-08	0.000278918	0.000260938	Fzd5/Sirt1/Ptprb/Lrp1/Itga7/Xbp1/Hoxb3/Itgb3/Jmjd6/Gm27401/Apob/Prl/Prl7d1/Ntrk2/Bmp4/Mmp14/Nfatc4/Gata4/Sema5a/Ephb3/Bak1/Pknox1/Notch4/Cul7/Lox/Nrarp/Gm44283/Itgav/Jag1/Notch2/Chd7/Shb/Gm12992/Gm15587/Slit2/Serpine1/Ephb4/6330403L08Rik/Smo/Adamts9/Gm15737/Cxcl12/Tead2/Parva/Col4a1/Nfatc3/Nedd4/Ephb1/Setd2	49	BP
GO:1905898	positive regulation of response to endoplasmic reticulum stress	10/1611	44/27834	0.000166486	0.0342006	0.0319959	Sirt1/Xbp1/Spop/Ubqln1/Pik3r1/Bak1/Ptpn2/Usp13/Tmem67/Edem1	10	BP
GO:0016877	ligase activity, forming carbon-sulfur bonds	12/1611	61/27834	0.000167585	0.0342006	0.0319959	Acsl6/Gm13355/Slc27a4/Gm18957/Aasdh/Gm19102/Uba3/Acsl1/Slc27a1/Gm45821/Nae1/Gm14538	12	MF
GO:0007411	axon guidance	32/1611	278/27834	0.000171802	0.0342006	0.0319959	Gpc1/Spta1/Enah/Ank3/Grb10/3110039M20Rik/Gli3/Gm48488/Ptch1/Pik3r1/Gdnf/Sema5a/Matn2/Ephb3/Ezr/Csf1r/Pax6/Ptpra/Efna4/Epha7/Nfib/Cdk5/Slit2/Ptpn11/Smo/Plxna4/Cxcl12/Nectin1/Ephb1/Celsr3/L1cam/Efnb1	32	BP
GO:1904292	regulation of ERAD pathway	8/1611	29/27834	0.00017769	0.0342006	0.0319959	Derl3/Xbp1/Ubqln1/Usp25/Usp14/Usp13/Tmem67/Edem1	8	BP
GO:0015294	solute:cation symporter activity	19/1611	130/27834	0.000177929	0.0342006	0.0319959	Slc4a3/Slc45a3/Slc6a15/Slc36a1/Slc28a3/Slc12a7/Slc11a2/Slc23a1/Slc12a2/Slc6a7/Slc15a3/Slc12a1/Slc23a2/Slc5a9/Slc34a2/Slc12a9/Slc13a4/Slc17a7/Slc12a3	19	MF
GO:0046519	sphingoid metabolic process	6/1611	16/27834	0.000180194	0.0342006	0.0319959	Sgpp2/Sptlc2/Sptlc3/Acer2/Sphk2/Acer3	6	BP
GO:0005085	guanyl-nucleotide exchange factor activity	36/1611	328/27834	0.000182491	0.0342006	0.0319959	Dock10/Gm28209/Spta1/Rab3gap2/Trappc10/Camk2b/Egfr/Obscn/Trappc1/Abr/Trappc13/Dock5/Gdnf/Dennd6b/Sbf1/Grin2a/Rasgrp2/Il2ra/Dennd1a/Madd/Ptpra/Rin2/Prex1/Dennd2d/Vav3/Hgf/Kit/Fgf5/6330403L08Rik/Cyth3/Rho/Fgf4/Arhgef12/Dennd4a/Dock11/Iqsec2	36	MF
GO:0097485	neuron projection guidance	32/1611	279/27834	0.000183513	0.0342006	0.0319959	Gpc1/Spta1/Enah/Ank3/Grb10/3110039M20Rik/Gli3/Gm48488/Ptch1/Pik3r1/Gdnf/Sema5a/Matn2/Ephb3/Ezr/Csf1r/Pax6/Ptpra/Efna4/Epha7/Nfib/Cdk5/Slit2/Ptpn11/Smo/Plxna4/Cxcl12/Nectin1/Ephb1/Celsr3/L1cam/Efnb1	32	BP
GO:0060348	bone development	28/1611	233/27834	0.000139729	0.0323537	0.030268	Rab23/Col1a1/Phospho1/Gli3/Smad5/Bmp4/Mmp14/Ghr/Osr2/Pip4k2a/Fat4/Gm43539/Trim45/Col27a1/P3h1/Gm15587/Kit/Ptpn11/6330403L08Rik/Ryr1/Fgf4/Comp/Glg1/Mmp13/Cadm1/Ppib/Plxnb1/Ltf	28	BP
GO:0044420	extracellular matrix component	14/1611	81/27834	0.000211209	0.0375314	0.0351119	Col5a2/Col1a1/Col11a2/Fbn2/Fbn1/Col27a1/Eln/Acan/Col4a1/Thsd4/Col12a1/Col7a1/Col4a6/Col4a5	14	CC
GO:0015377	cation:chloride symporter activity	5/1611	11/27834	0.000222199	0.0385869	0.0360994	Slc12a7/Slc12a2/Slc12a1/Slc12a9/Slc12a3	5	MF
GO:0007224	smoothened signaling pathway	16/1611	102/27834	0.000247793	0.0420752	0.0393628	Hhat/Dyrk2/Gli3/Ptch1/Bmp4/Tctn3/Pax6/Ttbk2/Gm14021/Nkx2-2os/Hipk1/Tctn2/Smo/Tmem231/Cdon/Ift46	16	BP
GO:0009750	response to fructose	6/1611	17/27834	0.000264866	0.0439965	0.0411602	Xbp1/Pik3r1/Sis/Gm15587/Slc34a2/Slc26a6	6	BP
GO:0005088	Ras guanyl-nucleotide exchange factor activity	31/1611	274/27834	0.000292111	0.0474898	0.0444283	Dock10/Gm28209/Spta1/Rab3gap2/Trappc10/Camk2b/Egfr/Obscn/Trappc1/Abr/Trappc13/Gdnf/Dennd6b/Sbf1/Grin2a/Il2ra/Dennd1a/Madd/Ptpra/Rin2/Prex1/Dennd2d/Vav3/Hgf/Kit/Fgf5/6330403L08Rik/Fgf4/Arhgef12/Dennd4a/Dock11	31	MF
GO:0016878	acid-thiol ligase activity	9/1611	39/27834	0.000310655	0.0494523	0.0462644	Acsl6/Gm13355/Slc27a4/Gm18957/Aasdh/Gm19102/Acsl1/Slc27a1/Gm45821	9	MF
GO:0005319	lipid transporter activity	24/1611	192/27834	0.000319996	0.0498997	0.0466829	Atp8b3/Pctp/Osbpl7/Pitpnc1/Apob/Sftpa1/Atp8a2/Abcc1/Abcg1/Pitpnm1/Osbp/Rbp4/Slc27a4/Abca4/Mfsd2a/Slco1c1/Slco1b2/Ceacam5/Apoc4/Slco2b1/Gm15635/Slc27a1/Tmem30a/Plscr4	24	MF
GO:0050807	regulation of synapse organization	31/1611	276/27834	0.000331735	0.0506957	0.0474276	Igsf9/Camk2b/Nlgn2/Six4/Sipa1l1/Hnrnpk/Ntrk2/Gm4130/Nfatc4/Slitrk5/Adgrb1/Shank3/Ephb3/Flrt1/Gm44283/Lrp4/Lingo4/Pdlim5/Epha7/Cdk5/Adgrl3/Atxn2/Arhgap33/Chrna7/Ntrk3/Gm7964/Gm49493/Vps35/Nectin1/Nedd4/Ephb1	31	BP
GO:1905477	positive regulation of protein localization to membrane	22/1611	170/27834	0.000343304	0.051435	0.0481192	Arpc2/Bcl2/Dpp10/Ank3/Lrp1/Egfr/Nlgn2/Pik3r1/Gzmb/Trp63/Ezr/Pdpk1/Myo5b/Rab11fip2/Stom/Lrp4/Cdk5/Gm49493/4931431B13Rik/Pls1/Tfdp2/Wnk3	22	BP
GO:0034333	adherens junction assembly	10/1611	48/27834	0.000355373	0.0522193	0.048853	Bcl2/Pip5k1c/Itga2/Ajuba/Pdpk1/Itgav/Hipk1/Rcc2/Pxn/Peak1	10	BP
GO:0035329	hippo signaling	8/1611	32/27834	0.000372858	0.0534724	0.0500253	Ajuba/Fat4/Gm43539/Wtip/Tead2/Tead1/Amotl2/Limd1	8	BP
GO:1902894	negative regulation of pri-miRNA transcription by RNA polymerase II	6/1611	18/27834	0.000377897	0.0534724	0.0500253	Bmp4/Nfatc4/Ppard/Gata6/Nfib/Nfatc3	6	BP
GO:0034702	ion channel complex	29/1611	255/27834	0.000413416	0.0574348	0.0537322	Kcnb2/Vwc2l/Dpp10/Kcnt2/Lrrc52/Grik2/Ryr2/Catsper3/Shank3/Grin2a/Cacnb2/Scn3a/Scn2a/Fkbp1a/Chrna4/Kcnq2/Kcna2/Olfm3/Pde4b/Catsper4/Kcnab2/Eps8/Ryr1/Chrna7/Atp2a1/Kcnq1/Glra3/Pkd1l3/Scn2b	29	CC
GO:1990351	transporter complex	32/1611	294/27834	0.000468078	0.0638676	0.0597503	Kcnb2/Vwc2l/Dpp10/Kcnt2/Lrrc52/Grik2/Abcd4/Ryr2/Catsper3/Shank3/Grin2a/Cacnb2/Abca2/Scn3a/Scn2a/Fkbp1a/Chrna4/Kcnq2/Kcna2/Olfm3/Pde4b/Catsper4/Kcnab2/Eps8/Ryr1/Chrna7/Timm10b/Atp2a1/Kcnq1/Glra3/Pkd1l3/Scn2b	32	CC
GO:1902495	transmembrane transporter complex	31/1611	283/27834	0.000510588	0.0684456	0.0640332	Kcnb2/Vwc2l/Dpp10/Kcnt2/Lrrc52/Grik2/Abcd4/Ryr2/Catsper3/Shank3/Grin2a/Cacnb2/Abca2/Scn3a/Scn2a/Fkbp1a/Chrna4/Kcnq2/Kcna2/Olfm3/Pde4b/Catsper4/Kcnab2/Eps8/Ryr1/Chrna7/Atp2a1/Kcnq1/Glra3/Pkd1l3/Scn2b	31	CC
GO:0005003	ephrin receptor activity	6/1611	19/27834	0.00052537	0.069213	0.0647512	Ephb3/Efna4/Epha7/Ephb4/Ntrk3/Ephb1	6	MF
GO:0006670	sphingosine metabolic process	5/1611	13/27834	0.000561415	0.0715397	0.0669279	Sgpp2/Sptlc2/Acer2/Sphk2/Acer3	5	BP
GO:0022804	active transmembrane transporter activity	44/1611	453/27834	0.00057699	0.0715397	0.0669279	Slc4a3/Slc45a3/Slc25a16/Slc6a15/Slc16a7/Slc36a1/Abca9/Abcd4/Gm48632/Slc28a3/Slc12a7/Slc11a2/Abcc1/Abcg1/Slc37a1/Slc22a7/Slc8a1/Slc23a1/Slc12a2/Slc6a7/Slc26a2/Slc15a3/Abca2/Slc12a1/Slc23a2/Abca4/Slc5a9/Mfsd2a/Slc34a2/Slc12a9/Cftr/Slc13a4/Slco1c1/Slco1b2/Ipo8/Slc7a9/Slc17a7/Slco2b1/Gm15635/Atp2a1/Atp7b/Slc18a1/Slc12a3/Slc26a6	44	MF
GO:0007045	cell-substrate adherens junction assembly	8/1611	34/27834	0.000580482	0.0715397	0.0669279	Bcl2/Itga2/Ajuba/Pdpk1/Itgav/Rcc2/Pxn/Peak1	8	BP
GO:0048041	focal adhesion assembly	8/1611	34/27834	0.000580482	0.0715397	0.0669279	Bcl2/Itga2/Ajuba/Pdpk1/Itgav/Rcc2/Pxn/Peak1	8	BP
GO:0050803	regulation of synapse structure or activity	31/1611	286/27834	0.000610281	0.0728964	0.0681971	Igsf9/Camk2b/Nlgn2/Six4/Sipa1l1/Hnrnpk/Ntrk2/Gm4130/Nfatc4/Slitrk5/Adgrb1/Shank3/Ephb3/Flrt1/Gm44283/Lrp4/Lingo4/Pdlim5/Epha7/Cdk5/Adgrl3/Atxn2/Arhgap33/Chrna7/Ntrk3/Gm7964/Gm49493/Vps35/Nectin1/Nedd4/Ephb1	31	BP
GO:0098661	inorganic anion transmembrane transport	18/1611	132/27834	0.000613371	0.0728964	0.0681971	Gabrg2/Slc12a7/Slc37a1/Slc12a2/Slc26a2/Slc12a1/Gabrr2/Clcnkb/Slc34a2/Slc12a9/Ttyh3/Cftr/Slc13a4/Slc17a7/Glra3/Ano8/Slc12a3/Slc26a6	18	BP
GO:0046488	phosphatidylinositol metabolic process	27/1611	237/27834	0.000624639	0.0728964	0.0681971	Pla2g4a/Pip5k1c/Inpp5j/Egfr/Pigl/Pitpnc1/Pik3cg/Pik3r1/Sbf1/Pi4ka/Gm16278/Ip6k3/Csf1r/Mppe1/Pip4k2a/Pigk/Gm12992/Pla2g5/Hgf/Kit/Fgf5/Ptpn11/6330403L08Rik/Fgf4/Slc27a1/Ip6k1/Piga	27	BP
GO:0034703	cation channel complex	26/1611	225/27834	0.000629651	0.0728964	0.0681971	Kcnb2/Vwc2l/Dpp10/Kcnt2/Lrrc52/Grik2/Ryr2/Catsper3/Shank3/Grin2a/Cacnb2/Scn3a/Scn2a/Fkbp1a/Kcnq2/Kcna2/Olfm3/Pde4b/Catsper4/Kcnab2/Eps8/Ryr1/Atp2a1/Kcnq1/Pkd1l3/Scn2b	26	CC
GO:0060170	ciliary membrane	16/1611	111/27834	0.00065368	0.0745488	0.069743	Ptch1/Shank3/Guca1b/Tctn3/Gm14021/Abca4/Tmem67/Drd5/Tctn2/Smo/Rho/Ceacam5/Tmem231/Bbs9/Ift46/Zdhhc3	16	CC
GO:0003184	pulmonary valve morphogenesis	6/1611	20/27834	0.000713965	0.0791305	0.0740293	Bmp4/Jag1/Notch2/Heyl/Gm15587/Slit2	6	BP
GO:0005201	extracellular matrix structural constituent	12/1611	71/27834	0.000722064	0.0791305	0.0740293	Col1a1/Vcan/Col11a2/Fbn2/Fbn1/Col27a1/Eln/Acan/Col4a1/Comp/Tecta/Col7a1	12	MF
GO:0008585	female gonad development	21/1611	168/27834	0.000734672	0.0791305	0.0740293	Bcl2/Pla2g4a/Sirt1/Esr2/Hnrnpk/Gm4130/Bmp4/Mmp14/Adamts1/Fshr/Nr5a1/Dmrta1/Gm15587/Slit2/Kit/Atxn2/Serpine1/Ccnd2/Kmt2b/Gm7964/Mmp13	21	BP
GO:0046834	lipid phosphorylation	17/1611	123/27834	0.000735279	0.0791305	0.0740293	Pip5k1c/Dgka/Egfr/Pik3cg/Pik3r1/Pi4ka/Dgkg/Pip4k2a/Gm12992/Hgf/Kit/Fgf5/Ptpn11/6330403L08Rik/Sphk2/Fgf4/Ip6k1	17	BP
GO:0030856	regulation of epithelial cell differentiation	26/1611	229/27834	0.00081991	0.0858896	0.0803527	Cyp27b1/Lif/Alox8/Ptch1/Ctsl/Bmp4/Gdnf/Gm16136/Trp63/Notch4/Cul7/Rfx3/Pax6/Gm14023/Jag1/Fat4/Gm43539/Cdkn2b/Ptch2/Serpine1/Cftr/Smo/Foxj2/Ceacam5/Gm4083/Cd109	26	BP
GO:0035280	miRNA loading onto RISC involved in gene silencing by miRNA	5/1611	14/27834	0.000831806	0.0858896	0.0803527	Tarbp2/Adar/Ago1/Gm18584/Gm18561	5	BP
GO:0045714	regulation of low-density lipoprotein particle receptor biosynthetic process	5/1611	14/27834	0.000831806	0.0858896	0.0803527	Itgb3/Hnrnpk/Gm4130/Itgav/Gm7964	5	BP
GO:0016358	dendrite development	19/1611	147/27834	0.000856489	0.0872591	0.081634	Dock10/Srgap2/Igsf9/Slitrk5/Matn2/Shank3/Slc11a2/Ephb3/Dscam/Strn/Spire1/Myo5b/Flrt1/Lrp4/Gm13966/Elavl4/Cdk5/Chrna7/Ephb1	19	BP
GO:0001709	cell fate determination	12/1611	73/27834	0.000932193	0.0931529	0.0871478	3110039M20Rik/Ptch1/Bmp4/Notch4/Gata6/Pax6/Jag1/Nkx2-2os/Notch2/Ptch2/Atxn2/Dll3	12	BP
GO:0033627	cell adhesion mediated by integrin	6/1611	21/27834	0.000950913	0.0931529	0.0871478	Itgb3/Itga2/Itgav/Fbn1/Col16a1/L1cam	6	BP
GO:0090382	phagosome maturation	6/1611	21/27834	0.000950913	0.0931529	0.0871478	Slamf8/Rab31/Rab43/Myo7a/Rab39/Srpx	6	BP
GO:1905314	semi-lunar valve development	8/1611	37/27834	0.00105762	0.101159	0.0946375	Bmp4/Gata4/Jag1/Notch2/Heyl/Gm15587/Slit2/Eln	8	BP
GO:0060968	regulation of gene silencing	17/1611	127/27834	0.00105912	0.101159	0.0946375	Sirt1/Egfr/Bmp4/Ajuba/Tarbp2/Adar/Mier1/Ago1/Atxn2/Gm18584/Aicda/Ipo8/Wtip/Gm18561/Elavl1/Gm46136/Limd1	17	BP
GO:0046545	development of primary female sexual characteristics	21/1611	174/27834	0.00115755	0.108111	0.101142	Bcl2/Pla2g4a/Sirt1/Esr2/Hnrnpk/Gm4130/Bmp4/Mmp14/Adamts1/Fshr/Nr5a1/Dmrta1/Gm15587/Slit2/Kit/Atxn2/Serpine1/Ccnd2/Kmt2b/Gm7964/Mmp13	21	BP
GO:0050808	synapse organization	29/1611	272/27834	0.00116315	0.108111	0.101142	Fzd5/Dock10/Ank3/Nlgn2/Lgmn/Ntrk2/Gdnf/Shank3/Ephb3/Dscam/Dlgap1/Pcdhb12/Pcdhb14/Myo5b/Npas4/Cacnb2/Gm44283/Lrp4/Ntng1/Cdk5/Adgrl3/Chrna7/Col4a1/Glra3/Cadm1/Nedd4/Ephb1/Tmem108/L1cam	29	BP
GO:0004467	long-chain fatty acid-CoA ligase activity	5/1611	15/27834	0.0011885	0.108111	0.101142	Acsl6/Slc27a4/Gm18957/Acsl1/Slc27a1	5	MF
GO:1904294	positive regulation of ERAD pathway	5/1611	15/27834	0.0011885	0.108111	0.101142	Xbp1/Ubqln1/Usp13/Tmem67/Edem1	5	BP
GO:0031441	negative regulation of mRNA 3'-end processing	6/1611	22/27834	0.00124396	0.111762	0.104557	Bard1/Ccnt1/Gm18564/Gm18491/Gm18493/Gm18716	6	BP
GO:0003179	heart valve morphogenesis	10/1611	56/27834	0.00127052	0.111762	0.104557	Bmp4/Gata4/Jag1/Notch2/Heyl/Gm15587/Slit2/Eln/Adamts9/Gm15737	10	BP
GO:0008305	integrin complex	8/1611	38/27834	0.00127251	0.111762	0.104557	Itga7/Itgb3/Itga2/Itga8/Itgav/Gm42957/Itga10/4931431B13Rik	8	CC
GO:0050892	intestinal absorption	9/1611	47/27834	0.00131662	0.113214	0.105916	F11r/Ezr/Slc2a2/Aco1/Ddi2/Kcnq1/Ireb2/Pls1/Slc26a6	9	BP
GO:0007160	cell-matrix adhesion	20/1611	164/27834	0.00131868	0.113214	0.105916	Bcl2/Itgb3/Itga2/Ajuba/Pdpk1/Itga8/Hoxd3/Itgav/Sirpa/Gm42957/Itga10/Rcc2/Cdk5/Pxn/Mkln1/Adamts9/Gm15737/Timm10b/Peak1/L1cam	20	BP
GO:0021987	cerebral cortex development	22/1611	188/27834	0.00134495	0.11367	0.106342	Bcl2/Srgap2/Egfr/3110039M20Rik/Gli3/Hnrnpk/Ntrk2/Gm4130/Grin2a/Ptprs/Pax6/Tfap2c/Fat4/Gm43539/5730488B01Rik/Cdk5/Slit2/Smo/Gm7964/Tacc2/Cdon/Rnf7	22	BP
GO:0060147	regulation of posttranscriptional gene silencing	14/1611	97/27834	0.00136897	0.11367	0.106342	Egfr/Bmp4/Ajuba/Tarbp2/Adar/Ago1/Atxn2/Gm18584/Ipo8/Wtip/Gm18561/Elavl1/Gm46136/Limd1	14	BP
GO:0060966	regulation of gene silencing by RNA	14/1611	97/27834	0.00136897	0.11367	0.106342	Egfr/Bmp4/Ajuba/Tarbp2/Adar/Ago1/Atxn2/Gm18584/Ipo8/Wtip/Gm18561/Elavl1/Gm46136/Limd1	14	BP
GO:0006821	chloride transport	16/1611	119/27834	0.00139816	0.11367	0.106342	Gabrg2/Slc12a7/Slc12a2/Slc26a2/Slc12a1/Gabrr2/Clcnkb/Slc12a9/Ttyh3/Cftr/Slc17a7/Clns1a/Glra3/Ano8/Slc12a3/Slc26a6	16	BP
GO:0015108	chloride transmembrane transporter activity	15/1611	108/27834	0.00139837	0.11367	0.106342	Gabrg2/Slc12a7/Slc12a2/Slc26a2/Slc12a1/Gabrr2/Clcnkb/Slc12a9/Ttyh3/Cftr/Slc17a7/Glra3/Ano8/Slc12a3/Slc26a6	15	MF
GO:0001508	action potential	17/1611	131/27834	0.00149681	0.118681	0.11103	Grik2/Ank3/Ryr2/Catsper3/Grin2a/Kcnn2/A330093E20Rik/Cacnb2/Scn3a/Scn2a/Chrna4/Kcna2/Usp53/Catsper4/Chrna7/Kcnq1/Scn2b	17	BP
GO:0046825	regulation of protein export from nucleus	12/1611	77/27834	0.00150637	0.118681	0.11103	Bard1/Sp100/Xpo1/Xpo4/Gm18564/Iws1/Camk4/Gm18491/Gm18493/Cdk5/Ptpn11/Setd2	12	BP
GO:0017137	Rab GTPase binding	23/1611	202/27834	0.0015297	0.118681	0.11103	Gm28209/Rab3gap2/Mical1/Trappc10/Trappc1/Nsf/Tbc1d7/Trappc13/Dennd6b/Sbf1/Acap2/Myo5b/Rab11fip2/Dennd1a/Madd/Rin2/Dennd2d/Tbc1d14/Gm20636/Tbc1d9/Ap1g1/Dennd4a/Tbc1d2b	23	MF
GO:1902476	chloride transmembrane transport	15/1611	109/27834	0.00153649	0.118681	0.11103	Gabrg2/Slc12a7/Slc12a2/Slc26a2/Slc12a1/Gabrr2/Clcnkb/Slc12a9/Ttyh3/Cftr/Slc17a7/Glra3/Ano8/Slc12a3/Slc26a6	15	BP
GO:0031253	cell projection membrane	43/1611	462/27834	0.00153768	0.118681	0.11103	Arpc2/Itln1/Ush2a/Pip5k1c/Gabrg2/Itgb3/Ptch1/Shank3/Slc11a2/Ezr/Guca1b/Slc26a2/Tctn3/Itga8/Cubn/Slc27a4/Itgav/Gm14021/Slc2a2/Kirrel/Abca4/Ptger3/Wls/Tmem67/Gm12992/Gm10300/Drd5/Slc34a2/Tctn2/Smo/Rho/Eps8/Ceacam5/Slc7a9/Chrna7/Mtss2/Tmem231/Pde4a/Bbs9/Ift46/Slc26a6/Zdhhc3/Ace2	43	CC
GO:0003180	aortic valve morphogenesis	6/1611	23/27834	0.00160132	0.121898	0.11404	Bmp4/Gata4/Jag1/Gm15587/Slit2/Eln	6	BP
GO:0021537	telencephalon development	41/1611	436/27834	0.00161176	0.121898	0.11404	Bcl2/Srgap2/Egfr/3110039M20Rik/Gli3/Hnrnpk/Ntrk2/Agtpbp1/Gm4130/Bmp4/Dpysl2/Slitrk5/Dnah5/Shank3/Grin2a/Ephb3/Ptprs/Slc8a1/Csf1r/Pax6/Tfap2c/Fat4/Gm43539/Chd7/5730488B01Rik/Nfib/Szt2/Mfsd2a/Cdk5/Slit2/Smo/Plxna4/Cxcl12/Gm7964/Tacc2/Sct/Cdon/Rnf7/Tmem108/Ulk4/Usp9x	41	BP
GO:0070922	small RNA loading onto RISC	5/1611	16/27834	0.00164682	0.121898	0.11404	Tarbp2/Adar/Ago1/Gm18584/Gm18561	5	BP
GO:1901983	regulation of protein acetylation	14/1611	99/27834	0.00167097	0.121898	0.11404	Arid5a/Sirt1/Smarcb1/Lif/Xbp1/Wbp2/L3mbtl2/Iws1/Taf7/Kat5/Auts2/Setd5/Sirt3/Kmt2a	14	BP
GO:0008643	carbohydrate transport	11/1611	68/27834	0.0017168	0.121898	0.11404	Slc45a3/Ezr/Ppard/Slc23a1/Slc23a2/Slc2a2/Slc5a9/Rab4b/Gm21983/Pls1/Slc26a6	11	BP
GO:0008046	axon guidance receptor activity	4/1611	10/27834	0.00177079	0.121898	0.11404	Sema5a/Ephb3/Epha7/Ephb1	4	MF
GO:0015379	potassium:chloride symporter activity	4/1611	10/27834	0.00177079	0.121898	0.11404	Slc12a7/Slc12a2/Slc12a1/Slc12a9	4	MF
GO:0015824	proline transport	4/1611	10/27834	0.00177079	0.121898	0.11404	Slc6a15/Slc36a1/Slc6a7/Slc6a17	4	BP
GO:0033629	negative regulation of cell adhesion mediated by integrin	4/1611	10/27834	0.00177079	0.121898	0.11404	Acer2/Ptpn11/Serpine1/Nexmif	4	BP
GO:0060462	lung lobe development	4/1611	10/27834	0.00177079	0.121898	0.11404	Lif/Bmp4/Gata4/Gm16136	4	BP
GO:1901355	response to rapamycin	4/1611	10/27834	0.00177079	0.121898	0.11404	Arpc2/Hnrnpk/Gm4130/Hnrnpd	4	BP
GO:2000288	positive regulation of myoblast proliferation	4/1611	10/27834	0.00177079	0.121898	0.11404	4930404I05Rik/Ppard/Gata6/Meis2	4	BP
GO:0030858	positive regulation of epithelial cell differentiation	13/1611	89/27834	0.00179251	0.12229	0.114407	Cyp27b1/Lif/Alox8/Ptch1/Bmp4/Gdnf/Rfx3/Pax6/Cdkn2b/Ptch2/Serpine1/Cftr/Gm4083	13	BP
GO:1905475	regulation of protein localization to membrane	27/1611	256/27834	0.00197048	0.13134	0.122873	Arpc2/Tmbim1/Bcl2/Dpp10/Vamp4/Ank3/Lrp1/Camk2b/Egfr/Nlgn2/Pik3r1/Gzmb/Shank3/Trp63/Ezr/Pdpk1/Myo5b/Rab11fip2/Stom/Lrp4/Cdk5/Gm49493/Usp17la/4931431B13Rik/Pls1/Tfdp2/Wnk3	27	BP
GO:0015171	amino acid transmembrane transporter activity	13/1611	90/27834	0.00198632	0.13134	0.122873	Slc16a10/Slc6a15/Slc36a1/Serinc5/Slc6a7/Slc16a12/Slc43a1/Slc6a17/Slc7a9/Slc17a7/Slc6a16/Slc7a2/Slc7a3	13	MF
GO:0010769	regulation of cell morphogenesis involved in differentiation	41/1611	441/27834	0.00198919	0.13134	0.122873	Arpc2/Camk2b/Bcl11a/Crk/Itgb3/Sipa1l1/Ntrk2/Nfatc4/Dpysl2/Dock5/Sema5a/Triobp/Shank3/Ephb3/Dscam/Tnfrsf12a/Cul7/Ptprs/Myo5b/Gm13547/Gm44283/Lrp4/Prex1/Postn/Pdlim5/Epha7/Rcc2/Cdk5/Slit2/Fbxw8/Plxna4/Cxcl12/Arhgap33/Ntrk3/Lzts1/Nedd4/Plxnb1/Golga4/Plxnb3/L1cam/Cdkl5	41	BP
GO:0016323	basolateral plasma membrane	33/1611	334/27834	0.00200399	0.13134	0.122873	Dstyk/Slc16a10/Ank3/Lrp1/Egfr/Flot2/Naip2/Naip5/Naip6/Naip1/Abcc1/Ezr/Slc22a7/Slc8a1/Slc23a1/Slc12a2/Slc29a2/Slc23a2/Slc2a2/Kcnq4/Clcnkb/Cftr/Atp6v1b1/Slco1b2/Ceacam5/Car11/Rhcg/Slco2b1/Gm15635/Kcnq1/Atp7b/Cadm1/Slc26a6	33	CC
GO:0015645	fatty acid ligase activity	6/1611	24/27834	0.00203158	0.13134	0.122873	Acsl6/Slc27a4/Gm18957/Acsl1/Slc27a1/Gm45821	6	MF
GO:0046826	negative regulation of protein export from nucleus	6/1611	24/27834	0.00203158	0.13134	0.122873	Bard1/Sp100/Gm18564/Gm18491/Gm18493/Cdk5	6	BP
GO:0021696	cerebellar cortex morphogenesis	9/1611	50/27834	0.0020718	0.13134	0.122873	Agtpbp1/Cdk5/Ptpn11/Atxn2/Smo/Gm15567/Cend1/Usp9x/Ophn1	9	BP
GO:0034446	substrate adhesion-dependent cell spreading	9/1611	50/27834	0.0020718	0.13134	0.122873	Srgap2/Itgb3/Ephb3/Itga8/Itgav/Fndc3b/Pxn/Parva/Peak1	9	BP
GO:0099173	postsynapse organization	12/1611	80/27834	0.00210611	0.13134	0.122873	Dock10/Nlgn2/Lgmn/Gdnf/Shank3/Ephb3/Dlgap1/Myo5b/Lrp4/Chrna7/Ephb1/Tmem108	12	BP
GO:0001953	negative regulation of cell-matrix adhesion	8/1611	41/27834	0.00213142	0.13134	0.122873	Pik3r1/Mmp14/Jag1/Postn/Acer2/Rcc2/Serpine1/Nexmif	8	BP
GO:0016486	peptide hormone processing	8/1611	41/27834	0.00213142	0.13134	0.122873	Ren1/Gm49333/Bace2/Pcsk2/Ece1/Chst8/Pcsk6/Ace2	8	BP
GO:0098636	protein complex involved in cell adhesion	8/1611	41/27834	0.00213142	0.13134	0.122873	Itga7/Itgb3/Itga2/Itga8/Itgav/Gm42957/Itga10/4931431B13Rik	8	CC
GO:0015370	solute:sodium symporter activity	13/1611	91/27834	0.00219707	0.131869	0.123368	Slc4a3/Slc6a15/Slc28a3/Slc23a1/Slc12a2/Slc6a7/Slc12a1/Slc23a2/Slc5a9/Slc34a2/Slc13a4/Slc17a7/Slc12a3	13	MF
GO:0048813	dendrite morphogenesis	13/1611	91/27834	0.00219707	0.131869	0.123368	Dock10/Slitrk5/Shank3/Slc11a2/Ephb3/Dscam/Myo5b/Lrp4/Gm13966/Elavl4/Cdk5/Chrna7/Ephb1	13	BP
GO:0009134	nucleoside diphosphate catabolic process	5/1611	17/27834	0.00222264	0.131869	0.123368	Cant1/Entpd4/Entpd4b/Entpd7/Nudt5	5	BP
GO:0009191	ribonucleoside diphosphate catabolic process	5/1611	17/27834	0.00222264	0.131869	0.123368	Cant1/Entpd4/Entpd4b/Entpd7/Nudt5	5	BP
GO:0035254	glutamate receptor binding	14/1611	102/27834	0.0022263	0.131869	0.123368	Arpc2/Flot2/Nsf/Homer1/Shank3/Grin2a/Myo5b/Gm44283/Map1a/Homer2/Dlg2/D230025D16Rik/Nedd4/Ophn1	14	MF
GO:0098802	plasma membrane receptor complex	22/1611	196/27834	0.0022901	0.134605	0.125928	Vwc2l/Grm1/Grik2/Itga7/Itgb3/Itga2/Rnf31/Shank3/Grin2a/Il10rb/Itga8/Itgav/Chrna4/Gm42957/Itga10/Olfm3/Ifnlr1/Tlr1/Rho/Eps8/Chrna7/4931431B13Rik	22	CC
GO:0007548	sex differentiation	44/1611	486/27834	0.00232484	0.135604	0.126862	Bcl2/Ren1/Pla2g4a/Sirt1/Six4/Esr2/Smad5/Hnrnpk/Ctsl/Gm4130/Ncoa4/Bmp4/Mmp14/Gata4/Fndc3a/Gdnf/Trp63/Adamts1/Bak1/Msh2/Fshr/Gata6/Sf1/Rbp4/Nr5a1/Itgav/Tfap2c/Chd7/Dmrta1/Gm15587/Slit2/Kit/Ptpn11/Atxn2/Serpine1/6330403L08Rik/Ccnd2/Mgst1/Kmt2b/Gm7964/Utf1/Kcnq1/Mmp13/Wdr48	44	BP
GO:0035640	exploration behavior	7/1611	33/27834	0.00242733	0.140509	0.131451	Nlgn2/Shank3/Myg1/Lsamp/Chrna4/Brinp1/Kmt2a	7	BP
GO:0010770	positive regulation of cell morphogenesis involved in differentiation	24/1611	222/27834	0.00246168	0.141427	0.132309	Arpc2/Camk2b/Bcl11a/Crk/Itgb3/Ntrk2/Dock5/Sema5a/Triobp/Dscam/Tnfrsf12a/Cul7/Myo5b/Gm13547/Prex1/Slit2/Fbxw8/Cxcl12/Ntrk3/Plxnb1/Golga4/Plxnb3/L1cam/Cdkl5	24	BP
GO:0009612	response to mechanical stimulus	36/1611	379/27834	0.00253084	0.141872	0.132726	Ankrd23/Gm42417/Tlr5/Lrp11/Col1a1/Ryr2/Prl/Gm11356/Prl7d1/Ntrk2/Ccnb1/Itga2/Sftpa1/Bmp4/Mmp14/Atp8a2/Gata4/Tnfrsf10b/Pkdrej/Shank3/Bak1/Slc8a1/Map3k2/Slc12a2/Usp53/Ece1/Gm15587/Kit/Ptpn11/Serpine1/Tacr1/Cxcl12/Acan/Pkd1l3/Mmp13/Gclc	36	BP
GO:0003177	pulmonary valve development	6/1611	25/27834	0.00254371	0.141872	0.132726	Bmp4/Jag1/Notch2/Heyl/Gm15587/Slit2	6	BP
GO:0017110	nucleoside-diphosphatase activity	6/1611	25/27834	0.00254371	0.141872	0.132726	Cant1/Entpd4/Entpd4b/Entpd7/Nudt5/Entpd3	6	MF
GO:0030285	integral component of synaptic vesicle membrane	6/1611	25/27834	0.00254371	0.141872	0.132726	Stx6/Vamp4/Syt1/Ptprs/Slc17a7/Syp	6	CC
GO:0001763	morphogenesis of a branching structure	26/1611	248/27834	0.00256363	0.141947	0.132796	Fzd5/Bcl2/Gli3/Ptch1/Bmp4/Mmp14/Nfatc4/Gdnf/Sema5a/Gm16136/Trp63/Notch4/Slc12a2/Nrarp/Tfap2c/Fat4/Gm43539/Tmem67/Epha7/Hgf/Slit2/Pxn/Cxcl12/Col4a1/Nfatc3/Setd2	26	BP
GO:0048705	skeletal system morphogenesis	29/1611	287/27834	4.09e-06	0.00610438	0.00571086	Rab23/Flvcr1/Col1a1/Phospho1/Hoxb3/Asxl2/Gm9194/Six4/Gli3/Gm48488/Bmp4/Mmp14/Ghr/Osr2/Gm16136/Col11a2/Fbn2/Hoxd3/Gm13966/5730488B01Rik/Col27a1/Acan/Fgf4/Comp/Glg1/Mmp13/Setd2/Ltf/Wdr48	29	BP
GO:0035637	multicellular organismal signaling	17/1611	138/27834	0.00262889	0.143481	0.134231	Grik2/Ank3/Ryr2/Slc8a1/Kcnn2/A330093E20Rik/Cacnb2/Scn3a/Scn2a/Kcnq2/Kcna2/Tnni3k/Gm9899/Drd5/Chrna7/Kcnq1/Scn2b	17	BP
GO:1902617	response to fluoride	4/1611	11/27834	0.00265571	0.143917	0.134639	Bcl2/Sirt1/Col1a1/Foxo1	4	BP
GO:0001525	angiogenesis	33/1611	341/27834	0.00278744	0.149764	0.140109	Fzd5/Sirt1/Ptprb/Xbp1/Hoxb3/Itgb3/Jmjd6/Gm27401/Prl/Prl7d1/Bmp4/Mmp14/Nfatc4/Sema5a/Ephb3/Pknox1/Notch4/Nrarp/Itgav/Jag1/Notch2/Gm12992/Gm15587/Slit2/Serpine1/Ephb4/6330403L08Rik/Cxcl12/Parva/Col4a1/Nfatc3/Ephb1/Setd2	33	BP
GO:0021587	cerebellum morphogenesis	10/1611	62/27834	0.0028028	0.149764	0.140109	Agtpbp1/Gm48488/Cdk5/Ptpn11/Atxn2/Smo/Gm15567/Cend1/Usp9x/Ophn1	10	BP
GO:0030159	receptor signaling complex scaffold activity	7/1611	34/27834	0.00290614	0.152928	0.143069	Grip1/Shank3/Mms19/Pdlim5/G3bp2/Pxn/Homer2	7	MF
GO:0043194	axon initial segment	5/1611	18/27834	0.00293215	0.152928	0.143069	Nav1/Ank3/Scn2a/Map1a/Kcnq2	5	CC
GO:0045835	negative regulation of meiotic nuclear division	5/1611	18/27834	0.00293215	0.152928	0.143069	Lif/Fbxo43/Rps6ka2/Msh2/Gm16042	5	BP
GO:0060964	regulation of gene silencing by miRNA	13/1611	94/27834	0.00294208	0.152928	0.143069	Egfr/Bmp4/Ajuba/Tarbp2/Ago1/Atxn2/Gm18584/Ipo8/Wtip/Gm18561/Elavl1/Gm46136/Limd1	13	BP
GO:0009101	glycoprotein biosynthetic process	40/1611	438/27834	0.00306939	0.158468	0.148252	Dse/Nus1/Chst3/Derl3/Cant1/Pqlc3/Gm26583/Vcan/Gcnt4/Ndst2/Gm3486/Gm3676/Gm47189/Gm3543/Gm3573/Gm10377/Gm10376/1700001F09Rik/Cog3/St3gal1/Alg12/Alg10b/Gxylt1/B3galt5/Fut4-ps1/St8sia6/Gm13547/Pomt1/Slc35c2/Alg2/Alg6/Eogt/St8sia1/Chst8/Acan/Cog7/Chst15/Ces2e/Ces2g/Pgm3	40	BP
GO:0045760	positive regulation of action potential	6/1611	26/27834	0.00314693	0.16138	0.150977	Nos1ap/Ank3/Adra1a/Tacr1/Ffar3/Nps	6	BP
GO:1904888	cranial skeletal system development	12/1611	84/27834	0.00319592	0.1628	0.152305	Rab23/Gm9194/Six4/Gli3/Gm48488/Bmp4/Mmp14/Gm16136/Trp63/5730488B01Rik/Fgf4/Setd2	12	BP
GO:0005790	smooth endoplasmic reticulum	8/1611	44/27834	0.00339075	0.171377	0.160329	Apob/Ryr2/Dnajc3/Kcnn2/A330093E20Rik/Gba2/Ryr1/Ppib	8	CC
GO:0060041	retina development in camera-type eye	23/1611	215/27834	0.00341305	0.171377	0.160329	Ush2a/Lif/Jmjd6/Gm27401/Ntrk2/Agtpbp1/Bmp4/Atp8a2/Gdnf/Dscam/Rorb/Rbp4/Pax6/Hipk1/Chd7/Gm15587/Rho/Slc17a7/Col4a1/Cdon/Nectin1/Mfrp/Megf11	23	BP
GO:0009595	detection of biotic stimulus	7/1611	35/27834	0.00345401	0.171377	0.160329	Naip2/Naip5/Naip6/Naip1/Itgav/Tlr1/Smo	7	BP
GO:1900273	positive regulation of long-term synaptic potentiation	7/1611	35/27834	0.00345401	0.171377	0.160329	Lgmn/Hnrnpk/Gm4130/Shank3/Grin2a/Chrna7/Gm7964	7	BP
GO:1901264	carbohydrate derivative transport	12/1611	85/27834	0.00352958	0.172882	0.161737	G6pc/Slc25a19/Slc28a3/Abcg1/Slc37a1/Slc25a41/Tmem241/Slc29a2/Slc35c2/Mfsd2a/Atp2a1/Slc35a2	12	BP
GO:2000756	regulation of peptidyl-lysine acetylation	12/1611	85/27834	0.00352958	0.172882	0.161737	Arid5a/Sirt1/Smarcb1/Lif/Wbp2/L3mbtl2/Iws1/Taf7/Auts2/Setd5/Sirt3/Kmt2a	12	BP
GO:0008406	gonad development	39/1611	428/27834	0.00356149	0.173334	0.16216	Bcl2/Ren1/Pla2g4a/Sirt1/Six4/Esr2/Hnrnpk/Ctsl/Gm4130/Ncoa4/Bmp4/Mmp14/Gata4/Fndc3a/Gdnf/Adamts1/Msh2/Fshr/Gata6/Sf1/Rbp4/Nr5a1/Itgav/Tfap2c/Dmrta1/Gm15587/Slit2/Kit/Atxn2/Serpine1/6330403L08Rik/Ccnd2/Mgst1/Kmt2b/Gm7964/Utf1/Kcnq1/Mmp13/Wdr48	39	BP
GO:0032368	regulation of lipid transport	21/1611	191/27834	0.00363333	0.173428	0.162248	Ren1/Nus1/Sirt1/Lrp1/Acsl6/Itgb3/Hnrnpk/Ptch1/Gm4130/Atp8a2/Abcg1/Lipg/Abca2/Itgav/Cry2/Gm14023/Cyp2j9/Triap1/Ptpn11/Gm7964/Cyp4f18	21	BP
GO:0015718	monocarboxylic acid transport	22/1611	204/27834	0.00374568	0.173428	0.162248	Pla2g4a/Slc16a10/Slc16a9/Slc16a7/Acsl6/Emb/Abcc1/Ppard/Slc16a12/Rbp4/Slc27a4/Mfsd2a/Pla2g5/Gm18957/Slco1c1/Slco1b2/Ceacam5/Slco2b1/Gm15635/Acsl1/Slc27a1/Slc26a6	22	BP
GO:0035065	regulation of histone acetylation	11/1611	75/27834	0.00379496	0.173428	0.162248	Arid5a/Sirt1/Smarcb1/Lif/Wbp2/L3mbtl2/Iws1/Taf7/Auts2/Setd5/Kmt2a	11	BP
GO:0005583	fibrillar collagen trimer	4/1611	12/27834	0.00380218	0.173428	0.162248	Col5a2/Col1a1/Col11a2/Col27a1	4	CC
GO:0038065	collagen-activated signaling pathway	4/1611	12/27834	0.00380218	0.173428	0.162248	Ddr2/Col1a1/Itga2/Col4a1	4	BP
GO:0071286	cellular response to magnesium ion	4/1611	12/27834	0.00380218	0.173428	0.162248	Ank3/Grin2a/Ryr3/Gm15587	4	BP
GO:0098643	banded collagen fibril	4/1611	12/27834	0.00380218	0.173428	0.162248	Col5a2/Col1a1/Col11a2/Col27a1	4	CC
GO:2000172	regulation of branching morphogenesis of a nerve	4/1611	12/27834	0.00380218	0.173428	0.162248	Bcl11a/Hnrnpk/Gm4130/Gm7964	4	BP
GO:0071229	cellular response to acid chemical	35/1611	375/27834	0.00381292	0.173428	0.162248	Col5a2/Bcl2/Sesn1/Xbp1/Egfr/Col1a1/Apob/Hnrnpk/Ntrk2/Gm4130/Ccnb1/Pik3r1/Nfatc4/Grin2a/Adamts1/Rxrb/Myo5b/Rorb/Pax6/Gclm/Brinp1/Gm12905/Col16a1/Hnrnpd/Eln/Ffar3/Tead2/Ntrk3/Tead1/Gm4083/Col4a1/Glra3/Ireb2/Gclc/L1cam	35	BP
GO:0021513	spinal cord dorsal/ventral patterning	6/1611	27/27834	0.00385066	0.173428	0.162248	Rab23/Gli3/Chrd/Pax6/Nkx2-2os/Smo	6	BP
GO:0090482	vitamin transmembrane transporter activity	6/1611	27/27834	0.00385066	0.173428	0.162248	Slc25a19/Abcc1/Slc23a1/Rbp4/Slc23a2/Slc2a2	6	MF
GO:1903828	negative regulation of cellular protein localization	21/1611	192/27834	0.00386287	0.173428	0.162248	Rab23/Bard1/Tmbim1/Sp100/Sirt1/Derl3/Siah3/Gm18564/Trim40/Ttbk2/Map1a/Nsfl1c/Gm18491/Gm18493/Ubxn2b/Cdk5/Atxn2/Polr1a/Usp17la/Vps35/Dclk3	21	BP
GO:0003333	amino acid transmembrane transport	13/1611	97/27834	0.0038812	0.173428	0.162248	Slc16a10/Slc6a15/Slc36a1/Serinc5/Slc6a7/Slc16a12/Slc43a1/Slc6a17/Slc7a9/Slc17a7/Slc6a16/Slc7a2/Slc7a3	13	BP
GO:0060402	calcium ion transport into cytosol	13/1611	97/27834	0.0038812	0.173428	0.162248	Fasl/Ryr2/Ero1l/Adra1a/Grin2a/Slc8a1/Itgav/Ryr3/Fkbp1a/Catsper4/Ryr1/Mcoln1/Fam155a	13	BP
GO:0030199	collagen fibril organization	8/1611	45/27834	0.00391847	0.174076	0.162854	Col5a2/Ddr2/Col1a1/Col11a2/Lox/P3h1/Acan/Col12a1	8	BP
GO:0015698	inorganic anion transport	23/1611	218/27834	0.00405259	0.178017	0.166541	Slc4a3/Gabrg2/Slc12a7/Racgap1/Abcc1/Slc37a1/Slc22a7/Slc12a2/Slc26a2/Slc12a1/Gabrr2/Clcnkb/Slc34a2/Slc12a9/Ttyh3/Cftr/Slc13a4/Slc17a7/Clns1a/Glra3/Ano8/Slc12a3/Slc26a6	23	BP
GO:0061951	establishment of protein localization to plasma membrane	9/1611	55/27834	0.00405955	0.178017	0.166541	Vamp4/Ank3/Kif13a/Rab26/Rab31/Rilpl2/Vps35/D230025D16Rik/Golga4	9	BP
GO:1904357	negative regulation of telomere maintenance via telomere lengthening	7/1611	36/27834	0.00407708	0.178017	0.166541	Pinx1/Ercc4/Dcp2/Tnks2/Tnks/Tent4b/Pif1	7	BP
GO:0046854	phosphatidylinositol phosphorylation	14/1611	109/27834	0.00412923	0.17927	0.167713	Pip5k1c/Egfr/Pik3cg/Pik3r1/Pi4ka/Pip4k2a/Gm12992/Hgf/Kit/Fgf5/Ptpn11/6330403L08Rik/Fgf4/Ip6k1	14	BP
GO:0005518	collagen binding	11/1611	76/27834	0.00421024	0.181119	0.169443	Gpc1/Ddr2/Ush2a/Itga2/Map1a/Gm42957/Itga10/6330403L08Rik/Comp/Ap1g1/Mmp13	11	MF
GO:0007033	vacuole organization	20/1611	181/27834	0.00421923	0.181119	0.169443	Rb1cc1/Rab23/Atg4b/Gnptab/Lyst/Zkscan3/Ubqln1/Cln5/Nsfl1c/5330417C22Rik/Synpo2/Ubxn2b/Clvs1/Gm20636/Myo7a/Vps35/Aktip/Mbtps1/Rab39/Srpx	20	BP
GO:0006865	amino acid transport	15/1611	121/27834	0.00428838	0.182042	0.170306	Slc16a10/Slc6a15/Slc36a1/Ntrk2/Serinc5/Slc6a7/Slc16a12/Slc43a1/Slc6a17/Slc7a9/Slc17a7/Slc6a16/Slc7a2/Slc7a3/Ace2	15	BP
GO:0030516	regulation of axon extension	15/1611	121/27834	0.00428838	0.182042	0.170306	Bcl11a/Dpysl2/Sema5a/Dscam/Tnfrsf12a/Ptprs/Myo5b/Cdk5/Slit2/Plxna4/Cxcl12/Ntrk3/Golga4/L1cam/Cdkl5	15	BP
GO:0021575	hindbrain morphogenesis	10/1611	66/27834	0.00446449	0.18847	0.176321	Agtpbp1/Gm48488/Cdk5/Ptpn11/Atxn2/Smo/Gm15567/Cend1/Usp9x/Ophn1	10	BP
GO:0045137	development of primary sexual characteristics	39/1611	434/27834	0.00449937	0.188899	0.176722	Bcl2/Ren1/Pla2g4a/Sirt1/Six4/Esr2/Hnrnpk/Ctsl/Gm4130/Ncoa4/Bmp4/Mmp14/Gata4/Fndc3a/Gdnf/Adamts1/Msh2/Fshr/Gata6/Sf1/Rbp4/Nr5a1/Itgav/Tfap2c/Dmrta1/Gm15587/Slit2/Kit/Atxn2/Serpine1/6330403L08Rik/Ccnd2/Mgst1/Kmt2b/Gm7964/Utf1/Kcnq1/Mmp13/Wdr48	39	BP
GO:0050772	positive regulation of axonogenesis	15/1611	122/27834	0.00463449	0.19162	0.179267	Bcl11a/Ntrk2/Sema5a/Dscam/Tnfrsf12a/Myo5b/Gm13547/Slit2/Cxcl12/Ntrk3/Plxnb1/Golga4/Plxnb3/L1cam/Cdkl5	15	BP
GO:0003176	aortic valve development	6/1611	28/27834	0.00466448	0.19162	0.179267	Bmp4/Gata4/Jag1/Gm15587/Slit2/Eln	6	BP
GO:0051156	glucose 6-phosphate metabolic process	6/1611	28/27834	0.00466448	0.19162	0.179267	Gm17823/Hk1/Shpk/G6pc/Rpia/Taldo1	6	BP
GO:0072215	regulation of metanephros development	6/1611	28/27834	0.00466448	0.19162	0.179267	Lif/Bmp4/Gdnf/Fat4/Gm43539/6330403L08Rik	6	BP
GO:0022839	ion gated channel activity	31/1611	326/27834	0.00474418	0.192587	0.180172	Kcnb2/Kcnt2/Lrrc52/Grik2/Gabrg2/Ryr2/Catsper3/Kcnk9/Grin2a/Kcnn2/A330093E20Rik/Cacnb2/Itgav/Ryr3/Chrna4/Kcnq2/Kcna2/Gabrr2/Kcnq4/Catsper4/Clcnkb/Gm9899/Ttyh3/Cftr/Ryr1/Slc17a7/Chrna7/Kcnq1/Mcoln1/Glra3/Ano8	31	MF
GO:0018108	peptidyl-tyrosine phosphorylation	27/1611	273/27834	0.0047961	0.192587	0.180172	Ddr2/Hk1/Dyrk2/Lif/Egfr/Itk/Rala/Ntrk2/Ghr/Grap2/Ephb3/Tnk2/Igf2r/Ttbk1/Csf1r/Efna4/Epha7/Hgf/Kit/Fgf5/Pxn/Ephb4/Ntrk3/Fgf4/Peak1/Ephb1/Efnb1	27	BP
GO:0031589	cell-substrate adhesion	27/1611	273/27834	0.0047961	0.192587	0.180172	Bcl2/Srgap2/Itgb3/Itga2/Ajuba/Ephb3/Tnfrsf12a/Pdpk1/Ppard/Itga8/Hoxd3/Itgav/Sirpa/Fndc3b/Gm42957/Itga10/Rcc2/Cdk5/Pxn/Mkln1/Adamts9/Gm15737/Timm10b/Parva/Peak1/Ephb1/L1cam	27	BP
GO:0061138	morphogenesis of a branching epithelium	24/1611	234/27834	0.00482579	0.192587	0.180172	Fzd5/Bcl2/Gli3/Ptch1/Bmp4/Mmp14/Nfatc4/Gdnf/Sema5a/Gm16136/Trp63/Notch4/Slc12a2/Nrarp/Tfap2c/Fat4/Gm43539/Tmem67/Hgf/Slit2/Pxn/Cxcl12/Col4a1/Nfatc3	24	BP
GO:0021953	central nervous system neuron differentiation	25/1611	247/27834	0.00483689	0.192587	0.180172	3110039M20Rik/Mdga2/Gli3/Ntrk2/Agtpbp1/Ptch1/Shank3/Ephb3/D16Ertd472e/Csf1r/Pax6/Nkx2-2os/Tfap2c/Gba2/Nfib/Szt2/Cdk5/Slit2/Atxn2/Smo/Plxna4/Sox5/Cend1/Ephb1/Ophn1	25	BP
GO:1905952	regulation of lipid localization	28/1611	287/27834	0.00498107	0.192587	0.180172	Ikbke/Ren1/Nus1/Sirt1/Lrp1/Acsl6/Itgb3/Apob/Hnrnpk/Ptch1/Gm4130/Atp8a2/Abcg1/Ptpn2/Lipg/Abca2/Itgav/Cry2/Gm14023/2310001K24Rik/Cyp2j9/Triap1/Ptpn11/Apoc4/Gm7964/Msr1/Cyp4f18/Fto	28	BP
GO:0034765	regulation of ion transmembrane transport	43/1611	493/27834	0.00504633	0.192587	0.180172	Cab39/Dpp10/Lrrc52/Nos1ap/Hk1/Ank3/Acsl6/Pirt/Nlgn2/Itgb3/Pik3cg/Ryr2/Ubqln1/Bmp4/Shank3/Alg10b/Pdpk1/Slc8a1/Kcnn2/A330093E20Rik/Cacnb2/Stom/Gm44283/Gm14021/Fkbp1a/Bpifa1/Bpifa5/Chrna4/Ptger3/Chd7/Ptpn3/Pde4b/Kcnab2/Cxcl9/Cftr/Fxyd4/Olfr683/Kcnq1/Gm47674/Scn2b/Nedd4/Gnb5/Wnk3	43	BP
GO:0008028	monocarboxylic acid transmembrane transporter activity	13/1611	100/27834	0.0050491	0.192587	0.180172	Slc16a10/Slc16a9/Slc16a7/Slc16a12/Slc27a4/Mfsd2a/Slco1c1/Slco1b2/Ceacam5/Slco2b1/Gm15635/Slc27a1/Slc26a6	13	MF
GO:0030183	B cell differentiation	17/1611	147/27834	0.00505284	0.192587	0.180172	Dock10/Bcl2/Bcl11a/Pik3r1/Nfam1/Bak1/Plcl2/Msh2/Ptpn2/Rag2/5830417I10Rik/Gon4l/Notch2/Kit/Aicda/Adgrg3/Dock11	17	BP
GO:0062023	collagen-containing extracellular matrix	20/1611	184/27834	0.00507175	0.192587	0.180172	Col5a2/Hmcn1/Gm20631/Ush2a/Col1a1/Matn2/Adamts1/Col11a2/Smc3/Fbn1/Col27a1/P3h1/Serpine1/Pcsk6/Acan/Col4a1/Col12a1/Col7a1/Col4a6/Col4a5	20	CC
GO:0005548	phospholipid transporter activity	11/1611	78/27834	0.00514894	0.192587	0.180172	Atp8b3/Pctp/Pitpnc1/Atp8a2/Abcc1/Abcg1/Pitpnm1/Abca4/Mfsd2a/Tmem30a/Plscr4	11	MF
GO:0052813	phosphatidylinositol bisphosphate kinase activity	11/1611	78/27834	0.00514894	0.192587	0.180172	Pip5k1c/Egfr/Pik3cg/Pik3r1/Gm12992/Hgf/Kit/Fgf5/Ptpn11/6330403L08Rik/Fgf4	11	MF
GO:0030501	positive regulation of bone mineralization	8/1611	47/27834	0.00516186	0.192587	0.180172	Pla2g4a/Asxl2/Bmp4/Osr2/Slc8a1/Fbn2/Nell1/Ltf	8	BP
GO:0050919	negative chemotaxis	8/1611	47/27834	0.00516186	0.192587	0.180172	Itgb3/Sema5a/Itgav/Sema4a/Epha7/Slit2/6330403L08Rik/Plxna4	8	BP
GO:0007044	cell-substrate junction assembly	9/1611	57/27834	0.00518077	0.192587	0.180172	Bcl2/Itgb3/Itga2/Ajuba/Pdpk1/Itgav/Rcc2/Pxn/Peak1	9	BP
GO:0007605	sensory perception of sound	21/1611	197/27834	0.00519935	0.192587	0.180172	Otos/Ush2a/Col1a1/Triobp/Alg10b/Col11a2/Slc12a2/Pjvk/Map1a/Lrig2/Usp53/Chd7/Kcnq4/Kit/Srrm4/Atp6v1b1/Homer2/Myo7a/Kcnq1/Tecta/Tbl1x	21	BP
GO:0033603	positive regulation of dopamine secretion	4/1611	13/27834	0.00524252	0.192587	0.180172	Gdnf/Chrna4/Cxcl12/Slc18a1	4	BP
GO:0036109	alpha-linolenic acid metabolic process	4/1611	13/27834	0.00524252	0.192587	0.180172	Acox1/Acot8/Gm18957/Acsl1	4	BP
GO:0071313	cellular response to caffeine	4/1611	13/27834	0.00524252	0.192587	0.180172	Ryr2/Slc8a1/Ryr3/Ryr1	4	BP
GO:0090161	Golgi ribbon formation	4/1611	13/27834	0.00524252	0.192587	0.180172	Stx6/Vamp4/Gm13547/Tmed5	4	BP
GO:0090239	regulation of histone H4 acetylation	4/1611	13/27834	0.00524252	0.192587	0.180172	Sirt1/Smarcb1/Iws1/Auts2	4	BP
GO:1900103	positive regulation of endoplasmic reticulum unfolded protein response	4/1611	13/27834	0.00524252	0.192587	0.180172	Xbp1/Pik3r1/Bak1/Ptpn2	4	BP
GO:0016874	ligase activity	22/1611	210/27834	0.00528706	0.193294	0.180833	Dars2/Iars2/Acsl6/Gm9194/Neurl1b/Aars2/Nars/Gm13355/Slc27a4/Sars/Gclm/Gm18957/Aasdh/Gm19102/Uba3/Acsl1/Slc27a1/Gm45821/Nae1/Gclc/Gm14538/Ctps2	22	MF
GO:0030534	adult behavior	23/1611	223/27834	0.00533976	0.194291	0.181766	Gabrg2/Nlgn2/Atxn1/Agtpbp1/Homer1/Zfhx2/Slitrk5/Gdnf/Shank3/Fgfbp3/Chrna4/Chd7/5730488B01Rik/Dmbx1/Gm10300/Cdk5/Cxcl12/Ccnd2/Eps8/Chrna7/Homer2/Olfr683/Cend1	23	BP
GO:0040014	regulation of multicellular organism growth	20/1611	185/27834	0.00538564	0.195032	0.182459	Bcl2/Gamt/Socs2/Lgmn/Prl/Gm11356/Prl7d1/Ptch1/Atp8a2/Ghr/Ezr/Tnks2/Chd7/Ptpn11/Atxn2/Smo/Ankrd26/Fto/Ppib/Pls1	20	BP
GO:0045778	positive regulation of ossification	16/1611	136/27834	0.0054345	0.195873	0.183246	Pla2g4a/Ddr2/Asxl2/Gli3/Smad5/Bmp4/Osr2/Tob2/Trp63/Slc8a1/Fbn2/Jag1/Hgf/Tacr1/Nell1/Ltf	16	BP
GO:0018212	peptidyl-tyrosine modification	27/1611	276/27834	0.00554358	0.198866	0.186046	Ddr2/Hk1/Dyrk2/Lif/Egfr/Itk/Rala/Ntrk2/Ghr/Grap2/Ephb3/Tnk2/Igf2r/Ttbk1/Csf1r/Efna4/Epha7/Hgf/Kit/Fgf5/Pxn/Ephb4/Ntrk3/Fgf4/Peak1/Ephb1/Efnb1	27	BP
GO:0021511	spinal cord patterning	6/1611	29/27834	0.00559802	0.198951	0.186126	Rab23/Gli3/Chrd/Pax6/Nkx2-2os/Smo	6	BP
GO:0043395	heparan sulfate proteoglycan binding	6/1611	29/27834	0.00559802	0.198951	0.186126	Itga2/Sema5a/Ptprs/Slit2/4931431B13Rik/Comp	6	MF
GO:0045017	glycerolipid biosynthetic process	29/1611	303/27834	0.00563586	0.199031	0.1862	Pla2g4a/Pip5k1c/Dgka/Inpp5j/Acsl6/Pigl/Pctp/Phospho1/Pik3cg/Pik3r1/Ajuba/Sbf1/Gm16278/Lclat1/Mppe1/Chka/Pip4k2a/Pigk/Slc44a5/Mfsd2a/Gm12992/Pla2g5/Gm18957/Fgf5/Ptpn11/Fgf4/Acsl1/Slc27a1/Piga	29	BP
GO:0022836	gated channel activity	31/1611	330/27834	0.00565236	0.199031	0.1862	Kcnb2/Kcnt2/Lrrc52/Grik2/Gabrg2/Ryr2/Catsper3/Kcnk9/Grin2a/Kcnn2/A330093E20Rik/Cacnb2/Itgav/Ryr3/Chrna4/Kcnq2/Kcna2/Gabrr2/Kcnq4/Catsper4/Clcnkb/Gm9899/Ttyh3/Cftr/Ryr1/Slc17a7/Chrna7/Kcnq1/Mcoln1/Glra3/Ano8	31	MF
GO:0060562	epithelial tube morphogenesis	42/1611	483/27834	0.00582691	0.203225	0.190124	Rab23/Bcl2/Enah/Gm9194/Sostdc1/Ryr2/Gli3/Rala/Ptch1/Irx2/Bmp4/Mmp14/Nfatc4/Gata4/Gdnf/Sema5a/Gm16136/Nup50/Shank3/Notch4/Slc12a2/Csf1r/Nrarp/Gm13966/Tfap2c/Fat4/Gm43539/Notch2/Tmem67/Epha7/Slit2/Pxn/Smo/Cxcl12/Cecr2/Tead2/C2cd3/Tead1/Col4a1/Nfatc3/Nphp3/Setd2	42	BP
GO:0015103	inorganic anion transmembrane transporter activity	21/1611	199/27834	0.00583124	0.203225	0.190124	Slc4a3/Gabrg2/Slc12a7/Abcc1/Slc37a1/Slc22a7/Slc12a2/Slc26a2/Slc12a1/Gabrr2/Clcnkb/Slc34a2/Slc12a9/Ttyh3/Cftr/Slc13a4/Slc17a7/Glra3/Ano8/Slc12a3/Slc26a6	21	MF
GO:1904062	regulation of cation transmembrane transport	39/1611	441/27834	0.00585127	0.203225	0.190124	Cab39/Dpp10/Lrrc52/Nos1ap/Ank3/Pirt/Nlgn2/Itgb3/Pik3cg/Ryr2/Ubqln1/Bmp4/Shank3/Alg10b/Pdpk1/Slc8a1/Kcnn2/A330093E20Rik/Cacnb2/Stom/Gm44283/Fkbp1a/Bpifa1/Bpifa5/Chrna4/Ptger3/Chd7/Ptpn3/Pde4b/Kcnab2/Cxcl9/Fxyd4/Olfr683/Kcnq1/Gm47674/Scn2b/Nedd4/Gnb5/Wnk3	39	BP
GO:0015749	monosaccharide transmembrane transport	8/1611	48/27834	0.00588654	0.203525	0.190405	Slc45a3/Ppard/Slc23a1/Slc23a2/Slc2a2/Slc5a9/Rab4b/Gm21983	8	BP
GO:0090287	regulation of cellular response to growth factor stimulus	34/1611	372/27834	0.00591633	0.203634	0.190506	Vwc2l/Gpc1/Dstyk/Sirt1/Xbp1/Grb10/Epn2/Itgb3/Sostdc1/Bmp4/Gata4/Chrd/Pdpk1/Gata6/Fbn2/Fgfbp3/Itga8/Adamtsl2/Gm44283/Creb3l1/Fbn1/Arnt/Notch2/Gm29811/Cdkn2b/Slit2/Cav2/Pcsk6/Fgf4/Zfp423/Glg1/Nedd4/Cd109/Tmem108	34	BP
GO:0015278	calcium-release channel activity	5/1611	21/27834	0.00602598	0.205556	0.192305	Ryr2/Ryr3/Catsper4/Ryr1/Mcoln1	5	MF
GO:0022038	corpus callosum development	5/1611	21/27834	0.00602598	0.205556	0.192305	Ephb3/Ptprs/Szt2/Cdk5/Ulk4	5	BP
GO:0061326	renal tubule development	14/1611	114/27834	0.00616769	0.209455	0.195952	Bcl2/Gli3/Ptch1/Irx2/Bmp4/Gdnf/Gm13966/Jag1/Fat4/Gm43539/Notch2/Heyl/Aqp11/Col4a1	14	BP
GO:0030674	protein binding, bridging	25/1611	252/27834	0.00622563	0.210304	0.196747	Tnnt2/Ank3/Socs2/Grb10/2310058D17Rik/Crk/Trim80/Serinc5/Pik3r1/Grap2/Bfar/Col11a2/Flrt1/Mms19/Map1a/Shb/Cnksr1/Stap1/Ptpn11/Sh2b2/Cav2/Tex261/Eps8/Ppp2r3a/Sh3bgrl	25	MF
GO:0043010	camera-type eye development	42/1611	485/27834	0.00624775	0.210304	0.196747	Fzd5/Pou2f1/Ush2a/Lif/Egfr/Jmjd6/Gm27401/Gli3/Hnrnpk/Ntrk2/Agtpbp1/Gm48488/Gm4130/Bmp4/Atp8a2/Gdnf/Osr2/Gm16136/Dscam/Bak1/Pknox1/Fbn2/Rorb/Rbp4/Pax6/Fbn1/Jag1/Notch2/Hipk1/Chd7/Gm15587/Crybb2/Rho/Slc17a7/Ntrk3/Col4a1/Tmem231/Cdon/Nectin1/Mfrp/Megf11/Ephb1	42	BP
GO:0048639	positive regulation of developmental growth	28/1611	292/27834	0.00628235	0.210541	0.196969	Bcl2/Sirt1/Syt1/Bcl11a/Hnrnpk/Gm4130/Ccnb1/Atp8a2/Gata4/Ghr/Sema5a/Dscam/Ezr/Tnfrsf12a/Ppard/Gata6/Myo5b/Rag2/Chd7/Smo/Cxcl12/Ntrk3/Gm7964/Ppib/Pls1/Golga4/L1cam/Cdkl5	28	BP
GO:0008654	phospholipid biosynthetic process	31/1611	333/27834	0.00642531	0.214392	0.200571	Pla2g4a/Pip5k1c/Dgka/Inpp5j/Acsl6/Pigl/Pctp/Phospho1/Pik3cg/Sptlc2/Pik3r1/Ajuba/Sbf1/Gm16278/Ppard/Lclat1/Mppe1/Chka/Pip4k2a/2310001K24Rik/Pigk/Slc44a5/Mfsd2a/Gm12992/Pla2g5/Fgf5/Ptpn11/Sphk2/Fgf4/Slc27a1/Piga	31	BP
GO:0005516	calmodulin binding	18/1611	163/27834	0.0064562	0.214486	0.200659	Myo1b/Syt1/Camk2b/Egfr/Ryr2/Pik3r1/Strn/Camk4/Kcnn2/A330093E20Rik/Camk1d/Scn3a/Kcnq2/Gm15587/Ceacam5/Myo7a/Kcnq1/Camkv	18	MF
GO:0021697	cerebellar cortex formation	6/1611	30/27834	0.00666095	0.215086	0.20122	Agtpbp1/Cdk5/Ptpn11/Atxn2/Cend1/Ophn1	6	BP
GO:0035461	vitamin transmembrane transport	6/1611	30/27834	0.00666095	0.215086	0.20122	Slc25a19/Abcc1/Slc23a1/Rbp4/Slc23a2/Slc2a2	6	BP
GO:0045116	protein neddylation	6/1611	30/27834	0.00666095	0.215086	0.20122	Trim40/Dcun1d1/Uba3/Nae1/Rnf7/Gm14538	6	BP
GO:0035137	hindlimb morphogenesis	8/1611	49/27834	0.006686	0.215086	0.20122	Ptch1/Bmp4/Osr2/Trp63/Gm13966/Chd7/Fgf4/Mmp13	8	BP
GO:0035418	protein localization to synapse	8/1611	49/27834	0.006686	0.215086	0.20122	Mpp4/Atcay/Nlgn2/Grin2a/Dlgap1/Map1a/Cdk5/Dlg2	8	BP
GO:0061387	regulation of extent of cell growth	16/1611	139/27834	0.00669544	0.215086	0.20122	Bcl11a/Dpysl2/Sema5a/Dscam/Tnfrsf12a/Ptprs/Myo5b/Epha7/Cdk5/Slit2/Plxna4/Cxcl12/Ntrk3/Golga4/L1cam/Cdkl5	16	BP
GO:0051963	regulation of synapse assembly	15/1611	127/27834	0.00672117	0.215086	0.20122	Nlgn2/Six4/Ntrk2/Slitrk5/Adgrb1/Ephb3/Flrt1/Lingo4/Pdlim5/Epha7/Adgrl3/Ntrk3/Vps35/Nectin1/Ephb1	15	BP
GO:0007040	lysosome organization	12/1611	92/27834	0.00672758	0.215086	0.20122	Gnptab/Lyst/Zkscan3/Cln5/Clvs1/Gm20636/Myo7a/Vps35/Aktip/Mbtps1/Rab39/Srpx	12	BP
GO:0080171	lytic vacuole organization	12/1611	92/27834	0.00672758	0.215086	0.20122	Gnptab/Lyst/Zkscan3/Cln5/Clvs1/Gm20636/Myo7a/Vps35/Aktip/Mbtps1/Rab39/Srpx	12	BP
GO:0048562	embryonic organ morphogenesis	37/1611	417/27834	0.00676578	0.215406	0.201519	Fzd5/Flvcr1/Otx1/Hoxb3/Asxl2/Gm9194/3110039M20Rik/Six4/Ryr2/Gli3/Gm48488/Bmp4/Mmp14/Atp8a2/Gata4/Osr2/Gm16136/Triobp/Fbn2/Rbp4/Itga8/Hoxd3/Pax6/Fbn1/Notch2/Hipk1/Chd7/5730488B01Rik/Kcnq4/Smo/Atp6v1b1/Tead2/Myo7a/C2cd3/Tead1/Nphp3/Setd2	37	BP
GO:1904377	positive regulation of protein localization to cell periphery	11/1611	81/27834	0.00685869	0.217389	0.203375	Dpp10/Lrp1/Egfr/Pik3r1/Ezr/Pdpk1/Myo5b/Rab11fip2/Epb41/Pls1/Wnk3	11	BP
GO:0030136	clathrin-coated vesicle	21/1611	202/27834	0.0068963	0.217389	0.203375	Fzd5/Stx6/Vamp4/Syt1/Lrp1/Egfr/Epn2/Apob/Sftpa1/Tnk2/Igf2r/H2-Ea/Rab27b/Dennd1a/Clvs1/Ece1/Cftr/Slc17a7/Slc18a1/Ap1g1/Syp	21	CC
GO:0010561	negative regulation of glycoprotein biosynthetic process	4/1611	14/27834	0.00700681	0.217389	0.203375	Aatf/Bace2/Acot8/Acer2	4	BP
GO:0045236	CXCR chemokine receptor binding	4/1611	14/27834	0.00700681	0.217389	0.203375	Cxcl3/Cxcl2/Cxcl9/Cxcl12	4	MF
GO:0051823	regulation of synapse structural plasticity	4/1611	14/27834	0.00700681	0.217389	0.203375	Camk2b/Shank3/Atxn2/Chrna7	4	BP
GO:0097720	calcineurin-mediated signaling	4/1611	14/27834	0.00700681	0.217389	0.203375	Nfatc4/Nr5a1/Nfatc2/Nfatc3	4	BP
GO:0072080	nephron tubule development	13/1611	104/27834	0.00702724	0.217389	0.203375	Bcl2/Gli3/Ptch1/Irx2/Bmp4/Gdnf/Gm13966/Jag1/Fat4/Gm43539/Notch2/Heyl/Aqp11	13	BP
GO:0042383	sarcolemma	20/1611	190/27834	0.00720381	0.221953	0.207645	Dst/Ank3/Col6a2/Itga7/Obscn/Sntg2/Ryr2/Adra1a/Ezr/Slc8a1/Kcnn2/A330093E20Rik/Cacnb2/Gm15587/Stbd1/Cav2/Dysf/Ryr1/Kcnq1/Prkar2a	20	CC
GO:0030135	coated vesicle	31/1611	336/27834	0.00728444	0.222072	0.207756	Fzd5/Klhl12/Stx6/Vamp4/Syt1/Lrp1/Egfr/Epn2/Apob/Sftpa1/Tnk2/Igf2r/H2-Ea/Mcfd2/Rab27b/Cubn/Gm13547/Dennd1a/Clvs1/Ecpas/Ece1/Uso1/Sec31a/Cftr/Tex261/Slc17a7/Ddhd2/Slc18a1/Ap1g1/Col7a1/Syp	31	CC
GO:0006814	sodium ion transport	21/1611	203/27834	0.00728477	0.222072	0.207756	Slc4a3/Grik2/Slc6a15/Catsper3/Slc28a3/Slc8a1/Slc23a1/Slc12a2/Slc6a7/Scn3a/Scn2a/Slc12a1/Slc23a2/Slc5a9/Catsper4/Slc34a2/Slc13a4/Slc17a7/Slc12a3/Scn2b/Maged2	21	BP
GO:0006893	Golgi to plasma membrane transport	9/1611	60/27834	0.00729487	0.222072	0.207756	Ccdc93/Vamp4/Ank3/Kif13a/Exoc5/Rab26/Rab31/D230025D16Rik/Golga4	9	BP
GO:0030540	female genitalia development	5/1611	22/27834	0.00743246	0.223178	0.208791	Esr2/Trp63/Bak1/Rbp4/Chd7	5	BP
GO:0043931	ossification involved in bone maturation	5/1611	22/27834	0.00743246	0.223178	0.208791	Phospho1/Fat4/Gm43539/Ryr1/Plxnb1	5	BP
GO:0097094	craniofacial suture morphogenesis	5/1611	22/27834	0.00743246	0.223178	0.208791	Rab23/Gli3/Bmp4/Mmp14/Fgf4	5	BP
GO:0060996	dendritic spine development	7/1611	40/27834	0.00744803	0.223178	0.208791	Dock10/Srgap2/Shank3/Ephb3/Spire1/Myo5b/Ephb1	7	BP
GO:0007229	integrin-mediated signaling pathway	13/1611	105/27834	0.00760678	0.227044	0.212408	Itga7/Itgb3/Itga2/Adamts1/Itgav/Gm42957/Itga10/Vav3/Col16a1/Rcc2/Pxn/Ptpn11/Gm4083	13	BP
GO:0098862	cluster of actin-based cell projections	26/1611	270/27834	0.00780968	0.231076	0.21618	Myo1b/Itln1/Ush2a/Vezt/Triobp/Slc11a2/Ezr/Slc23a1/Myo5b/Cubn/Slc27a4/Slc2a2/Sis/Ptger3/Gm12992/Ddi2/Drd5/Slc34a2/Eps8/Ceacam5/Slc7a9/Homer2/Myo7a/Pls1/Slc26a6/Ace2	26	CC
GO:0021904	dorsal/ventral neural tube patterning	6/1611	31/27834	0.00786283	0.231076	0.21618	Rab23/Gli3/Gm48488/Ptch1/Bmp4/Smo	6	BP
GO:0033688	regulation of osteoblast proliferation	6/1611	31/27834	0.00786283	0.231076	0.21618	Bcl2/Itgb3/Itgav/Nell1/Plxnb1/Ltf	6	BP
GO:0098581	detection of external biotic stimulus	6/1611	31/27834	0.00786283	0.231076	0.21618	Naip2/Naip5/Naip6/Naip1/Itgav/Tlr1	6	BP
GO:0002244	hematopoietic progenitor cell differentiation	21/1611	205/27834	0.00811525	0.236103	0.220883	Bcl2/Hoxb3/Bmp4/Wdr7/Dhtkd1/Sirpa/Adar/Flg2/Kcnab2/Kit/Gm45193/Herc6/Siglecg/Tmem143/Gm29479/Mrgprc3-ps/Mrgprc7-ps/Gm18350/Mrgprc2-ps/Mmp21/Armc6	21	BP
GO:1901343	negative regulation of vasculature development	21/1611	205/27834	0.00811525	0.236103	0.220883	Fasl/Lif/Epn2/Prl/Gm11356/Prl7d1/Bmp4/Adgrb1/Adamts1/Plg/Creb3l1/Nfatc2/Sema4a/Sars/Ago1/Gtf2i/Serpine1/Adamts9/Gm15737/Foxj2/Nfatc3	21	BP
GO:0006650	glycerophospholipid metabolic process	37/1611	422/27834	0.00812658	0.236103	0.220883	Pla2g4a/Pip5k1c/Dgka/Inpp5j/Egfr/Pigl/Pctp/Phospho1/Pitpnc1/Pik3cg/Serinc5/Pik3r1/Ajuba/Dgkh/Sbf1/Pi4ka/Gm16278/Ip6k3/Lclat1/Csf1r/Mppe1/Chka/Pip4k2a/Pigk/Slc44a5/Mfsd2a/Gm12992/Pla2g5/Hgf/Kit/Fgf5/Ptpn11/6330403L08Rik/Fgf4/Slc27a1/Ip6k1/Piga	37	BP
GO:1901379	regulation of potassium ion transmembrane transport	13/1611	106/27834	0.00822339	0.237159	0.221871	Cab39/Dpp10/Lrrc52/Nos1ap/Ank3/Alg10b/Kcnn2/A330093E20Rik/Gm44283/Ptger3/Kcnab2/Kcnq1/Nedd4	13	BP
GO:0030315	T-tubule	11/1611	83/27834	0.008225	0.237159	0.221871	Ank3/Adra1a/Ezr/Slc8a1/Kcnn2/A330093E20Rik/Cacnb2/Stbd1/Dysf/Ryr1/Prkar2a	11	CC
GO:0005070	SH3/SH2 adaptor activity	10/1611	72/27834	0.00830787	0.237754	0.222428	Socs2/Grb10/Crk/Grap2/Shb/Stap1/Ptpn11/Sh2b2/Eps8/Sh3bgrl	10	MF
GO:1903078	positive regulation of protein localization to plasma membrane	10/1611	72/27834	0.00830787	0.237754	0.222428	Dpp10/Lrp1/Egfr/Pik3r1/Ezr/Pdpk1/Myo5b/Rab11fip2/Pls1/Wnk3	10	BP
GO:0048754	branching morphogenesis of an epithelial tube	20/1611	193/27834	0.00851558	0.242237	0.226621	Bcl2/Gli3/Ptch1/Bmp4/Mmp14/Nfatc4/Gdnf/Sema5a/Notch4/Slc12a2/Nrarp/Tfap2c/Fat4/Gm43539/Tmem67/Slit2/Pxn/Cxcl12/Col4a1/Nfatc3	20	BP
GO:0071108	protein K48-linked deubiquitination	8/1611	51/27834	0.0085279	0.242237	0.226621	Usp37/Usp25/Mindy3/Usp8/Usp5/Usp17la/Otud4/Usp9x	8	BP
GO:0015748	organophosphate ester transport	16/1611	143/27834	0.00873218	0.245287	0.229475	Atp8b3/Pctp/G6pc/Pitpnc1/Slc25a19/Atp8a2/Abcc1/Abcg1/Slc37a1/Slc25a41/Pitpnm1/Abca4/Mfsd2a/Triap1/Tmem30a/Plscr4	16	BP
GO:0090263	positive regulation of canonical Wnt signaling pathway	16/1611	143/27834	0.00873218	0.245287	0.229475	Egfr/Col1a1/Naip2/Naip5/Naip6/Naip1/Sema5a/Tnks2/Nrarp/Usp8/Wls/Usp47/Tnks/Vps35/Ppp2r3a/Tbl1x	16	BP
GO:0060349	bone morphogenesis	38/1611	119/27834	0.00232484	0.135604	0.126862	Rab23/Col1a1/Phospho1/Gli3/Bmp4/Mmp14/Ghr/Osr2/Col27a1/Fgf4/Comp/Glg1/Mmp13/Ltf	38	BP
GO:0030500	regulation of bone mineralization	28/1611	84/27834	6.17e-05	0.0224477	0.0210006	Pla2g4a/Ddr2/Cyp27b1/Nbr1/Asxl2/Bmp4/Osr2/Slc8a1/Fbn2/Nell1/Ltf/Phospho1/Fat4/Gm43539/Ryr1/Plxnb1/Gata4/Gm44283/Notch2/Chd7/Shb/Slit2/Serpine1/Gm15737/Cxcl12/Col4a1/Nfatc3 /Ephb1	28	BP
GO:0005903	brush border	21/1611	207/27834	0.00902101	0.245287	0.229475	Myo1b/Itln1/Slc11a2/Ezr/Slc23a1/Myo5b/Cubn/Slc27a4/Slc2a2/Sis/Ptger3/Gm12992/Ddi2/Drd5/Slc34a2/Eps8/Ceacam5/Slc7a9/Pls1/Slc26a6/Ace2/Ptprv/Efna4/Notch2	21	CC
GO:0014733	regulation of skeletal muscle adaptation	5/1611	23/27834	0.00905222	0.245287	0.229475	Camk2b/Cmya5/Gtf2i/Tnnt1/Tead1	5	BP
GO:0016045	detection of bacterium	5/1611	23/27834	0.00905222	0.245287	0.229475	Naip2/Naip5/Naip6/Naip1/Tlr1	5	BP
GO:0002566	somatic diversification of immune receptors via somatic mutation	4/1611	15/27834	0.00912256	0.245287	0.229475	Exo1/Msh2/Adar/Aicda	4	BP
GO:0044539	long-chain fatty acid import	4/1611	15/27834	0.00912256	0.245287	0.229475	Slc27a4/Gm18957/Acsl1/Slc27a1	4	BP
GO:0048407	platelet-derived growth factor binding	4/1611	15/27834	0.00912256	0.245287	0.229475	Col1a1/6330403L08Rik/Pdap1/Col4a1	4	MF
GO:0097106	postsynaptic density organization	4/1611	15/27834	0.00912256	0.245287	0.229475	Nlgn2/Shank3/Dlgap1/Tmem108	4	BP
GO:0099084	postsynaptic specialization organization	4/1611	15/27834	0.00912256	0.245287	0.229475	Nlgn2/Shank3/Dlgap1/Tmem108	4	BP
GO:0022838	substrate-specific channel activity	41/1611	482/27834	0.00913211	0.245287	0.229475	Kcnb2/Kcnt2/Lrrc52/Grik2/Gabrg2/Trpv3/Ryr2/Catsper3/Kcnk9/Pkdrej/Grin2a/Kcnn2/A330093E20Rik/Slc26a2/Cacnb2/Scn3a/Scn2a/Itgav/Ryr3/Chrna4/Kcnq2/Kcna2/Gabrr2/Kcnq4/Catsper4/Clcnkb/Gm9899/Ttyh3/Cftr/Fxyd4/Ryr1/Slc17a7/Chrna7/Aqp11/Kcnq1/Mcoln1/Glra3/Ano8/Pkd1l3/Scn2b/Slc26a6	41	MF
GO:0060688	regulation of morphogenesis of a branching structure	10/1611	73/27834	0.00914047	0.245287	0.229475	Bcl11a/Six4/Hnrnpk/Gm4130/Bmp4/Gdnf/Hgf/6330403L08Rik/Smo/Gm7964	10	BP
GO:0010743	regulation of macrophage derived foam cell differentiation	6/1611	32/27834	0.00921312	0.245287	0.229475	Alox8/Itgb3/Apob/Abcg1/Itgav/Msr1	6	BP
GO:0016405	CoA-ligase activity	6/1611	32/27834	0.00921312	0.245287	0.229475	Acsl6/Slc27a4/Gm18957/Acsl1/Slc27a1/Gm45821	6	MF
GO:0098631	cell adhesion mediator activity	6/1611	32/27834	0.00921312	0.245287	0.229475	Igsf9/Itga2/Gm42957/Itga10/Ntng1/Plxnb3	6	MF
GO:0099604	ligand-gated calcium channel activity	6/1611	32/27834	0.00921312	0.245287	0.229475	Ryr2/Grin2a/Ryr3/Catsper4/Ryr1/Mcoln1	6	MF
GO:0090257	regulation of muscle system process	32/1611	356/27834	0.00935295	0.245588	0.229756	Kcnb2/Tnnt2/Nos1ap/Sirt1/Camk2b/Pik3cg/Ryr2/Cmya5/Itga2/Gata4/Adra1a/Dock5/Srl/Slc8a1/Chrm1/Gm44283/Foxo1/Tnni3k/Ptger3/Pde4b/Ece1/Gm15587/Kit/Gtf2i/Tacr1/Tnnt1/Ryr1/Tead1/Atp2a1/Kcnq1/Nedd4/Ace2	32	BP
GO:0050954	sensory perception of mechanical stimulus	23/1611	234/27834	0.00938295	0.245588	0.229756	Otos/Ush2a/Col1a1/Itga2/Triobp/Alg10b/Col11a2/Slc12a2/Pjvk/Map1a/Lrig2/Usp53/Chd7/Kcnq4/Kit/Srrm4/Atp6v1b1/Cxcl12/Homer2/Myo7a/Kcnq1/Tecta/Tbl1x	23	BP
GO:0010507	negative regulation of autophagy	12/1611	96/27834	0.00938511	0.245588	0.229756	Bcl2/Usp36/Gm48632/Zkscan3/Gata4/Adra1a/Gm13547/Hgf/Tbc1d14/Snrnp70/Lzts1/Gm18101	12	BP
GO:0032507	maintenance of protein location in cell	12/1611	96/27834	0.00938511	0.245588	0.229756	Bard1/Sp100/Hk1/Ank3/Pip5k1c/Syne3/Ezr/Gm18564/Nr5a1/Gm18491/Gm18493/Cdk5	12	BP
GO:0042733	embryonic digit morphogenesis	12/1611	96/27834	0.00938511	0.245588	0.229756	Rab23/Flvcr1/Gli3/Gm48488/Bmp4/Osr2/Gm16136/Lrp4/Ttbk2/Ece1/C2cd3/Tmem231	12	BP
GO:0003309	type B pancreatic cell differentiation	7/1611	42/27834	0.00975087	0.251711	0.235484	Bmp4/Pdpk1/Gata6/Rfx3/Pax6/Nkx2-2os/Smo	7	BP
GO:0071731	response to nitric oxide	7/1611	42/27834	0.00975087	0.251711	0.235484	Crk/Sftpa1/Bmp4/Itgav/Foxo1/Gucy1b1/Hnrnpd	7	BP
GO:0072348	sulfur compound transport	7/1611	42/27834	0.00975087	0.251711	0.235484	Slc25a19/Racgap1/Abcc1/Slc26a2/Slc13a4/Slc7a9/Slc26a6	7	BP
GO:0098563	intrinsic component of synaptic vesicle membrane	7/1611	42/27834	0.00975087	0.251711	0.235484	Stx6/Vamp4/Syt1/Ptprs/Rab27b/Slc17a7/Syp	7	CC
GO:0060411	cardiac septum morphogenesis	11/1611	85/27834	0.00979342	0.251958	0.235715	Bmp4/Gata4/Gata6/Jag1/Notch2/Chd7/Heyl/Gm15587/Slit2/Smo/Parva	11	BP
GO:0140056	organelle localization by membrane tethering	20/1611	196/27834	0.010014	0.256456	0.239924	Tuba4a/Stx6/Gm49783/Cep83/Syt1/Gm12201/Rab26/Tctn3/Ckap5/Ttbk2/Cep250/Tmem67/Gm11873/Haus6/Uso1/Tctn2/Cav2/Cftr/C2cd3/Gm21998	20	BP
GO:0010812	negative regulation of cell-substrate adhesion	10/1611	74/27834	0.0100354	0.256456	0.239924	Col1a1/Pik3r1/Mmp14/Plg/Jag1/Postn/Acer2/Rcc2/Serpine1/Nexmif	10	BP
GO:0005216	ion channel activity	40/1611	471/27834	0.0101759	0.25918	0.242472	Kcnb2/Kcnt2/Lrrc52/Grik2/Gabrg2/Trpv3/Ryr2/Catsper3/Kcnk9/Pkdrej/Grin2a/Kcnn2/A330093E20Rik/Slc26a2/Cacnb2/Scn3a/Scn2a/Itgav/Ryr3/Chrna4/Kcnq2/Kcna2/Gabrr2/Kcnq4/Catsper4/Clcnkb/Gm9899/Ttyh3/Cftr/Fxyd4/Ryr1/Slc17a7/Chrna7/Kcnq1/Mcoln1/Glra3/Ano8/Pkd1l3/Scn2b/Slc26a6	40	MF
GO:0046822	regulation of nucleocytoplasmic transport	23/1611	236/27834	0.0103334	0.262318	0.245408	Rab23/Bard1/Sp100/Sirt1/Xbp1/Xpo1/Gli3/Pik3r1/Bmp4/Xpo4/Hcls1/Gm18564/Cdkn1a/Iws1/Camk4/Gm44283/Gm18491/Gm18493/Cdk5/Ptpn11/Smo/Nedd4/Setd2	23	BP
GO:0045185	maintenance of protein location	16/1611	146/27834	0.0105615	0.26722	0.249994	Bard1/Sp100/Hk1/Ank3/Pip5k1c/Syne3/Ezr/Gm18564/Fbn2/Nr5a1/Fbn1/Gm18491/Gm18493/Cdk5/G3bp2/Get4	16	BP
GO:0021952	central nervous system projection neuron axonogenesis	6/1611	33/27834	0.0107211	0.270362	0.252933	Ephb3/Nfib/Szt2/Slit2/Plxna4/Ephb1	6	BP
GO:0009582	detection of abiotic stimulus	17/1611	159/27834	0.0108451	0.270406	0.252974	Pdc/Itga2/Atp8a2/Sema5a/Pkdrej/Guca1b/Slc12a2/Chrm1/Rbp4/Abca4/Kit/Atxn2/Tacr1/Rho/Cxcl12/Pkd1l3/Ephb1	17	BP
GO:0003756	protein disulfide isomerase activity	5/1611	24/27834	0.0108998	0.270406	0.252974	Itgb3/Txndc5/Ero1l/Tmx3/Pigk	5	MF
GO:0016864	intramolecular oxidoreductase activity, transposing S-S bonds	5/1611	24/27834	0.0108998	0.270406	0.252974	Itgb3/Txndc5/Ero1l/Tmx3/Pigk	5	MF
GO:0035728	response to hepatocyte growth factor	5/1611	24/27834	0.0108998	0.270406	0.252974	Crk/Lgmn/Gclm/Hgf/Gclc	5	BP
GO:0098543	detection of other organism	5/1611	24/27834	0.0108998	0.270406	0.252974	Naip2/Naip5/Naip6/Naip1/Tlr1	5	BP
GO:0007156	homophilic cell adhesion via plasma membrane adhesion molecules	12/1611	98/27834	0.010988	0.27102	0.253549	Cd84/Igsf9/Dscam/Pcdhac2/Pcdhb12/Gm12992/Ceacam5/Igsf9b/Nectin1/Cadm1/Plxnb3/L1cam	12	BP
GO:0046934	phosphatidylinositol-4,5-bisphosphate 3-kinase activity	10/1611	75/27834	0.0109954	0.27102	0.253549	Egfr/Pik3cg/Pik3r1/Gm12992/Hgf/Kit/Fgf5/Ptpn11/6330403L08Rik/Fgf4	10	MF
GO:0043001	Golgi to plasma membrane protein transport	7/1611	43/27834	0.0110791	0.271038	0.253566	Vamp4/Ank3/Kif13a/Rab26/Rab31/D230025D16Rik/Golga4	7	BP
GO:0051180	vitamin transport	7/1611	43/27834	0.0110791	0.271038	0.253566	Slc25a19/Abcc1/Slc23a1/Rbp4/Cubn/Slc23a2/Slc2a2	7	BP
GO:0044440	endosomal part	41/1611	488/27834	0.0111026	0.271038	0.253566	Rab23/Myo1b/Fzd5/Tmbim1/Ikbke/Trappc10/Pip5k1c/Egfr/Rffl/Apob/Lgmn/Prl/Gm11356/Prl7d1/Kif13a/Ghr/Slc11a2/Acap2/H2-Ea/Rab31/Rab27b/Rab11fip2/Cubn/Abca2/Usp8/Wls/Zfyve9/Gm12905/Slc30a2/Ece1/Rcc2/Snx8/Cftr/Wdr91/Plekhf1/Mcoln1/Vps35/Chmp1a/Ephb1/Tmem108/Lamp2	41	CC
GO:0004115	3',5'-cyclic-AMP phosphodiesterase activity	4/1611	16/27834	0.0116145	0.273065	0.255462	Pde4b/Pde1c/Pde4c/Pde4a	4	MF
GO:0006098	pentose-phosphate shunt	4/1611	16/27834	0.0116145	0.273065	0.255462	Gm17823/Shpk/Rpia/Taldo1	4	BP
GO:0019184	nonribosomal peptide biosynthetic process	4/1611	16/27834	0.0116145	0.273065	0.255462	Gm13355/Gclm/Aasdh/Gclc	4	BP
GO:0032230	positive regulation of synaptic transmission, GABAergic	4/1611	16/27834	0.0116145	0.273065	0.255462	Nlgn2/Adra1a/Tacr1/Nps	4	BP
GO:0033962	cytoplasmic mRNA processing body assembly	4/1611	16/27834	0.0116145	0.273065	0.255462	Rc3h1/Atxn2/Edc3/Limd1	4	BP
GO:0035641	locomotory exploration behavior	4/1611	16/27834	0.0116145	0.273065	0.255462	Nlgn2/Shank3/Myg1/Lsamp	4	BP
GO:0070531	BRCA1-A complex	4/1611	16/27834	0.0116145	0.273065	0.255462	Bard1/Gm18564/Gm18491/Gm18493	4	CC
GO:0070578	RISC-loading complex	4/1611	16/27834	0.0116145	0.273065	0.255462	Tarbp2/Ago1/Gm18584/Gm18561	4	CC
GO:0071679	commissural neuron axon guidance	4/1611	16/27834	0.0116145	0.273065	0.255462	Ptch1/Gdnf/Nfib/Smo	4	BP
GO:0072283	metanephric renal vesicle morphogenesis	4/1611	16/27834	0.0116145	0.273065	0.255462	Bmp4/Gdnf/Gm13966/Smo	4	BP
GO:0090186	regulation of pancreatic juice secretion	4/1611	16/27834	0.0116145	0.273065	0.255462	Madd/Sct/Mmp13/Wnk3	4	BP
GO:1904779	regulation of protein localization to centrosome	4/1611	16/27834	0.0116145	0.273065	0.255462	Nsfl1c/Cep250/Ubxn2b/Atxn2	4	BP
GO:0046474	glycerophospholipid biosynthetic process	26/1611	279/27834	0.0116575	0.273235	0.255621	Pla2g4a/Pip5k1c/Dgka/Inpp5j/Pigl/Pctp/Phospho1/Pik3cg/Pik3r1/Ajuba/Sbf1/Gm16278/Lclat1/Mppe1/Chka/Pip4k2a/Pigk/Slc44a5/Mfsd2a/Gm12992/Pla2g5/Fgf5/Ptpn11/Fgf4/Slc27a1/Piga	26	BP
GO:0040018	positive regulation of multicellular organism growth	8/1611	54/27834	0.0119685	0.278092	0.260165	Bcl2/Atp8a2/Ghr/Ezr/Chd7/Smo/Ppib/Pls1	8	BP
GO:0070169	positive regulation of biomineral tissue development	8/1611	54/27834	0.0119685	0.278092	0.260165	Pla2g4a/Asxl2/Bmp4/Osr2/Slc8a1/Fbn2/Nell1/Ltf	8	BP
GO:0050839	cell adhesion molecule binding	28/1611	307/27834	0.0119739	0.278092	0.260165	Ank3/Itga7/Egfr/Obscn/Nlgn2/Itgb3/Itga2/Mmp14/Grin2a/Ezr/Ptpn2/Itgav/Frmd5/Fbn1/Ntng1/Col16a1/Gm15587/Ibsp/Pxn/Ptpn11/Cxcl12/Mfge8/Adam18/Icam4/Gm26592/Nectin1/Cadm1/L1cam	28	MF
GO:0043266	regulation of potassium ion transport	17/1611	161/27834	0.0121867	0.281753	0.26359	Cab39/Dpp10/Lrrc52/Nos1ap/Ank3/Alg10b/Kcnn2/A330093E20Rik/Gm44283/Ptger3/Kcnab2/Gm15587/Cxcl3/Cxcl2/Olfr683/Kcnq1/Nedd4	17	BP
GO:0021545	cranial nerve development	9/1611	65/27834	0.0122053	0.281753	0.26359	Hoxb3/Six4/Gli3/Hoxd3/Kcna2/Chd7/Smo/Plxna4/Ephb1	9	BP
GO:0030326	embryonic limb morphogenesis	19/1611	187/27834	0.0123659	0.282733	0.264506	Rab23/Flvcr1/Gli3/Gm48488/Ptch1/Bmp4/Osr2/Gm16136/Trp63/Fbn2/Lrp4/Ttbk2/Notch2/Chd7/Ece1/C2cd3/Fgf4/Tmem231/Mmp13	19	BP
GO:0035113	embryonic appendage morphogenesis	19/1611	187/27834	0.0123659	0.282733	0.264506	Rab23/Flvcr1/Gli3/Gm48488/Ptch1/Bmp4/Osr2/Gm16136/Trp63/Fbn2/Lrp4/Ttbk2/Notch2/Chd7/Ece1/C2cd3/Fgf4/Tmem231/Mmp13	19	BP
GO:1900101	regulation of endoplasmic reticulum unfolded protein response	6/1611	34/27834	0.0123957	0.282733	0.264506	Xbp1/Trim80/Pik3r1/Bfar/Bak1/Ptpn2	6	BP
GO:1901682	sulfur compound transmembrane transporter activity	6/1611	34/27834	0.0123957	0.282733	0.264506	Slc25a19/Abcc1/Slc26a2/Slc13a4/Slc7a9/Slc26a6	6	MF
GO:0015804	neutral amino acid transport	7/1611	44/27834	0.0125337	0.283217	0.264959	Slc6a15/Slc36a1/Serinc5/Slc6a7/Slc43a1/Slc6a17/Slc7a9	7	BP
GO:0035883	enteroendocrine cell differentiation	7/1611	44/27834	0.0125337	0.283217	0.264959	Bmp4/Pdpk1/Gata6/Rfx3/Pax6/Nkx2-2os/Smo	7	BP
GO:0051457	maintenance of protein location in nucleus	7/1611	44/27834	0.0125337	0.283217	0.264959	Bard1/Sp100/Gm18564/Nr5a1/Gm18491/Gm18493/Cdk5	7	BP
GO:0097553	calcium ion transmembrane import into cytosol	11/1611	88/27834	0.0125652	0.283217	0.264959	Fasl/Ryr2/Ero1l/Grin2a/Itgav/Ryr3/Fkbp1a/Catsper4/Ryr1/Mcoln1/Fam155a	11	BP
GO:0030165	PDZ domain binding	16/1611	149/27834	0.0126809	0.284985	0.266613	Nos1ap/F11r/Grik2/Nsf/Acox1/Sntg2/Adgrb1/Cxxc4/Dlgap3/Cftr/Dlg2/Lpar2/D230025D16Rik/Cadm1/Slc26a6/L1cam	16	MF
GO:0015914	phospholipid transport	12/1611	100/27834	0.0127941	0.286337	0.267878	Atp8b3/Pctp/Pitpnc1/Atp8a2/Abcc1/Abcg1/Pitpnm1/Abca4/Mfsd2a/Triap1/Tmem30a/Plscr4	12	BP
GO:0006937	regulation of muscle contraction	21/1611	214/27834	0.0128535	0.286337	0.267878	Kcnb2/Tnnt2/Nos1ap/Pik3cg/Ryr2/Itga2/Gata4/Adra1a/Dock5/Slc8a1/Chrm1/Tnni3k/Ptger3/Pde4b/Kit/Tacr1/Tnnt1/Ryr1/Atp2a1/Kcnq1/Ace2	21	BP
GO:0022406	membrane docking	21/1611	214/27834	0.0128535	0.286337	0.267878	Tuba4a/Stx6/Gm49783/Cep83/Syt1/Gm12201/Ezr/Rab26/Tctn3/Ckap5/Ttbk2/Cep250/Tmem67/Gm11873/Haus6/Uso1/Tctn2/Cav2/Cftr/C2cd3/Gm21998	21	BP
GO:0018126	protein hydroxylation	5/1611	25/27834	0.0129888	0.286481	0.268013	Jmjd6/Gm27401/Hif1an/P3h1/Plod2	5	BP
GO:0070977	bone maturation	5/1611	25/27834	0.0129888	0.286481	0.268013	Phospho1/Fat4/Gm43539/Ryr1/Plxnb1	5	BP
GO:0019722	calcium-mediated signaling	18/1611	175/27834	0.0130159	0.286481	0.268013	Gm16587/Grm1/Egfr/Ryr2/Ntrk2/Mctp1/Nfatc4/Grin2a/Pdpk1/Slc8a1/Nr5a1/Ryr3/Nfatc2/Catsper4/Ryr1/Homer2/Mcoln1/Nfatc3	18	BP
GO:0048592	eye morphogenesis	30/1611	337/27834	0.0131109	0.286481	0.268013	Col5a2/Fzd5/Crb1/Fasl/Pou2f1/Gli3/Ntrk2/Agtpbp1/Gm48488/Bmp4/Atp8a2/Dscam/Bak1/Fbn2/Rorb/Rbp4/Pax6/Fbn1/Jag1/Notch2/Hipk1/Olfm3/Atxn2/Myo7a/Cdon/Nectin1/Mfrp/Megf11/Ppp2r3a/Ephb1	30	BP
GO:0070160	tight junction	15/1611	137/27834	0.01312	0.286481	0.268013	Fzd5/F11r/Cldn10/Mtdh/Cldn16/Strn/Magi3/Cyth3/Gm3836/Gm4673/Arhgap17/Atp7b/Pard3/Amotl2/Wnk3	15	CC
GO:0003170	heart valve development	10/1611	77/27834	0.0131224	0.286481	0.268013	Bmp4/Gata4/Jag1/Notch2/Heyl/Gm15587/Slit2/Eln/Adamts9/Gm15737	10	BP
GO:0021695	cerebellar cortex development	10/1611	77/27834	0.0131224	0.286481	0.268013	Agtpbp1/Ttbk2/Cdk5/Ptpn11/Atxn2/Smo/Gm15567/Cend1/Usp9x/Ophn1	10	BP
GO:0008347	glial cell migration	8/1611	55/27834	0.0133147	0.289026	0.270394	Srgap2/3110039M20Rik/Gli3/Vcan/Mmp14/Matn2/Apcdd1/Cdk5	8	BP
GO:1903573	negative regulation of response to endoplasmic reticulum stress	8/1611	55/27834	0.0133147	0.289026	0.270394	Derl3/Xbp1/Trim80/Dnajc3/Bfar/Usp25/Usp14/Creb3l1	8	BP
GO:0045773	positive regulation of axon extension	9/1611	66/27834	0.0134275	0.29065	0.271913	Sema5a/Dscam/Tnfrsf12a/Myo5b/Cxcl12/Ntrk3/Golga4/L1cam/Cdkl5	9	BP
GO:0035108	limb morphogenesis	21/1611	215/27834	0.0134934	0.291252	0.272476	Rab23/Flvcr1/Gli3/Gm48488/Ptch1/Bmp4/Osr2/Gm16136/Trp63/Bak1/Fbn2/Lrp4/Gm13966/Ttbk2/Notch2/Chd7/Ece1/C2cd3/Fgf4/Tmem231/Mmp13	21	BP
GO:0045926	negative regulation of growth	33/1611	380/27834	0.0135633	0.291936	0.273116	Bcl2/Adipor1/Sesn1/Sirt1/Socs2/Cyp27b1/Bcl11a/Alox8/Esr2/Lgmn/Gm48488/Ptch1/Bmp4/Gm2245/Sema5a/Mapk11/Ppard/Cdkn1a/Trim40/Ptprs/Ccdc85b/Rbp4/Scd3/Zmat3/Notch2/Epha7/P3h1/Cdk5/Slit2/Atxn2/Ankrd26/Idh3g/Tspyl2	33	BP
GO:0030176	integral component of endoplasmic reticulum membrane	20/1611	202/27834	0.0136431	0.292275	0.273433	Derl3/Esyt1/Xbp1/Mmgt2/G6pc/Lrit1/Ero1l/Emc9/Bfar/Slc37a1/H2-Ea/Scd3/Creb3l1/2310001K24Rik/Pigk/Tex261/Sec61a1/Edem1/Acer3/Emc8	20	CC
GO:0042476	odontogenesis	17/1611	163/27834	0.0136556	0.292275	0.273433	Col1a1/Sostdc1/Gli3/Gm48488/Bmp4/Osr2/Trp63/Adamts1/Gata6/Gm38225/Lrp4/Foxo1/Serpine1/Smo/Fgf4/Nectin1/Wdr72	17	BP
GO:0060401	cytosolic calcium ion transport	13/1611	113/27834	0.0137117	0.292441	0.273589	Fasl/Ryr2/Ero1l/Adra1a/Grin2a/Slc8a1/Itgav/Ryr3/Fkbp1a/Catsper4/Ryr1/Mcoln1/Fam155a	13	BP
GO:0042475	odontogenesis of dentin-containing tooth	12/1611	101/27834	0.0137781	0.292441	0.273589	Sostdc1/Gli3/Bmp4/Trp63/Gata6/Lrp4/Foxo1/Serpine1/Smo/Fgf4/Nectin1/Wdr72	12	BP
GO:0070167	regulation of biomineral tissue development	12/1611	101/27834	0.0137781	0.292441	0.273589	Pla2g4a/Ddr2/Cyp27b1/Nbr1/Asxl2/Bmp4/Osr2/Slc8a1/Fbn2/Gm15587/Nell1/Ltf	12	BP
GO:0006884	cell volume homeostasis	6/1611	35/27834	0.0142457	0.298725	0.279468	Slc12a7/Shank3/Fshr/Slc12a2/Obox6/Clns1a	6	BP
GO:0050770	regulation of axonogenesis	23/1611	243/27834	0.0142884	0.298725	0.279468	Bcl11a/Sipa1l1/Ntrk2/Dpysl2/Sema5a/Ephb3/Dscam/Tnfrsf12a/Ptprs/Myo5b/Gm13547/Lrp4/Epha7/Cdk5/Slit2/Plxna4/Cxcl12/Ntrk3/Plxnb1/Golga4/Plxnb3/L1cam/Cdkl5	23	BP
GO:0048704	embryonic skeletal system morphogenesis	14/1611	126/27834	0.0143789	0.298725	0.279468	Flvcr1/Hoxb3/Asxl2/Gm9194/Six4/Gli3/Gm48488/Bmp4/Mmp14/Osr2/Gm16136/Hoxd3/5730488B01Rik/Setd2	14	BP
GO:0010008	endosome membrane	34/1611	396/27834	0.0144656	0.298725	0.279468	Rab23/Myo1b/Fzd5/Tmbim1/Ikbke/Pip5k1c/Egfr/Rffl/Apob/Kif13a/Slc11a2/Acap2/H2-Ea/Rab31/Rab27b/Rab11fip2/Cubn/Abca2/Usp8/Wls/Zfyve9/Slc30a2/Ece1/Rcc2/Snx8/Cftr/Wdr91/Plekhf1/Mcoln1/Vps35/Chmp1a/Ephb1/Tmem108/Lamp2	34	CC
GO:0010875	positive regulation of cholesterol efflux	4/1611	17/27834	0.0145043	0.298725	0.279468	Sirt1/Lrp1/Ptch1/Abcg1	4	BP
GO:0034505	tooth mineralization	4/1611	17/27834	0.0145043	0.298725	0.279468	Col1a1/Foxo1/Nectin1/Wdr72	4	BP
GO:0035068	micro-ribonucleoprotein complex	4/1611	17/27834	0.0145043	0.298725	0.279468	Tarbp2/Ago1/Gm18584/Gm18561	4	CC
GO:0048009	insulin-like growth factor receptor signaling pathway	4/1611	17/27834	0.0145043	0.298725	0.279468	Grb10/Pik3r1/Ghr/Igf2r	4	BP
GO:0071415	cellular response to purine-containing compound	4/1611	17/27834	0.0145043	0.298725	0.279468	Ryr2/Slc8a1/Ryr3/Ryr1	4	BP
GO:1903019	negative regulation of glycoprotein metabolic process	4/1611	17/27834	0.0145043	0.298725	0.279468	Aatf/Bace2/Acot8/Acer2	4	BP
GO:2000291	regulation of myoblast proliferation	4/1611	17/27834	0.0145043	0.298725	0.279468	4930404I05Rik/Ppard/Gata6/Meis2	4	BP
GO:0006486	protein glycosylation	32/1611	368/27834	0.0146218	0.299532	0.280222	Nus1/Derl3/Pqlc3/Gm26583/Gcnt4/Gm3486/Gm3676/Gm47189/Gm3543/Gm3573/Gm10377/Gm10376/1700001F09Rik/Cog3/St3gal1/Alg12/Alg10b/Gxylt1/B3galt5/Fut4-ps1/St8sia6/Gm13547/Pomt1/Slc35c2/Alg2/Alg6/Eogt/St8sia1/Cog7/Ces2e/Ces2g/Pgm3	32	BP
GO:0043413	macromolecule glycosylation	32/1611	368/27834	0.0146218	0.299532	0.280222	Nus1/Derl3/Pqlc3/Gm26583/Gcnt4/Gm3486/Gm3676/Gm47189/Gm3543/Gm3573/Gm10377/Gm10376/1700001F09Rik/Cog3/St3gal1/Alg12/Alg10b/Gxylt1/B3galt5/Fut4-ps1/St8sia6/Gm13547/Pomt1/Slc35c2/Alg2/Alg6/Eogt/St8sia1/Cog7/Ces2e/Ces2g/Pgm3	32	BP
GO:0044304	main axon	11/1611	90/27834	0.0147195	0.300726	0.28134	Nav1/Ank3/Scn2a/Map1a/Kcnq2/Kcna2/Kcnab2/Chrna7/Dlg2/Pard3/Cadm1	11	CC
GO:0032947	protein-containing complex scaffold activity	12/1611	102/27834	0.0148188	0.301948	0.282483	Rb1cc1/Grip1/Shank3/Mms19/Gm14021/Pdlim5/Dlgap3/G3bp2/Pxn/Cav2/Homer2/Otud4	12	MF
GO:0043200	response to amino acid	26/1611	285/27834	0.0149837	0.304495	0.284866	Col5a2/Sesn1/Sirt1/Xbp1/Egfr/Col1a1/Prl/Gm11356/Prl7d1/Hnrnpk/Ntrk2/Gm4130/Pik3r1/Grin2a/Msh2/Myo5b/Gclm/Gm12905/Col16a1/Gm15587/Hnrnpd/Col4a1/Glra3/Ireb2/Gclc/L1cam	26	BP
GO:0016050	vesicle organization	36/1611	426/27834	0.0152037	0.305881	0.286162	Bcl2/Klhl12/Stx6/Fasl/Vamp4/Trappc10/Washc4/Syt1/Doc2b/Nsf/Lyst/Kif13a/Mcfd2/Sec16a/Knl1/Usp8/Vav3/Uso1/Gm20636/Snx8/Gm16042/Cav2/Dysf/Plekhf1/Slc17a7/Aqp11/Myo7a/Aktip/Ap1g1/Chmp1a/Rnf26/Rab39/Col7a1/Sec22c/Syp/Srpx	36	BP
GO:0030318	melanocyte differentiation	5/1611	26/27834	0.0153321	0.305881	0.286162	Bcl2/Gli3/Usp13/Kit/Gm20636	5	BP
GO:0031054	pre-miRNA processing	5/1611	26/27834	0.0153321	0.305881	0.286162	Tarbp2/Adar/Ago1/Gm18584/Gm18561	5	BP
GO:0046135	pyrimidine nucleoside catabolic process	5/1611	26/27834	0.0153321	0.305881	0.286162	Nt5m/Entpd4/Entpd4b/Aicda/Nt5e	5	BP
GO:0060997	dendritic spine morphogenesis	5/1611	26/27834	0.0153321	0.305881	0.286162	Dock10/Shank3/Ephb3/Myo5b/Ephb1	5	BP
GO:0071732	cellular response to nitric oxide	5/1611	26/27834	0.0153321	0.305881	0.286162	Crk/Sftpa1/Foxo1/Gucy1b1/Hnrnpd	5	BP
GO:1903798	regulation of production of miRNAs involved in gene silencing by miRNA	5/1611	26/27834	0.0153321	0.305881	0.286162	Egfr/Bmp4/Tarbp2/Gm18584/Gm18561	5	BP
GO:0060090	molecular adaptor activity	25/1611	272/27834	0.015442	0.307273	0.287464	Tnnt2/Ank3/Socs2/Grb10/2310058D17Rik/Crk/Trim80/Serinc5/Pik3r1/Grap2/Bfar/Col11a2/Flrt1/Mms19/Map1a/Shb/Cnksr1/Stap1/Ptpn11/Sh2b2/Cav2/Tex261/Eps8/Ppp2r3a/Sh3bgrl	25	MF
GO:0008542	visual learning	10/1611	79/27834	0.015544	0.308499	0.288611	Atxn1/Grin2a/Meis2/Cdk5/Drd5/Kit/Nps/Sct/Ddhd2/Kmt2a	10	BP
GO:0004553	hydrolase activity, hydrolyzing O-glycosyl compounds	13/1611	115/27834	0.0157055	0.309273	0.289336	Lyg2/Engase/Sis/Gm43709/Gba2/Acer2/Gusb/Spam1/Edem1/Man2a2/Acer3/Spaca5/Gla	13	MF
GO:0032588	trans-Golgi network membrane	13/1611	115/27834	0.0157055	0.309273	0.289336	Stx6/Vamp4/Kif13a/Cog3/Igf2r/H2-Ea/Rab31/Gm8468/Clvs1/Rab43/Cog7/Atp7b/Ap1g1	13	CC
GO:0006855	drug transmembrane transport	15/1611	140/27834	0.0157567	0.309273	0.289336	Slc36a1/Slc47a2/Slc25a19/Abcc1/Slc25a41/Slc6a7/Slc16a12/Rbp4/Slc31a1/Slco1b2/Slc17a7/Slc7a2/Tmem30a/Slc26a6/Slc7a3	15	BP
GO:0003007	heart morphogenesis	31/1611	356/27834	0.0157648	0.309273	0.289336	Tnnt2/Asxl2/Ryr2/Ptch1/Bmp4/Gata4/Gm16136/Adamts1/Slc8a1/Gata6/Rbp4/Gm44283/Jag1/Fkbp1a/Fat4/Gm43539/Notch2/Chd7/Heyl/Gm15587/Slit2/Eln/Ephb4/Smo/Ryr1/Tead2/C2cd3/Parva/Tead1/Nedd4/Nphp3	31	BP
GO:0034976	response to endoplasmic reticulum stress	28/1611	314/27834	0.0157854	0.309273	0.289336	Bcl2/Derl3/Xbp1/Txndc5/Ubqln1/Pik3r1/Ero1l/Tnfrsf10b/Dnajc3/Bak1/Cul7/Tmx3/Pomt1/Creb3l1/Trib3/Usp13/Tmem67/Ecpas/Elavl4/Zbtb17/Ube2k/Get4/Edem1/Atp2a1/Mbtps1/Gm18101/Srpx/Tspyl2	28	BP
GO:0030902	hindbrain development	24/1611	259/27834	0.0158878	0.30946	0.289511	Bcl2/Otx1/Hoxb3/Esr2/Hnrnpk/Agtpbp1/Gm48488/Gm4130/Ptprs/Pax6/Ttbk2/Wls/Nfib/Sdf4/Cdk5/Hnrnpd/Ptpn11/Atxn2/Smo/Gm15567/Cend1/Rnf7/Usp9x/Ophn1	24	BP
GO:0006661	phosphatidylinositol biosynthetic process	16/1611	153/27834	0.0160083	0.30946	0.289511	Pip5k1c/Inpp5j/Pigl/Pik3cg/Pik3r1/Sbf1/Gm16278/Mppe1/Pip4k2a/Pigk/Gm12992/Fgf5/Ptpn11/Fgf4/Slc27a1/Piga	16	BP
GO:0101005	ubiquitinyl hydrolase activity	16/1611	153/27834	0.0160083	0.30946	0.289511	Usp37/Usp36/Usp25/Usp49/Usp14/Mindy3/Usp8/Usp13/Usp5/Usp29/Zim3/Usp17la/Usp47/Otud4/Wdr48/Usp9x	16	MF
GO:0001894	tissue homeostasis	25/1611	273/27834	0.016096	0.30946	0.289511	Bard1/Bcl2/Pla2g4a/Ush2a/Poc1b/Cd7/Spata7/Slc28a3/Exoc5/Gm18564/Col11a2/Rbp4/Cubn/Map1a/Gm18491/Gm18493/Abca4/Gm15587/Ptpn11/Smo/Rho/Homer2/Muc2/Kmt2a/Nphp3	25	BP
GO:0014910	regulation of smooth muscle cell migration	17/1611	166/27834	0.0161146	0.30946	0.289511	Arpc2/Bcl2/Lrp1/Xbp1/Crk/Itgb3/Gm11372/Itga2/Dock5/Adamts1/Ppard/Postn/Slit2/Serpine1/6330403L08Rik/Smo/Tacr1	17	BP
GO:0000729	DNA double-strand break processing	6/1611	36/27834	0.0162794	0.30946	0.289511	Bard1/Gm18564/Rbbp8/Kat5/Gm18491/Gm18493	6	BP
GO:0005217	intracellular ligand-gated ion channel activity	6/1611	36/27834	0.0162794	0.30946	0.289511	Ryr2/Ryr3/Catsper4/Cftr/Ryr1/Mcoln1	6	MF
GO:0010586	miRNA metabolic process	6/1611	36/27834	0.0162794	0.30946	0.289511	Tarbp2/Parn/Ago1/Gm18584/Gm18561/Tent4b	6	BP
GO:0021602	cranial nerve morphogenesis	6/1611	36/27834	0.0162794	0.30946	0.289511	Hoxb3/Gli3/Hoxd3/Kcna2/Plxna4/Ephb1	6	BP
GO:0030552	cAMP binding	6/1611	36/27834	0.0162794	0.30946	0.289511	Popdc3/Gm14252/Pde4b/Pde1c/Pde4a/Prkar2a	6	MF
GO:0035116	embryonic hindlimb morphogenesis	6/1611	36/27834	0.0162794	0.30946	0.289511	Bmp4/Osr2/Trp63/Chd7/Fgf4/Mmp13	6	BP
GO:1903076	regulation of protein localization to plasma membrane	14/1611	128/27834	0.0163236	0.30946	0.289511	Tmbim1/Dpp10/Vamp4/Lrp1/Camk2b/Egfr/Pik3r1/Ezr/Pdpk1/Myo5b/Rab11fip2/Cdk5/Pls1/Wnk3	14	BP
GO:0070059	intrinsic apoptotic signaling pathway in response to endoplasmic reticulum stress	8/1611	57/27834	0.0163334	0.30946	0.289511	Bcl2/Xbp1/Ero1l/Tnfrsf10b/Bak1/Trib3/Ube2k/Atp2a1	8	BP
GO:0022037	metencephalon development	20/1611	206/27834	0.0165912	0.30946	0.289511	Bcl2/Otx1/Esr2/Hnrnpk/Agtpbp1/Gm48488/Gm4130/Ptprs/Pax6/Ttbk2/Sdf4/Cdk5/Hnrnpd/Ptpn11/Atxn2/Smo/Gm15567/Cend1/Usp9x/Ophn1	20	BP
GO:0051219	phosphoprotein binding	16/1611	154/27834	0.0169369	0.30946	0.289511	Lrp11/Grb10/Crk/Pik3r1/Igf2r/Csnk1a1/Cacnb2/Gm44283/Shb/Ptpn3/Epb41/Stap1/Ptpn11/Cav2/Nedd4/Mid1	16	MF
GO:0005005	transmembrane-ephrin receptor activity	3/1611	10/27834	0.0170829	0.30946	0.289511	Ephb3/Efna4/Ephb1	3	MF
GO:0033689	negative regulation of osteoblast proliferation	3/1611	10/27834	0.0170829	0.30946	0.289511	Bcl2/Nell1/Plxnb1	3	BP
GO:0036302	atrioventricular canal development	3/1611	10/27834	0.0170829	0.30946	0.289511	Gata4/Chd7/Ptpn11	3	BP
GO:0043589	skin morphogenesis	3/1611	10/27834	0.0170829	0.30946	0.289511	Col1a1/Itga2/Trp63	3	BP
GO:0045602	negative regulation of endothelial cell differentiation	3/1611	10/27834	0.0170829	0.30946	0.289511	Notch4/Jag1/Foxj2	3	BP
GO:0060059	embryonic retina morphogenesis in camera-type eye	3/1611	10/27834	0.0170829	0.30946	0.289511	Rbp4/Hipk1/Cdon	3	BP
GO:0060235	lens induction in camera-type eye	3/1611	10/27834	0.0170829	0.30946	0.289511	Pou2f1/Bmp4/Hipk1	3	BP
GO:0070294	renal sodium ion absorption	3/1611	10/27834	0.0170829	0.30946	0.289511	Slc12a1/Slc12a3/Maged2	3	BP
GO:2000480	negative regulation of cAMP-dependent protein kinase activity	3/1611	10/27834	0.0170829	0.30946	0.289511	Pkib/Sirt1/Prkar2a	3	BP
GO:0002832	negative regulation of response to biotic stimulus	11/1611	92/27834	0.0171406	0.30946	0.289511	Havcr2/Gm49193/Tarbp2/Il2ra/Gm18584/Ceacam5/Siglecg/Gm18561/Prdx2/Rnf26/Ltf	11	BP
GO:0070085	glycosylation	33/1611	387/27834	0.0172906	0.30946	0.289511	Nus1/Derl3/Pqlc3/Gm26583/Gcnt4/Gm3486/Gm3676/Gm47189/Gm3543/Gm3573/Gm10377/Gm10376/1700001F09Rik/Cog3/Cln5/St3gal1/Alg12/Alg10b/Gxylt1/B3galt5/Fut4-ps1/St8sia6/Gm13547/Pomt1/Slc35c2/Alg2/Alg6/Eogt/St8sia1/Cog7/Ces2e/Ces2g/Pgm3	33	BP
GO:0033157	regulation of intracellular protein transport	32/1611	373/27834	0.0174271	0.30946	0.289511	Rab23/Bard1/Arpc2/Sp100/Sirt1/Ank3/Derl3/Oaz1/Xbp1/Xpo1/Gli3/Pik3r1/Bmp4/Xpo4/Siah3/Hcls1/Gm18564/Cdkn1a/Iws1/Camk4/Chrm1/Stom/Gm18491/Gm18493/Cdk5/Ptpn11/Smo/Edem1/Usp17la/4931431B13Rik/Tmem30a/Setd2	32	BP
GO:0005261	cation channel activity	30/1611	345/27834	0.0176228	0.30946	0.289511	Kcnb2/Kcnt2/Lrrc52/Grik2/Trpv3/Ryr2/Catsper3/Kcnk9/Pkdrej/Grin2a/Kcnn2/A330093E20Rik/Cacnb2/Scn3a/Scn2a/Itgav/Ryr3/Chrna4/Kcnq2/Kcna2/Kcnq4/Catsper4/Gm9899/Fxyd4/Ryr1/Chrna7/Kcnq1/Mcoln1/Pkd1l3/Scn2b	30	MF
GO:0034329	cell junction assembly	19/1611	194/27834	0.0176612	0.30946	0.289511	Bcl2/F11r/Pip5k1c/Itgb3/Itga2/Ajuba/Mtdh/Gm16136/Pdpk1/Strn/Itgav/Hipk1/Rcc2/Pxn/Gm3836/Gm4673/Pard3/Peak1/Ophn1	19	BP
GO:0051924	regulation of calcium ion transport	29/1611	331/27834	0.0176747	0.30946	0.289511	Bcl2/Nos1ap/Cd84/Camk2b/Trpv3/Itgb3/Pik3cg/Ryr2/Ubqln1/Bmp4/Cldn16/Pdpk1/Bak1/Slc8a1/Cacnb2/Fkbp1a/Ptger3/Chd7/Pde4b/Gm10300/Gm15587/Cxcl9/Serpine1/Cxcl12/Olfr683/Nfatc3/Gm47674/Gnb5/Wnk3	29	BP
GO:0001569	branching involved in blood vessel morphogenesis	7/1611	47/27834	0.0177159	0.30946	0.289511	Nfatc4/Sema5a/Notch4/Nrarp/Cxcl12/Col4a1/Nfatc3	7	BP
GO:0032205	negative regulation of telomere maintenance	7/1611	47/27834	0.0177159	0.30946	0.289511	Pinx1/Ercc4/Dcp2/Tnks2/Tnks/Tent4b/Pif1	7	BP
GO:0051536	iron-sulfur cluster binding	7/1611	47/27834	0.0177159	0.30946	0.289511	Aox1/Aox2/Ino80dos/Gm7859/Aco1/Nfu1/Ireb2	7	MF
GO:0051540	metal cluster binding	7/1611	47/27834	0.0177159	0.30946	0.289511	Aox1/Aox2/Ino80dos/Gm7859/Aco1/Nfu1/Ireb2	7	MF
GO:0006825	copper ion transport	4/1611	18/27834	0.0178106	0.30946	0.289511	Mmgt2/Slc11a2/Slc31a1/Atp7b	4	BP
GO:0008272	sulfate transport	4/1611	18/27834	0.0178106	0.30946	0.289511	Racgap1/Slc26a2/Slc13a4/Slc26a6	4	BP
GO:0010463	mesenchymal cell proliferation	4/1611	18/27834	0.0178106	0.30946	0.289511	Bmp4/Fat4/Gm43539/Fgf4	4	BP
GO:0014857	regulation of skeletal muscle cell proliferation	4/1611	18/27834	0.0178106	0.30946	0.289511	Sirt1/4930404I05Rik/Ppard/Ephb1	4	BP
GO:0019321	pentose metabolic process	4/1611	18/27834	0.0178106	0.30946	0.289511	Gm17823/Nudt5/Rpia/Taldo1	4	BP
GO:0031092	platelet alpha granule membrane	4/1611	18/27834	0.0178106	0.30946	0.289511	Gm16587/Phactr2/Itgb3/Tmx3	4	CC
GO:0031748	D1 dopamine receptor binding	4/1611	18/27834	0.0178106	0.30946	0.289511	Nsf/Ptpn11/Cav2/Vps35	4	MF
GO:0072077	renal vesicle morphogenesis	4/1611	18/27834	0.0178106	0.30946	0.289511	Bmp4/Gdnf/Gm13966/Smo	4	BP
GO:0072349	modified amino acid transmembrane transporter activity	4/1611	18/27834	0.0178106	0.30946	0.289511	Slc22a16/Abcc1/Slc16a12/Slc7a9	4	MF
GO:0086014	atrial cardiac muscle cell action potential	4/1611	18/27834	0.0178106	0.30946	0.289511	Kcnn2/A330093E20Rik/Cacnb2/Kcnq1	4	BP
GO:0086026	atrial cardiac muscle cell to AV node cell signaling	4/1611	18/27834	0.0178106	0.30946	0.289511	Kcnn2/A330093E20Rik/Cacnb2/Kcnq1	4	BP
GO:0008360	regulation of cell shape	18/1611	181/27834	0.017846	0.30946	0.289511	Spta1/Crk/Syne3/Brwd1/Ezr/Ttbk1/Csf1r/Csnk1a1/Ttbk2/Sema4a/Epb41/Kit/Pxn/Mkln1/Eps8/Plxnb1/Limd1/Plxnb3	18	BP
GO:0072073	kidney epithelium development	18/1611	181/27834	0.017846	0.30946	0.289511	Bcl2/Gli3/Smad5/Ptch1/Irx2/Vcan/Bmp4/Gdnf/Gm13966/Jag1/Fat4/Gm43539/Notch2/Epha7/Heyl/Slit2/Smo/Aqp11	18	BP
GO:0045682	regulation of epidermis development	13/1611	117/27834	0.0179124	0.30946	0.289511	Cyp27b1/Alox8/Ptch1/Ctsl/Bmp4/Gm16136/Trp63/Ppard/Tfap2c/Ptch2/Smo/Gm4083/Cd109	13	BP
GO:0045332	phospholipid translocation	5/1611	27/27834	0.0179415	0.30946	0.289511	Atp8b3/Atp8a2/Abcc1/Abca4/Tmem30a	5	BP
GO:0051447	negative regulation of meiotic cell cycle	5/1611	27/27834	0.0179415	0.30946	0.289511	Lif/Fbxo43/Rps6ka2/Msh2/Gm16042	5	BP
GO:0070920	regulation of production of small RNA involved in gene silencing by RNA	5/1611	27/27834	0.0179415	0.30946	0.289511	Egfr/Bmp4/Tarbp2/Gm18584/Gm18561	5	BP
GO:1904321	response to forskolin	5/1611	27/27834	0.0179415	0.30946	0.289511	Hnrnpk/Gm4130/Ptger3/Cftr/Gm7964	5	BP
GO:1904322	cellular response to forskolin	5/1611	27/27834	0.0179415	0.30946	0.289511	Hnrnpk/Gm4130/Ptger3/Cftr/Gm7964	5	BP
GO:0072595	maintenance of protein localization in organelle	8/1611	58/27834	0.0180149	0.310027	0.290041	Bard1/Sp100/Hk1/Gm18564/Nr5a1/Gm18491/Gm18493/Cdk5	8	BP
GO:0050684	regulation of mRNA processing	25/1611	276/27834	0.0181904	0.312343	0.292208	Bard1/Gm12098/Jmjd6/Gm27401/Rbfox3/Ccnb1/Acin1/Mbnl2/Ccnt1/Son/Gm18564/Iws1/Gm18491/Gm18493/Rbm8a/Gm43055/Ythdc1/Srrm4/Gm18716/Tia1/Obox6/Snrnp70/Gm7964/Srpk3/Gm8424	25	BP
GO:0031227	intrinsic component of endoplasmic reticulum membrane	20/1611	208/27834	0.018241	0.312509	0.292363	Derl3/Esyt1/Xbp1/Mmgt2/G6pc/Lrit1/Ero1l/Emc9/Bfar/Slc37a1/H2-Ea/Scd3/Creb3l1/2310001K24Rik/Pigk/Tex261/Sec61a1/Edem1/Acer3/Emc8	20	CC
GO:0050433	regulation of catecholamine secretion	10/1611	81/27834	0.0182827	0.312524	0.292377	Syt1/Gdnf/Chrna4/Kcna2/Ptger3/Cxcl12/Ffar3/Chrna7/Olfr683/Slc18a1	10	BP
GO:0010831	positive regulation of myotube differentiation	6/1611	37/27834	0.0185048	0.314911	0.294611	Bcl2/Mmp14/Adgrb1/Nfatc2/Cxcl9/Cxcl12	6	BP
GO:0051481	negative regulation of cytosolic calcium ion concentration	6/1611	37/27834	0.0185048	0.314911	0.294611	Ryr2/Slc8a1/Ryr3/Gm9899/Gtf2i/Olfr683	6	BP
GO:0035107	appendage morphogenesis	21/1611	222/27834	0.0187097	0.317691	0.297211	Rab23/Flvcr1/Gli3/Gm48488/Ptch1/Bmp4/Osr2/Gm16136/Trp63/Bak1/Fbn2/Lrp4/Gm13966/Ttbk2/Notch2/Chd7/Ece1/C2cd3/Fgf4/Tmem231/Mmp13	21	BP
GO:1904375	regulation of protein localization to cell periphery	15/1611	143/27834	0.0187835	0.318236	0.297721	Tmbim1/Dpp10/Vamp4/Lrp1/Camk2b/Egfr/Pik3r1/Ezr/Pdpk1/Myo5b/Rab11fip2/Epb41/Cdk5/Pls1/Wnk3	15	BP
GO:0016049	cell growth	17/1611	169/27834	0.0189039	0.319567	0.298966	Gm48632/Gata4/Adra1a/Sema5a/Flrt1/Postn/Pdlim5/Gm12905/Cdk5/Slit2/Auts2/Smo/Cadm1/Tmem108/Plxnb1/Usp9x/Plxnb3	17	BP
GO:0009895	negative regulation of catabolic process	38/1611	462/27834	0.0190583	0.320754	0.300077	Bcl2/Pkp1/Derl3/Egfr/Usp36/Pik3cg/Gm2568/Gm48632/Zkscan3/Gata4/Adra1a/Gm2245/Gdnf/Fbxo43/Azin1/Adgrb1/Grin2a/Parn/Usp25/Trim40/Usp14/Gm13547/Map1a/Lrig2/Gm29811/Ptpn3/Tardbp/Hgf/Tbc1d14/Hnrnpd/Snrnp70/Nell1/Elavl1/Lzts1/Vps35/Gm18101/Ophn1/Gm8424	38	BP
GO:0008037	cell recognition	22/1611	236/27834	0.0190796	0.320754	0.300077	Atp8b3/Jmjd6/Gm27401/3110039M20Rik/Vcan/Sema5a/Adgrb1/Ephb3/Dscam/Fut4-ps1/Pcdhb12/Sirpa/Catsper4/Zan/Spam1/Mfge8/Clgn/Nectin1/Cadm1/Ephb1/Celsr3/L1cam	22	BP
GO:0001656	metanephros development	13/1611	118/27834	0.0191	0.320754	0.300077	Bcl2/Six4/Gli3/Ptch1/Irx2/Bmp4/Gdnf/Osr2/Itga8/Gm13966/Fbn1/Slit2/Smo	13	BP
GO:0051209	release of sequestered calcium ion into cytosol	9/1611	70/27834	0.0192345	0.322305	0.301527	Fasl/Ryr2/Ero1l/Itgav/Ryr3/Fkbp1a/Catsper4/Ryr1/Mcoln1	9	BP
GO:0015081	sodium ion transmembrane transporter activity	18/1611	183/27834	0.0197317	0.32551	0.304526	Slc4a3/Grik2/Slc6a15/Slc28a3/Slc8a1/Slc23a1/Slc12a2/Slc6a7/Scn3a/Scn2a/Slc12a1/Slc23a2/Slc5a9/Slc34a2/Slc13a4/Slc17a7/Slc12a3/Scn2b	18	MF
GO:0000959	mitochondrial RNA metabolic process	7/1611	48/27834	0.0197356	0.32551	0.304526	Dars2/Aars2/Twnk/Fastkd1/Fastkd5/Cdk5rap1/Trit1	7	BP
GO:0003300	cardiac muscle hypertrophy	7/1611	48/27834	0.0197356	0.32551	0.304526	Camta2/Ryr2/Gata4/Adra1a/Gata6/Pdlim5/Nfatc3	7	BP
GO:0014059	regulation of dopamine secretion	7/1611	48/27834	0.0197356	0.32551	0.304526	Syt1/Gdnf/Chrna4/Kcna2/Cxcl12/Olfr683/Slc18a1	7	BP
GO:0015908	fatty acid transport	10/1611	82/27834	0.0197779	0.32551	0.304526	Pla2g4a/Acsl6/Abcc1/Ppard/Slc27a4/Mfsd2a/Pla2g5/Gm18957/Acsl1/Slc27a1	10	BP
GO:0035004	phosphatidylinositol 3-kinase activity	10/1611	82/27834	0.0197779	0.32551	0.304526	Egfr/Pik3cg/Pik3r1/Gm12992/Hgf/Kit/Fgf5/Ptpn11/6330403L08Rik/Fgf4	10	MF
GO:1902893	regulation of pri-miRNA transcription by RNA polymerase II	10/1611	82/27834	0.0197779	0.32551	0.304526	Prl/Gm11356/Prl7d1/Bmp4/Nfatc4/Ppard/Gata6/Nfib/Tead1/Nfatc3	10	BP
GO:0106027	neuron projection organization	8/1611	59/27834	0.0198168	0.32551	0.304526	Dock10/Lgmn/Shank3/Ephb3/Myo5b/Map1a/Chrna7/Ephb1	8	BP
GO:0022612	gland morphogenesis	15/1611	144/27834	0.0198849	0.32551	0.304526	Bcl2/Egfr/Sostdc1/Esr2/Gli3/Ptch1/Bmp4/Trp63/Slc12a2/Csf1r/Pax6/Tfap2c/Notch2/Nfib/Slit2	15	BP
GO:0051604	protein maturation	32/1611	377/27834	0.0199677	0.32551	0.304526	Ctse/Ren1/Cpm/Lgmn/Gli3/Naa35/Ptch1/Ctsl/Tspan14/Ero1l/Mmp14/Cln5/Xpnpep3/Lmf2/Grin2a/Gm49333/Bace2/Bak1/Mms19/Spcs2-ps/Pcsk2/Ece1/Chst8/Pcsk6/Spcs2/Lipt2/C2cd3/Usp17la/Aga/Vps35/Afg3l1/Ace2	32	BP
GO:0004713	protein tyrosine kinase activity	22/1611	238/27834	0.0207952	0.32551	0.304526	Ddr2/Dyrk2/Egfr/Itk/Rala/Ntrk2/Grap2/Ephb3/Tnk2/Igf2r/Csf1r/Efna4/Epha7/Hgf/Kit/Fgf5/Ephb4/Ntrk3/Fgf4/Peak1/Ephb1/Efnb1	22	MF
GO:0009953	dorsal/ventral pattern formation	14/1611	132/27834	0.0208087	0.32551	0.304526	Rab23/Fzd5/3110039M20Rik/Gli3/Gm48488/Ptch1/Bmp4/Chrd/Map3k4/Lrp4/Pax6/Nkx2-2os/Cxxc4/Smo	14	BP
GO:0072009	nephron epithelium development	14/1611	132/27834	0.0208087	0.32551	0.304526	Bcl2/Gli3/Ptch1/Irx2/Bmp4/Gdnf/Gm13966/Jag1/Fat4/Gm43539/Notch2/Heyl/Smo/Aqp11	14	BP
GO:0034204	lipid translocation	5/1611	28/27834	0.0208278	0.32551	0.304526	Atp8b3/Atp8a2/Abcc1/Abca4/Tmem30a	5	BP
GO:0040015	negative regulation of multicellular organism growth	5/1611	28/27834	0.0208278	0.32551	0.304526	Socs2/Lgmn/Ptch1/Atxn2/Ankrd26	5	BP
GO:0045989	positive regulation of striated muscle contraction	5/1611	28/27834	0.0208278	0.32551	0.304526	Nos1ap/Adra1a/Atp2a1/Kcnq1/Ace2	5	BP
GO:0051184	cofactor transmembrane transporter activity	5/1611	28/27834	0.0208278	0.32551	0.304526	Flvcr1/Abcc1/Slc23a1/Slc16a12/Slc23a2	5	MF
GO:0033017	sarcoplasmic reticulum membrane	6/1611	38/27834	0.0209293	0.32551	0.304526	Nos1ap/Ryr2/Ryr3/Fkbp1a/Ryr1/Atp2a1	6	CC
GO:0045606	positive regulation of epidermal cell differentiation	6/1611	38/27834	0.0209293	0.32551	0.304526	Cyp27b1/Alox8/Ptch1/Bmp4/Ptch2/Gm4083	6	BP
GO:0050931	pigment cell differentiation	6/1611	38/27834	0.0209293	0.32551	0.304526	Bcl2/Gli3/Usp13/Kit/Gm20636/Ap1g1	6	BP
GO:0060603	mammary gland duct morphogenesis	6/1611	38/27834	0.0209293	0.32551	0.304526	Sostdc1/Ptch1/Slc12a2/Csf1r/Tfap2c/Slit2	6	BP
GO:0061337	cardiac conduction	9/1611	71/27834	0.0209329	0.32551	0.304526	Ryr2/Slc8a1/Kcnn2/A330093E20Rik/Cacnb2/Tnni3k/Gm9899/Kcnq1/Scn2b	9	BP
GO:0001541	ovarian follicle development	12/1611	107/27834	0.0209386	0.32551	0.304526	Bcl2/Esr2/Hnrnpk/Gm4130/Bmp4/Mmp14/Fshr/Dmrta1/Kit/Ccnd2/Kmt2b/Gm7964	12	BP
GO:0051952	regulation of amine transport	15/1611	145/27834	0.0210346	0.32551	0.304526	Grm1/Syt1/Dpysl2/Gdnf/Gm14021/Chrna4/Kcna2/Ptger3/Nat8l/Cxcl12/Ffar3/Chrna7/Olfr683/Slc18a1/Ace2	15	BP
GO:0046467	membrane lipid biosynthetic process	16/1611	158/27834	0.0210719	0.32551	0.304526	Sgpp2/9130409I23Rik/Pigl/Aloxe3/Sptlc2/Gm16278/Mppe1/Gm7276/St8sia6/Sptlc3/Pigk/Acer2/St8sia1/Sphk2/Acer3/Piga	16	BP
GO:0043197	dendritic spine	28/1611	322/27834	0.0212658	0.32551	0.304526	Arpc2/Dock10/Srgap2/Grm1/Grik2/Sipa1l1/Hnrnpk/Ntrk2/Gm4130/Shank3/Ddn/Grin2a/Strn/Slc8a1/Kcnn2/A330093E20Rik/Myo5b/Itga8/Gm44283/Usp8/Dlgap3/Drd5/Arhgap33/Chrna7/Gm7964/Lzts1/Nedd4/Ophn1	28	CC
GO:0048168	regulation of neuronal synaptic plasticity	11/1611	95/27834	0.0213123	0.32551	0.304526	Grik2/Camk2b/Mctp1/Shank3/Grin2a/Kcnn2/A330093E20Rik/Drd5/Kit/Kmt2a/Syp	11	BP
GO:0030134	COPII-coated ER to Golgi transport vesicle	10/1611	83/27834	0.0213605	0.32551	0.304526	Klhl12/H2-Ea/Mcfd2/Gm13547/Ecpas/Uso1/Sec31a/Tex261/Ddhd2/Col7a1	10	CC
GO:0043198	dendritic shaft	10/1611	83/27834	0.0213605	0.32551	0.304526	Arpc2/Inpp5j/Nlgn2/Nsf/Slc8a1/Map1a/Prex1/Kirrel/Chrna7/Lzts1	10	CC
GO:0098742	cell-cell adhesion via plasma-membrane adhesion molecules	21/1611	225/27834	0.0213762	0.32551	0.304526	Gm16587/Cd84/Igsf9/Ajuba/Cldn10/Cldn16/Dscam/Pcdhac2/Pcdhb12/Pcdhgc3/Fat4/Gm43539/Ntng1/Gm12992/Adgrl3/Ceacam5/Igsf9b/Nectin1/Cadm1/Plxnb3/L1cam	21	BP
GO:1903311	regulation of mRNA metabolic process	38/1611	466/27834	0.0214879	0.32551	0.304526	Bard1/Pkp1/Rc3h1/Gm12098/Jmjd6/Gm27401/Rbfox3/Gm2568/Tnpo1/Ccnb1/Acin1/Mbnl2/Gdnf/Ccnt1/Parn/Son/Gm18564/Iws1/Dcp2/Fastkd1/Gm18491/Gm18493/Rbm8a/Elavl4/Tardbp/Gm43055/Ythdc1/Hnrnpd/Srrm4/Gm18716/Tia1/Obox6/Snrnp70/Gm45101/Gm7964/Elavl1/Srpk3/Gm8424	38	BP
GO:0043584	nose development	4/1611	19/27834	0.021549	0.32551	0.304526	Pou2f1/Six4/Gli3/Chd7	4	BP
GO:0086066	atrial cardiac muscle cell to AV node cell communication	4/1611	19/27834	0.021549	0.32551	0.304526	Kcnn2/A330093E20Rik/Cacnb2/Kcnq1	4	BP
GO:0001895	retina homeostasis	8/1611	60/27834	0.0217432	0.32551	0.304526	Ush2a/Poc1b/Spata7/Slc28a3/Map1a/Abca4/Rho/Nphp3	8	BP
GO:0010559	regulation of glycoprotein biosynthetic process	8/1611	60/27834	0.0217432	0.32551	0.304526	Bcl2/Aatf/Alg10b/Bace2/Gm13547/Pomt1/Acot8/Acer2	8	BP
GO:0030166	proteoglycan biosynthetic process	8/1611	60/27834	0.0217432	0.32551	0.304526	Dse/Chst3/Cant1/Vcan/Ndst2/Chst8/Acan/Chst15	8	BP
GO:0034219	carbohydrate transmembrane transport	8/1611	60/27834	0.0217432	0.32551	0.304526	Slc45a3/Ppard/Slc23a1/Slc23a2/Slc2a2/Slc5a9/Rab4b/Gm21983	8	BP
GO:0048675	axon extension	8/1611	60/27834	0.0217432	0.32551	0.304526	Sema5a/Cdk5/Slit2/Auts2/Smo/Plxnb1/Usp9x/Plxnb3	8	BP
GO:0060443	mammary gland morphogenesis	8/1611	60/27834	0.0217432	0.32551	0.304526	Sostdc1/Gli3/Ptch1/Bmp4/Slc12a2/Csf1r/Tfap2c/Slit2	8	BP
GO:0071241	cellular response to inorganic substance	30/1611	351/27834	0.0217563	0.32551	0.304526	Spag16/Ank3/Syt1/Egfr/Crk/Lgmn/Ccnb1/Sftpa1/Nfatc4/Slc11a2/Grin2a/Rasgrp2/Ryr3/Foxo1/Gucy1b1/Gm15587/Gm9899/Hnrnpd/Eln/Serpine1/Ogg1/Fosb/Ryr1/Dlg2/Mcoln1/Atp7b/Glra3/Slc18a1/Nfatc3/Ireb2	30	BP
GO:0016525	negative regulation of angiogenesis	18/1611	185/27834	0.021767	0.32551	0.304526	Fasl/Lif/Epn2/Prl/Gm11356/Prl7d1/Adgrb1/Adamts1/Plg/Creb3l1/Sema4a/Sars/Ago1/Gtf2i/Serpine1/Adamts9/Gm15737/Foxj2	18	BP
GO:0035725	sodium ion transmembrane transport	18/1611	185/27834	0.021767	0.32551	0.304526	Slc4a3/Grik2/Slc6a15/Slc28a3/Slc8a1/Slc23a1/Slc12a2/Slc6a7/Scn3a/Scn2a/Slc12a1/Slc23a2/Slc5a9/Slc34a2/Slc13a4/Slc17a7/Slc12a3/Scn2b	18	BP
GO:0001784	phosphotyrosine residue binding	7/1611	49/27834	0.0219105	0.32551	0.304526	Grb10/Crk/Pik3r1/Shb/Ptpn3/Stap1/Ptpn11	7	MF
GO:0048169	regulation of long-term neuronal synaptic plasticity	7/1611	49/27834	0.0219105	0.32551	0.304526	Grik2/Camk2b/Shank3/Grin2a/Drd5/Kit/Syp	7	BP
GO:0086065	cell communication involved in cardiac conduction	7/1611	49/27834	0.0219105	0.32551	0.304526	Ryr2/Slc8a1/Kcnn2/A330093E20Rik/Cacnb2/Tnni3k/Kcnq1	7	BP
GO:2001025	positive regulation of response to drug	7/1611	49/27834	0.0219105	0.32551	0.304526	Gdnf/Abcc1/Chrna4/Nat8l/Cxcl12/Slc18a1/Kmt2a	7	BP
GO:0044309	neuron spine	28/1611	323/27834	0.0220445	0.32551	0.304526	Arpc2/Dock10/Srgap2/Grm1/Grik2/Sipa1l1/Hnrnpk/Ntrk2/Gm4130/Shank3/Ddn/Grin2a/Strn/Slc8a1/Kcnn2/A330093E20Rik/Myo5b/Itga8/Gm44283/Usp8/Dlgap3/Drd5/Arhgap33/Chrna7/Gm7964/Lzts1/Nedd4/Ophn1	28	CC
GO:0048593	camera-type eye morphogenesis	17/1611	172/27834	0.0220498	0.32551	0.304526	Fzd5/Pou2f1/Gli3/Bmp4/Atp8a2/Dscam/Bak1/Rorb/Rbp4/Pax6/Jag1/Notch2/Hipk1/Cdon/Nectin1/Megf11/Ephb1	17	BP
GO:2001237	negative regulation of extrinsic apoptotic signaling pathway	17/1611	172/27834	0.0220498	0.32551	0.304526	Rb1cc1/Tmbim1/Bcl2/Rffl/Gm48488/Bmp4/Tnfrsf10b/Gdnf/Itgav/Gm14023/Gclm/Hgf/Gm15587/Serpine1/Prdx2/Gclc/Faim	17	BP
GO:0005923	bicellular tight junction	14/1611	133/27834	0.0220623	0.32551	0.304526	Fzd5/F11r/Cldn10/Mtdh/Cldn16/Strn/Magi3/Cyth3/Gm3836/Arhgap17/Atp7b/Pard3/Amotl2/Wnk3	14	CC
GO:0008593	regulation of Notch signaling pathway	14/1611	133/27834	0.0220623	0.32551	0.304526	Egfr/Epn2/Tspan14/Mmp14/Trp63/Notch4/Hif1an/Nrarp/Jag1/Slc35c2/Maml3/Postn/Kit/Dll3	14	BP
GO:0016485	protein processing	25/1611	281/27834	0.0221516	0.32551	0.304526	Ctse/Ren1/Cpm/Lgmn/Gli3/Ptch1/Ctsl/Mmp14/Cln5/Xpnpep3/Grin2a/Gm49333/Bace2/Bak1/Spcs2-ps/Pcsk2/Ece1/Chst8/Pcsk6/Spcs2/C2cd3/Usp17la/Vps35/Afg3l1/Ace2	25	BP
GO:0009581	detection of external stimulus	16/1611	159/27834	0.0222161	0.32551	0.304526	Pdc/Itga2/Atp8a2/Sema5a/Pkdrej/Guca1b/Slc12a2/Chrm1/Rbp4/Abca4/Kit/Atxn2/Rho/Cxcl12/Pkd1l3/Ephb1	16	BP
GO:1905954	positive regulation of lipid localization	16/1611	159/27834	0.0222161	0.32551	0.304526	Ikbke/Sirt1/Lrp1/Acsl6/Apob/Ptch1/Atp8a2/Abcg1/Lipg/Gm14023/2310001K24Rik/Cyp2j9/Triap1/Apoc4/Msr1/Cyp4f18	16	BP
GO:0036459	thiol-dependent ubiquitinyl hydrolase activity	15/1611	146/27834	0.0222338	0.32551	0.304526	Usp37/Usp36/Usp25/Usp49/Usp14/Usp8/Usp13/Usp5/Usp29/Zim3/Usp17la/Usp47/Otud4/Wdr48/Usp9x	15	MF
GO:0030667	secretory granule membrane	31/1611	366/27834	0.0222996	0.32551	0.304526	Tmbim1/Gm16587/9130409I23Rik/Phactr2/Syt1/Ptprb/Flot2/Itgb3/Exoc3/Tspan14/Nfam1/Igf2r/Rab26/Rab31/Rab27b/Tmx3/Stom/Itgav/Sirpa/Stbd1/Mlec/Cav2/Spam1/Mgst1/Rab4b/Kcnq1/Adgrg3/Tmem30a/Syp/Lamp2/Gm14731	31	CC
GO:0034332	adherens junction organization	12/1611	108/27834	0.0223591	0.32551	0.304526	Bcl2/Pip5k1c/Itga2/Ajuba/Pdpk1/Itgav/Hipk1/Rcc2/Pxn/Nectin1/Cadm1/Peak1	12	BP
GO:0002315	marginal zone B cell differentiation	3/1611	11/27834	0.022493	0.32551	0.304526	Dock10/Notch2/Dock11	3	BP
GO:0003680	AT DNA binding	3/1611	11/27834	0.022493	0.32551	0.304526	Pax6/Hnrnpd/Kmt2a	3	MF
GO:0005049	nuclear export signal receptor activity	3/1611	11/27834	0.022493	0.32551	0.304526	Xpo1/Xpo4/Cse1l	3	MF
GO:0005338	nucleotide-sugar transmembrane transporter activity	3/1611	11/27834	0.022493	0.32551	0.304526	Tmem241/Atp2a1/Slc35a2	3	MF
GO:0017185	peptidyl-lysine hydroxylation	3/1611	11/27834	0.022493	0.32551	0.304526	Jmjd6/Gm27401/Plod2	3	BP
GO:0031467	Cul7-RING ubiquitin ligase complex	3/1611	11/27834	0.022493	0.32551	0.304526	Cul7/Fbxw8/Rnf7	3	CC
GO:0035087	siRNA loading onto RISC involved in RNA interference	3/1611	11/27834	0.022493	0.32551	0.304526	Tarbp2/Gm18584/Gm18561	3	BP
GO:0035672	oligopeptide transmembrane transport	3/1611	11/27834	0.022493	0.32551	0.304526	Abcc1/Slc15a3/Slco1b2	3	BP
GO:0035673	oligopeptide transmembrane transporter activity	3/1611	11/27834	0.022493	0.32551	0.304526	Abcc1/Slc15a3/Slco1b2	3	MF
GO:0044752	response to human chorionic gonadotropin	3/1611	11/27834	0.022493	0.32551	0.304526	Esr2/Gclm/Gclc	3	BP
GO:0060684	epithelial-mesenchymal cell signaling	3/1611	11/27834	0.022493	0.32551	0.304526	Bmp4/6330403L08Rik/Smo	3	BP
GO:0071440	regulation of histone H3-K14 acetylation	3/1611	11/27834	0.022493	0.32551	0.304526	Sirt1/Wbp2/Kmt2a	3	BP
GO:0072307	regulation of metanephric nephron tubule epithelial cell differentiation	3/1611	11/27834	0.022493	0.32551	0.304526	Lif/Fat4/Gm43539	3	BP
GO:1901841	regulation of high voltage-gated calcium channel activity	3/1611	11/27834	0.022493	0.32551	0.304526	Nos1ap/Cacnb2/Pde4b	3	BP
GO:1903726	negative regulation of phospholipid metabolic process	3/1611	11/27834	0.022493	0.32551	0.304526	Pik3ip1/6330403L08Rik/Slc27a1	3	BP
GO:0035255	ionotropic glutamate receptor binding	9/1611	72/27834	0.0227364	0.327791	0.30666	Flot2/Nsf/Shank3/Myo5b/Gm44283/Map1a/Dlg2/Nedd4/Ophn1	9	MF
GO:0051283	negative regulation of sequestering of calcium ion	9/1611	72/27834	0.0227364	0.327791	0.30666	Fasl/Ryr2/Ero1l/Itgav/Ryr3/Fkbp1a/Catsper4/Ryr1/Mcoln1	9	BP
GO:0035591	signaling adaptor activity	11/1611	96/27834	0.0228558	0.328891	0.307689	Socs2/Grb10/Crk/Pik3r1/Grap2/Shb/Stap1/Ptpn11/Sh2b2/Eps8/Sh3bgrl	11	MF
GO:0045604	regulation of epidermal cell differentiation	10/1611	84/27834	0.0230331	0.33082	0.309493	Cyp27b1/Alox8/Ptch1/Ctsl/Bmp4/Gm16136/Trp63/Ptch2/Gm4083/Cd109	10	BP
GO:0004984	olfactory receptor activity	40/1611	498/27834	0.0232372	0.332502	0.311067	Olfr1388/Olfr331/Olfr330/Olfr328/Olfr325/Olfr323/Olfr318/Olfr178/Olfr180/Olfr1420/Olfr1440/Olfr1444/Olfr1498-ps1/Olfr1116/Olfr1117-ps1/Olfr1118/Olfr267/Olfr446/Olfr444/Olfr443-ps1/Olfr441/Olfr440-ps1/Olfr237/Olfr578/Olfr640/Olfr641/Olfr693/Olfr694/Olfr696-ps1/Olfr698/Olfr699/Olfr701/Olfr704/Olfr706/Olfr482/Olfr497/Olfr844/Olfr145/Olfr147/Olfr980	40	MF
GO:0050911	detection of chemical stimulus involved in sensory perception of smell	40/1611	498/27834	0.0232372	0.332502	0.311067	Olfr1388/Olfr331/Olfr330/Olfr328/Olfr325/Olfr323/Olfr318/Olfr178/Olfr180/Olfr1420/Olfr1440/Olfr1444/Olfr1498-ps1/Olfr1116/Olfr1117-ps1/Olfr1118/Olfr267/Olfr446/Olfr444/Olfr443-ps1/Olfr441/Olfr440-ps1/Olfr237/Olfr578/Olfr640/Olfr641/Olfr693/Olfr694/Olfr696-ps1/Olfr698/Olfr699/Olfr701/Olfr704/Olfr706/Olfr482/Olfr497/Olfr844/Olfr145/Olfr147/Olfr980	40	BP
GO:0031000	response to caffeine	6/1611	39/27834	0.02356	0.333993	0.312462	Bcl2/Ryr2/Slc8a1/Ryr3/Fkbp1a/Ryr1	6	BP
GO:0036270	response to diuretic	6/1611	39/27834	0.02356	0.333993	0.312462	Bcl2/Ryr2/Slc8a1/Ryr3/Fkbp1a/Ryr1	6	BP
GO:0060338	regulation of type I interferon-mediated signaling pathway	6/1611	39/27834	0.02356	0.333993	0.312462	Gm49193/Ifnar2/Ptpn2/Adar/Ube2k/Ptpn11	6	BP
GO:0071371	cellular response to gonadotropin stimulus	6/1611	39/27834	0.02356	0.333993	0.312462	Gata4/Fshr/Gata6/Gclm/Serpine1/Gclc	6	BP
GO:0071391	cellular response to estrogen stimulus	6/1611	39/27834	0.02356	0.333993	0.312462	Arid5a/Wbp2/Naip2/Naip5/Naip6/Naip1	6	BP
GO:0030857	negative regulation of epithelial cell differentiation	8/1611	61/27834	0.0237982	0.336494	0.314801	Gm16136/Trp63/Notch4/Gm14023/Jag1/Cftr/Smo/Foxj2	8	BP
GO:0048753	pigment granule organization	5/1611	29/27834	0.0240007	0.336494	0.314801	Bcl2/Lyst/Kif13a/Gm20636/Ap1g1	5	BP
GO:0061478	response to platelet aggregation inhibitor	5/1611	29/27834	0.0240007	0.336494	0.314801	Hnrnpk/Gm4130/Ptger3/Cftr/Gm7964	5	BP
GO:0071372	cellular response to follicle-stimulating hormone stimulus	5/1611	29/27834	0.0240007	0.336494	0.314801	Gata4/Fshr/Gclm/Serpine1/Gclc	5	BP
GO:0090128	regulation of synapse maturation	5/1611	29/27834	0.0240007	0.336494	0.314801	Camk2b/Hnrnpk/Gm4130/Nfatc4/Gm7964	5	BP
GO:2001014	regulation of skeletal muscle cell differentiation	5/1611	29/27834	0.0240007	0.336494	0.314801	Gpc1/Six4/Nr1d2/Ip6k3/Ephb1	5	BP
GO:0097035	regulation of membrane lipid distribution	7/1611	50/27834	0.0242458	0.338688	0.316855	Atp8b3/Atp8a2/Abcc1/Abca4/Triap1/Tmem30a/Plscr4	7	BP
GO:0097061	dendritic spine organization	7/1611	50/27834	0.0242458	0.338688	0.316855	Dock10/Lgmn/Shank3/Ephb3/Myo5b/Chrna7/Ephb1	7	BP
GO:0007416	synapse assembly	11/1611	97/27834	0.0244794	0.340705	0.318741	Fzd5/Nlgn2/Shank3/Dscam/Pcdhb12/Pcdhb14/Npas4/Lrp4/Cdk5/Adgrl3/Cadm1	11	BP
GO:0051966	regulation of synaptic transmission, glutamatergic	11/1611	97/27834	0.0244794	0.340705	0.318741	Grm1/Grik2/Syt1/Egfr/Nlgn2/Ntrk2/Shank3/Cdk5/Olfr683/Nps/Ophn1	11	BP
GO:0032092	positive regulation of protein binding	16/1611	161/27834	0.0246448	0.341193	0.319198	Spta1/Lrp1/Gm9626/Bmp4/Plcl2/Fkbp1a/Trib3/Gm12579/Epb41/Cdk5/Atxn2/Fam220a/Add2/Aktip/Fam220-ps/Gm16410	16	BP
GO:0048706	embryonic skeletal system development	16/1611	161/27834	0.0246448	0.341193	0.319198	Flvcr1/Col1a1/Hoxb3/Asxl2/Gm9194/Six4/Gli3/Gm48488/Bmp4/Mmp14/Osr2/Gm16136/Rbp4/Hoxd3/5730488B01Rik/Setd2	16	BP
GO:0090183	regulation of kidney development	9/1611	73/27834	0.0246484	0.341193	0.319198	Lif/Itgb3/Six4/Bmp4/Gdnf/Fat4/Gm43539/6330403L08Rik/Smo	9	BP
GO:0097711	ciliary basal body-plasma membrane docking	14/1611	135/27834	0.024738	0.341813	0.319778	Tuba4a/Gm49783/Cep83/Gm12201/Tctn3/Ckap5/Ttbk2/Cep250/Tmem67/Gm11873/Haus6/Tctn2/C2cd3/Gm21998	14	BP
GO:0090317	negative regulation of intracellular protein transport	10/1611	85/27834	0.0247984	0.34203	0.319981	Rab23/Bard1/Sp100/Derl3/Siah3/Gm18564/Gm18491/Gm18493/Cdk5/Usp17la	10	BP
GO:0005178	integrin binding	18/1611	188/27834	0.0251156	0.344539	0.322328	Itga7/Egfr/Itgb3/Itga2/Mmp14/Ptpn2/Itgav/Frmd5/Fbn1/Col16a1/Ibsp/Pxn/Cxcl12/Mfge8/Adam18/Icam4/Gm26592/L1cam	18	MF
GO:0045211	postsynaptic membrane	18/1611	188/27834	0.0251156	0.344539	0.322328	Srgap2/Grm1/Grik2/Ank3/Nlgn2/Ntrk2/Grin2a/Ptprs/Dlgap1/Strn/Slc8a1/Chrm1/Epha7/Gabrr2/Gm10300/Chrna7/Dlg2/Lzts1	18	CC
GO:2000181	negative regulation of blood vessel morphogenesis	18/1611	188/27834	0.0251156	0.344539	0.322328	Fasl/Lif/Epn2/Prl/Gm11356/Prl7d1/Adgrb1/Adamts1/Plg/Creb3l1/Sema4a/Sars/Ago1/Gtf2i/Serpine1/Adamts9/Gm15737/Foxj2	18	BP
GO:0002070	epithelial cell maturation	4/1611	20/27834	0.0257318	0.345548	0.323272	Xbp1/Esr2/Rfx3/Tyms	4	BP
GO:0003299	muscle hypertrophy in response to stress	4/1611	20/27834	0.0257318	0.345548	0.323272	Camta2/Gata4/Gata6/Nfatc3	4	BP
GO:0006244	pyrimidine nucleotide catabolic process	4/1611	20/27834	0.0257318	0.345548	0.323272	Nt5m/Entpd4/Entpd4b/Ogg1	4	BP
GO:0014887	cardiac muscle adaptation	4/1611	20/27834	0.0257318	0.345548	0.323272	Camta2/Gata4/Gata6/Nfatc3	4	BP
GO:0014898	cardiac muscle hypertrophy in response to stress	4/1611	20/27834	0.0257318	0.345548	0.323272	Camta2/Gata4/Gata6/Nfatc3	4	BP
GO:0016307	phosphatidylinositol phosphate kinase activity	4/1611	20/27834	0.0257318	0.345548	0.323272	Pip5k1c/Pik3cg/Pip4k2a/Gm12992	4	MF
GO:0016442	RISC complex	4/1611	20/27834	0.0257318	0.345548	0.323272	Dcp2/Eif4e/Ago1/Limd1	4	CC
GO:0031332	RNAi effector complex	4/1611	20/27834	0.0257318	0.345548	0.323272	Dcp2/Eif4e/Ago1/Limd1	4	CC
GO:0034236	protein kinase A catalytic subunit binding	4/1611	20/27834	0.0257318	0.345548	0.323272	Ryr2/Ezr/Kcnq1/Prkar2a	4	MF
GO:0044294	dendritic growth cone	4/1611	20/27834	0.0257318	0.345548	0.323272	Ptch1/Smo/L1cam/Cdkl5	4	CC
GO:0072087	renal vesicle development	4/1611	20/27834	0.0257318	0.345548	0.323272	Bmp4/Gdnf/Gm13966/Smo	4	BP
GO:1901741	positive regulation of myoblast fusion	4/1611	20/27834	0.0257318	0.345548	0.323272	Adgrb1/Nfatc2/Cxcl9/Cxcl12	4	BP
GO:0031060	regulation of histone methylation	13/1611	123/27834	0.0259431	0.347126	0.324749	Sirt1/Smarcb1/Xbp1/Asxl2/L3mbtl2/4930404I05Rik/Iws1/Gfi1b/5730488B01Rik/Auts2/Kmt2b/Kmt2a/4930442G15Rik	13	BP
GO:0031526	brush border membrane	13/1611	123/27834	0.0259431	0.347126	0.324749	Itln1/Slc11a2/Cubn/Slc27a4/Slc2a2/Ptger3/Gm12992/Drd5/Slc34a2/Ceacam5/Slc7a9/Slc26a6/Ace2	13	CC
GO:0048701	embryonic cranial skeleton morphogenesis	8/1611	62/27834	0.0259856	0.347126	0.324749	Gm9194/Six4/Gm48488/Bmp4/Mmp14/Gm16136/5730488B01Rik/Setd2	8	BP
GO:0048588	developmental cell growth	15/1611	149/27834	0.0261406	0.347967	0.325535	Gm48632/Gata4/Adra1a/Sema5a/Flrt1/Postn/Pdlim5/Cdk5/Slit2/Auts2/Smo/Tmem108/Plxnb1/Usp9x/Plxnb3	15	BP
GO:0051149	positive regulation of muscle cell differentiation	14/1611	136/27834	0.0261628	0.347967	0.325535	Bcl2/Sirt1/Bmp4/Mmp14/Adgrb1/Mapk11/Tarbp2/Nfatc2/Kit/Cxcl9/Gm18584/Cxcl12/Gm18561/Cdon	14	BP
GO:1990138	neuron projection extension	11/1611	98/27834	0.0261852	0.347967	0.325535	Sema5a/Flrt1/Postn/Cdk5/Slit2/Auts2/Smo/Tmem108/Plxnb1/Usp9x/Plxnb3	11	BP
GO:0007205	protein kinase C-activating G protein-coupled receptor signaling pathway	6/1611	40/27834	0.0264033	0.349649	0.327109	Lrp1/Dgkh/Dgkg/Chrm1/Pard3/Cish	6	BP
GO:0072529	pyrimidine-containing compound catabolic process	6/1611	40/27834	0.0264033	0.349649	0.327109	Nt5m/Entpd4/Entpd4b/Ogg1/Aicda/Nt5e	6	BP
GO:0050773	regulation of dendrite development	26/1611	300/27834	0.0266459	0.351754	0.329079	Srgap2/Camk2b/Bcl11a/Nlgn2/Sipa1l1/Hnrnpk/Ntrk2/Gm4130/Nfatc4/Shank3/D16Ertd472e/Cul7/Ptprs/Myo5b/Camk1d/Gm44283/Prex1/Pdlim5/Elavl4/Cdk5/Fbxw8/Arhgap33/Gm7964/Lzts1/Nedd4/Cdkl5	26	BP
GO:0016529	sarcoplasmic reticulum	9/1611	74/27834	0.0266717	0.351754	0.329079	Nos1ap/Ank3/Ryr2/Srl/Pomt1/Ryr3/Fkbp1a/Ryr1/Atp2a1	9	CC
GO:0006101	citrate metabolic process	7/1611	51/27834	0.0267464	0.351754	0.329079	Sdha/Ghr/Me2/Dhtkd1/Aco1/Gm19102/Idh3g	7	BP
GO:0014897	striated muscle hypertrophy	7/1611	51/27834	0.0267464	0.351754	0.329079	Camta2/Ryr2/Gata4/Adra1a/Gata6/Pdlim5/Nfatc3	7	BP
GO:0030658	transport vesicle membrane	17/1611	176/27834	0.0268442	0.351908	0.329223	Klhl12/Stx6/Vamp4/Syt1/Mctp1/Gm49333/H2-Ea/Ptprs/Mcfd2/Rab27b/Uso1/Sec31a/Slc17a7/Olfr683/Slc18a1/D230025D16Rik/Syp	17	CC
GO:0072001	renal system development	37/1611	459/27834	0.0268502	0.351908	0.329223	Bcl2/Ren1/Jmjd6/Gm27401/Six4/Gli3/Smad5/Hnrnpk/Ptch1/Irx2/Vcan/Gm4130/Gcnt4/Bmp4/Gdnf/Osr2/Trp63/Adamts1/Rbp4/Itga8/Lrp4/Gm13966/Slc12a1/Fbn1/Jag1/Fat4/Gm43539/Notch2/Epha7/Heyl/Clcnkb/Slit2/Smo/Sec61a1/Aqp11/Col4a1/Nphp3	37	BP
GO:0060993	kidney morphogenesis	12/1611	111/27834	0.0270473	0.353884	0.331071	Bcl2/Gli3/Ptch1/Irx2/Gcnt4/Bmp4/Gdnf/Gm13966/Fat4/Gm43539/Smo/Nphp3	12	BP
GO:0032373	positive regulation of sterol transport	5/1611	30/27834	0.0274686	0.356802	0.3338	Sirt1/Lrp1/Ptch1/Abcg1/Lipg	5	BP
GO:0032376	positive regulation of cholesterol transport	5/1611	30/27834	0.0274686	0.356802	0.3338	Sirt1/Lrp1/Ptch1/Abcg1/Lipg	5	BP
GO:0048799	animal organ maturation	5/1611	30/27834	0.0274686	0.356802	0.3338	Phospho1/Fat4/Gm43539/Ryr1/Plxnb1	5	BP
GO:1904355	positive regulation of telomere capping	5/1611	30/27834	0.0274686	0.356802	0.3338	Pkib/Map3k4/Tnks2/Hnrnpd/Tnks	5	BP
GO:0001823	mesonephros development	13/1611	124/27834	0.0275038	0.356802	0.3338	Bcl2/Ren1/Gli3/Smad5/Ptch1/Vcan/Bmp4/Gdnf/Osr2/Gm13966/Fat4/Gm43539/Slit2	13	BP
GO:0090596	sensory organ morphogenesis	39/1611	490/27834	0.0280441	0.36217	0.338822	Col5a2/Fzd5/Crb1/Fasl/Pou2f1/Otx1/3110039M20Rik/Six4/Gli3/Ntrk2/Agtpbp1/Gm48488/Bmp4/Atp8a2/Osr2/Triobp/Dscam/Bak1/Fbn2/Rorb/Rbp4/Itga8/Pax6/Fbn1/Jag1/Notch2/Hipk1/Olfm3/Chd7/Kcnq4/Atxn2/Atp6v1b1/Myo7a/Cdon/Nectin1/Mfrp/Megf11/Ppp2r3a/Ephb1	39	BP
GO:0031057	negative regulation of histone modification	8/1611	63/27834	0.0283091	0.36217	0.338822	Sirt1/Smarcb1/L3mbtl2/Taf7/Gfi1b/5730488B01Rik/Kdm5a/Usp17la	8	BP
GO:0042805	actinin binding	8/1611	63/27834	0.0283091	0.36217	0.338822	Hnrnpk/Gm4130/Pdlim2/Kcnn2/A330093E20Rik/Synpo2/Pdlim5/Gm7964	8	MF
GO:0007632	visual behavior	10/1611	87/27834	0.0286168	0.36217	0.338822	Atxn1/Grin2a/Meis2/Cdk5/Drd5/Kit/Nps/Sct/Ddhd2/Kmt2a	10	BP
GO:0000014	single-stranded DNA endodeoxyribonuclease activity	3/1611	12/27834	0.0287233	0.36217	0.338822	Ercc4/Rbbp8/Gm8424	3	MF
GO:0003096	renal sodium ion transport	3/1611	12/27834	0.0287233	0.36217	0.338822	Slc12a1/Slc12a3/Maged2	3	BP
GO:0017154	semaphorin receptor activity	3/1611	12/27834	0.0287233	0.36217	0.338822	Plxna4/Plxnb1/Plxnb3	3	MF
GO:0035331	negative regulation of hippo signaling	3/1611	12/27834	0.0287233	0.36217	0.338822	Ajuba/Wtip/Limd1	3	BP
GO:0042583	chromaffin granule	3/1611	12/27834	0.0287233	0.36217	0.338822	Syt1/Serpine1/Syp	3	CC
GO:0044224	juxtaparanode region of axon	3/1611	12/27834	0.0287233	0.36217	0.338822	Kcna2/Kcnab2/Dlg2	3	CC
GO:0048671	negative regulation of collateral sprouting	3/1611	12/27834	0.0287233	0.36217	0.338822	Bcl11a/Ptprs/Epha7	3	BP
GO:0055091	phospholipid homeostasis	3/1611	12/27834	0.0287233	0.36217	0.338822	Lyst/Abcg1/Lipg	3	BP
GO:0060068	vagina development	3/1611	12/27834	0.0287233	0.36217	0.338822	Esr2/Bak1/Rbp4	3	BP
GO:0070166	enamel mineralization	3/1611	12/27834	0.0287233	0.36217	0.338822	Foxo1/Nectin1/Wdr72	3	BP
GO:0071421	manganese ion transmembrane transport	3/1611	12/27834	0.0287233	0.36217	0.338822	Mmgt2/Ryr2/Slc11a2	3	BP
GO:0097068	response to thyroxine	3/1611	12/27834	0.0287233	0.36217	0.338822	Gclm/Gclc/L1cam	3	BP
GO:1990715	mRNA CDS binding	3/1611	12/27834	0.0287233	0.36217	0.338822	Hnrnpk/Gm4130/Gm7964	3	MF
GO:1905268	negative regulation of chromatin organization	9/1611	75/27834	0.0288094	0.362657	0.339278	Sirt1/Smarcb1/L3mbtl2/Taf7/Gfi1b/5730488B01Rik/Kdm5a/Aicda/Usp17la	9	BP
GO:0005938	cell cortex	31/1611	374/27834	0.0289231	0.362893	0.339499	Dst/Hmcn1/Gm20631/Spta1/Hnrnpk/Exoc3/Gm4130/Exoc5/Triobp/Septin12/Ezr/Gm8468/Spire1/Myo5b/Gm44283/Gm14021/Vmn2r1/Vmn2r-ps6/Epb41/Cnksr1/Fryl/Mkln1/Eno2/Eps8/Ryr1/Arhgap33/Gm7964/Mtss2/Pard3/Nedd4/Pls1	31	CC
GO:0070838	divalent metal ion transport	31/1611	374/27834	0.0289231	0.362893	0.339499	Fasl/Cyp27b1/Camk2b/Mmgt2/Trpv3/Ryr2/Catsper3/Ero1l/Adra1a/Pkdrej/Slc11a2/Srl/Grin2a/Cldn16/Slc8a1/Cacnb2/Itgav/Ryr3/Slc30a4/Fkbp1a/Chrna4/Catsper4/Slc30a2/Cdk5/Ryr1/Zdhhc13/Chrna7/Atp2a1/Mcoln1/Fam155a/Pkd1l3	31	BP
GO:0014896	muscle hypertrophy	7/1611	52/27834	0.0294168	0.366081	0.342481	Camta2/Ryr2/Gata4/Adra1a/Gata6/Pdlim5/Nfatc3	7	BP
GO:0031440	regulation of mRNA 3'-end processing	7/1611	52/27834	0.0294168	0.366081	0.342481	Bard1/Ccnb1/Ccnt1/Gm18564/Gm18491/Gm18493/Gm18716	7	BP
GO:0060396	growth hormone receptor signaling pathway	7/1611	52/27834	0.0294168	0.366081	0.342481	Socs2/Prl/Gm11356/Prl7d1/Pik3r1/Ghr/Pxn	7	BP
GO:0090184	positive regulation of kidney development	7/1611	52/27834	0.0294168	0.366081	0.342481	Lif/Itgb3/Six4/Bmp4/Gdnf/6330403L08Rik/Smo	7	BP
GO:1901505	carbohydrate derivative transmembrane transporter activity	7/1611	52/27834	0.0294168	0.366081	0.342481	Slc28a3/Slc37a1/Slc25a41/Tmem241/Slc29a2/Atp2a1/Slc35a2	7	MF
GO:0002068	glandular epithelial cell development	6/1611	41/27834	0.0294651	0.366086	0.342486	Bmp4/Pdpk1/Rfx3/Pax6/Nkx2-2os/Smo	6	BP
GO:0060560	developmental growth involved in morphogenesis	17/1611	178/27834	0.0295156	0.366118	0.342516	Bmp4/Sema5a/Slc12a2/Flrt1/Gm13966/Tfap2c/Postn/Cdk5/Slit2/Auts2/Smo/Zfp568/Cadm1/Tmem108/Plxnb1/Usp9x/Plxnb3	17	BP
GO:0048872	homeostasis of number of cells	36/1611	448/27834	0.0298442	0.367742	0.344036	Dock10/Bcl2/Rc3h1/Spta1/Flvcr1/Chst3/Jmjd6/Gm27401/Cd7/Gm11372/Smad5/Fancc/Gcnt4/Bmp4/Exoc5/Acin1/Slc11a2/Hcls1/Bak1/Pknox1/Ptpn2/Il2ra/Adar/Pde4b/Gm15587/Kit/Ptpn11/Atxn2/Sh2b2/Smo/4931431B13Rik/Prdx2/Kmt2a/Ireb2/Wdr48/Dock11	36	BP
GO:0072511	divalent inorganic cation transport	31/1611	375/27834	0.0298478	0.367742	0.344036	Fasl/Cyp27b1/Camk2b/Mmgt2/Trpv3/Ryr2/Catsper3/Ero1l/Adra1a/Pkdrej/Slc11a2/Srl/Grin2a/Cldn16/Slc8a1/Cacnb2/Itgav/Ryr3/Slc30a4/Fkbp1a/Chrna4/Catsper4/Slc30a2/Cdk5/Ryr1/Zdhhc13/Chrna7/Atp2a1/Mcoln1/Fam155a/Pkd1l3	31	BP
GO:0042490	mechanoreceptor differentiation	11/1611	100/27834	0.0298515	0.367742	0.344036	Ush2a/Ntrk2/Bmp4/Triobp/Alg10b/Jag1/Fat4/Gm43539/Cecr2/Ntrk3/Myo7a	11	BP
GO:0060078	regulation of postsynaptic membrane potential	11/1611	100/27834	0.0298515	0.367742	0.344036	Grm1/Grik2/Atxn1/Grin2a/Slc8a1/Npas4/Chrna4/Cdk5/Slc17a7/Chrna7/Glra3	11	BP
GO:0005159	insulin-like growth factor receptor binding	4/1611	21/27834	0.0303684	0.367742	0.344036	Ren1/Socs2/Crk/Pik3r1	4	MF
GO:0021692	cerebellar Purkinje cell layer morphogenesis	4/1611	21/27834	0.0303684	0.367742	0.344036	Agtpbp1/Atxn2/Gm15567/Cend1	4	BP
GO:0033605	positive regulation of catecholamine secretion	4/1611	21/27834	0.0303684	0.367742	0.344036	Gdnf/Chrna4/Cxcl12/Slc18a1	4	BP
GO:0042953	lipoprotein transport	4/1611	21/27834	0.0303684	0.367742	0.344036	Apob/Cubn/Gm4673/Msr1	4	BP
GO:0044872	lipoprotein localization	4/1611	21/27834	0.0303684	0.367742	0.344036	Apob/Cubn/Gm4673/Msr1	4	BP
GO:0050746	regulation of lipoprotein metabolic process	4/1611	21/27834	0.0303684	0.367742	0.344036	Rab3gap2/Itgb3/Lipg/Itgav	4	BP
GO:0051539	4 iron, 4 sulfur cluster binding	4/1611	21/27834	0.0303684	0.367742	0.344036	Gm7859/Aco1/Nfu1/Ireb2	4	MF
GO:0060049	regulation of protein glycosylation	4/1611	21/27834	0.0303684	0.367742	0.344036	Alg10b/Gm13547/Pomt1/Acer2	4	BP
GO:0070231	T cell apoptotic process	4/1611	21/27834	0.0303684	0.367742	0.344036	Fasl/Gli3/Bak1/Il2ra	4	BP
GO:0097493	structural molecule activity conferring elasticity	4/1611	21/27834	0.0303684	0.367742	0.344036	Fbn2/Fbn1/Eln/Col4a1	4	MF
GO:1904754	positive regulation of vascular associated smooth muscle cell migration	4/1611	21/27834	0.0303684	0.367742	0.344036	Xbp1/Dock5/Adamts1/Smo	4	BP
GO:0005506	iron ion binding	15/1611	152/27834	0.030536	0.368359	0.344613	Aox1/Aox2/Alox8/Jmjd6/Gm27401/Gm7859/Slc11a2/Scd3/Hif1an/Aco1/Cyp3a25/Nfu1/Fto/Nt5e/Ltf	15	MF
GO:0005230	extracellular ligand-gated ion channel activity	8/1611	64/27834	0.0307722	0.368359	0.344613	Grik2/Gabrg2/Grin2a/Chrna4/Gabrr2/Slc17a7/Chrna7/Glra3	8	MF
GO:0006220	pyrimidine nucleotide metabolic process	8/1611	64/27834	0.0307722	0.368359	0.344613	Nt5m/Entpd4/Entpd4b/Uckl1os/Tyms/Ogg1/Gm4083/Ctps2	8	BP
GO:0008235	metalloexopeptidase activity	8/1611	64/27834	0.0307722	0.368359	0.344613	Cpm/Agtpbp1/Mmp14/Xpnpep3/Xpnpep1/Metap1/Agbl1/Ace2	8	MF
GO:0042098	T cell proliferation	8/1611	64/27834	0.0307722	0.368359	0.344613	Rc3h1/Pik3cg/Ccnd3/Gm36931/Fkbp1a/Cxcl12/4931431B13Rik/Prdx2	8	BP
GO:0007030	Golgi organization	14/1611	139/27834	0.0308009	0.368359	0.344613	Stx6/Vamp4/Atp8b3/Cog3/Cul7/Csnk1a1/Gm13547/Nsfl1c/Ubxn2b/Uso1/Tmed5/Fbxw8/Rab43/Cog7	14	BP
GO:0060173	limb development	22/1611	248/27834	0.0312288	0.368359	0.344613	Rab23/Flvcr1/Gli3/Gm48488/Ptch1/Bmp4/Osr2/Gm16136/Trp63/Bak1/Fbn2/Lrp4/Gm13966/Ttbk2/Notch2/Chd7/Ece1/C2cd3/Fgf4/Comp/Tmem231/Mmp13	22	BP
GO:0004683	calmodulin-dependent protein kinase activity	5/1611	31/27834	0.0312389	0.368359	0.344613	Camk2b/Camk4/Camk1d/Camkv/Phka2	5	MF
GO:0010996	response to auditory stimulus	5/1611	31/27834	0.0312389	0.368359	0.344613	Ntrk2/Atp8a2/Shank3/Usp53/Tacr1	5	BP
GO:0045056	transcytosis	5/1611	31/27834	0.0312389	0.368359	0.344613	Lrp1/Fshr/Mfsd2a/Uso1/Vps35	5	BP
GO:0060037	pharyngeal system development	5/1611	31/27834	0.0312389	0.368359	0.344613	Six4/Ptch1/Bmp4/Ripply3/Ece1	5	BP
GO:0060343	trabecula formation	5/1611	31/27834	0.0312389	0.368359	0.344613	Col1a1/Adamts1/Fbn2/Rbp4/Fkbp1a	5	BP
GO:0071526	semaphorin-plexin signaling pathway	5/1611	31/27834	0.0312389	0.368359	0.344613	Sema5a/Sema4a/Plxna4/Plxnb1/Plxnb3	5	BP
GO:0086019	cell-cell signaling involved in cardiac conduction	5/1611	31/27834	0.0312389	0.368359	0.344613	Ryr2/Kcnn2/A330093E20Rik/Cacnb2/Kcnq1	5	BP
GO:0097067	cellular response to thyroid hormone stimulus	5/1611	31/27834	0.0312389	0.368359	0.344613	Bmp4/Gclm/Kit/Gclc/L1cam	5	BP
GO:1902170	cellular response to reactive nitrogen species	5/1611	31/27834	0.0312389	0.368359	0.344613	Crk/Sftpa1/Foxo1/Gucy1b1/Hnrnpd	5	BP
GO:1903010	regulation of bone development	5/1611	31/27834	0.0312389	0.368359	0.344613	Asxl2/Gli3/Fbn1/Notch2/Ltf	5	BP
GO:0014066	regulation of phosphatidylinositol 3-kinase signaling	18/1611	193/27834	0.031542	0.371279	0.347344	Gm16587/Sirt1/Pip5k1c/Pik3ip1/Egfr/Ppp2r5c/Ntrk2/Hcls1/Ppard/Fshr/Pip4k2a/Gm44283/Hgf/Kit/6330403L08Rik/Ceacam5/Nedd4/Plxnb1	18	BP
GO:0036064	ciliary basal body	16/1611	166/27834	0.0315837	0.371279	0.347344	Ush2a/Gm49783/Poc1b/Daam1/Spata7/Tbc1d7/Ezr/Csnk1a1/Ttbk2/Wrap73/Rilpl2/C2cd3/Fam92b/Bbs9/Ptpn23/Cdkl5	16	CC
GO:0031674	I band	19/1611	207/27834	0.0319802	0.375362	0.351164	Dst/Ankrd23/Gm42417/Nos1ap/Ank3/Obscn/Ryr2/Adra1a/Slc8a1/Kcnn2/A330093E20Rik/Myoz3/Fkbp1a/Synpo2/Pdlim5/Pde4b/Ryr1/Parva/Atp2a1	19	CC
GO:0001678	cellular glucose homeostasis	15/1611	153/27834	0.0321151	0.375774	0.35155	Bcl2/Hk1/Sirt1/Xbp1/Hnrnpk/Gm4130/Pik3r1/Gata4/Rab11fip2/Pax6/Foxo1/Gclm/Serpine1/Gm4083/Gclc	15	BP
GO:0002028	regulation of sodium ion transport	15/1611	153/27834	0.0321151	0.375774	0.35155	Nkain2/Ank3/Slc8a1/Stom/Gm44283/Bpifa1/Bpifa5/Ptpn3/Gm15587/Cxcl3/Cxcl2/Fxyd4/Scn2b/Nedd4/Wnk3	15	BP
GO:0040020	regulation of meiotic nuclear division	7/1611	53/27834	0.0322612	0.375774	0.35155	Lif/Camk2b/Fbxo43/Rps6ka2/Msh2/Atxn2/Gm16042	7	BP
GO:0046823	negative regulation of nucleocytoplasmic transport	7/1611	53/27834	0.0322612	0.375774	0.35155	Rab23/Bard1/Sp100/Gm18564/Gm18491/Gm18493/Cdk5	7	BP
GO:0046915	transition metal ion transmembrane transporter activity	7/1611	53/27834	0.0322612	0.375774	0.35155	Mmgt2/Slc11a2/Slc30a4/Slc31a1/Slc30a2/Mcoln1/Atp7b	7	MF
GO:0030104	water homeostasis	12/1611	114/27834	0.032412	0.376956	0.352655	Aloxe3/Krt1/Trp63/Fshr/Myo5b/Scd3/Rab11fip2/Bpifa1/Bpifa5/Flg2/Cftr/Prkar2a	12	BP
GO:0070830	bicellular tight junction assembly	6/1611	42/27834	0.0327508	0.379827	0.355342	F11r/Mtdh/Gm16136/Strn/Gm3836/Pard3	6	BP
GO:0030098	lymphocyte differentiation	31/1611	378/27834	0.0327583	0.379827	0.355342	Fzd5/Dock10/Bcl2/Rc3h1/Bcl11a/Itk/Jmjd6/Gm27401/Gli3/Pik3r1/Nfam1/Bak1/Pknox1/Btnl1/Plcl2/Gm36931/Msh2/Ptpn2/Rag2/Prex1/Sema4a/5830417I10Rik/Gon4l/Notch2/Chd7/Skint5/Kit/Aicda/Adgrg3/Nfatc3/Dock11	31	BP
GO:0072088	nephron epithelium morphogenesis	10/1611	89/27834	0.0328348	0.380138	0.355632	Bcl2/Gli3/Ptch1/Irx2/Bmp4/Gdnf/Gm13966/Fat4/Gm43539/Smo	10	BP
GO:0015807	L-amino acid transport	9/1611	77/27834	0.0334389	0.385961	0.36108	Slc36a1/Serinc5/Slc6a7/Slc43a1/Slc6a17/Slc7a9/Slc17a7/Slc7a2/Slc7a3	9	BP
GO:0045309	protein phosphorylated amino acid binding	9/1611	77/27834	0.0334389	0.385961	0.36108	Grb10/Crk/Pik3r1/Gm44283/Shb/Ptpn3/Stap1/Ptpn11/Nedd4	9	MF
GO:0051235	maintenance of location	22/1611	250/27834	0.03372	0.388193	0.363168	Bard1/Sp100/Hk1/Ank3/Pip5k1c/Syne3/Ezr/Gm18564/Fbn2/Nr5a1/Cry2/Fbn1/2310001K24Rik/Gm18491/Gm18493/Cdk5/G3bp2/Atxn2/Get4/Slc17a7/Atp2a1/Atp7b	22	BP
GO:0007422	peripheral nervous system development	11/1611	102/27834	0.0338707	0.388193	0.363168	Gpc1/Hnrnpk/Ntrk2/Gm4130/Gdnf/Adgrb1/Heyl/Pou3f1/Cdk5/Plxna4/Pard3	11	BP
GO:0031670	cellular response to nutrient	11/1611	102/27834	0.0338707	0.388193	0.363168	Sirt1/Xbp1/Col1a1/Adamts1/Myo5b/Ryr3/Postn/Cdkn2b/Eln/Serpine1/Ryr1	11	BP
GO:0050891	multicellular organismal water homeostasis	11/1611	102/27834	0.0338707	0.388193	0.363168	Aloxe3/Krt1/Trp63/Myo5b/Scd3/Rab11fip2/Bpifa1/Bpifa5/Flg2/Cftr/Prkar2a	11	BP
GO:0016810	hydrolase activity, acting on carbon-nitrogen (but not peptide) bonds	17/1611	181/27834	0.0338863	0.388193	0.363168	Sirt1/Mier2/Pigl/Gm9194/Allc/Ndst2/Dpysl2/Mta2/Adar/Acer2/Mier1/Faah/Aicda/Acer3/Sirt3/Aga/Acy1	17	MF
GO:0060828	regulation of canonical Wnt signaling pathway	26/1611	307/27834	0.0340457	0.389436	0.364331	Klhl12/Bicc1/Egfr/Col1a1/Sostdc1/Gli3/Naip2/Naip5/Naip6/Naip1/Sema5a/Csnk1a1/Tnks2/Nrarp/Lrp4/Usp8/Foxo1/Wls/Mllt3/Usp47/Tnks/Vps35/Ppp2r3a/Nphp3/Limd1/Tbl1x	26	BP
GO:0015276	ligand-gated ion channel activity	14/1611	141/27834	0.0342088	0.389871	0.364738	Grik2/Gabrg2/Ryr2/Grin2a/Ryr3/Chrna4/Gabrr2/Catsper4/Cftr/Ryr1/Slc17a7/Chrna7/Mcoln1/Glra3	14	MF
GO:0022834	ligand-gated channel activity	14/1611	141/27834	0.0342088	0.389871	0.364738	Grik2/Gabrg2/Ryr2/Grin2a/Ryr3/Chrna4/Gabrr2/Catsper4/Cftr/Ryr1/Slc17a7/Chrna7/Mcoln1/Glra3	14	MF
GO:0004714	transmembrane receptor protein tyrosine kinase activity	12/1611	115/27834	0.0343584	0.389871	0.364738	Ddr2/Egfr/Ntrk2/Ephb3/Igf2r/Csf1r/Efna4/Epha7/Kit/Ephb4/Ntrk3/Ephb1	12	MF
GO:0048167	regulation of synaptic plasticity	25/1611	293/27834	0.0343861	0.389871	0.364738	Grik2/Eif4ebp2/Camk2b/Sipa1l1/Lgmn/Hnrnpk/Ntrk2/Mctp1/Gm4130/Nfatc4/Adgrb1/Shank3/Grin2a/Kcnn2/A330093E20Rik/Npas4/Map1a/Cdk5/Drd5/Kit/Chrna7/Gm7964/Lzts1/Kmt2a/Syp	25	BP
GO:0021549	cerebellum development	18/1611	195/27834	0.0344279	0.389871	0.364738	Esr2/Hnrnpk/Agtpbp1/Gm48488/Gm4130/Ptprs/Pax6/Ttbk2/Sdf4/Cdk5/Hnrnpd/Ptpn11/Atxn2/Smo/Gm15567/Cend1/Usp9x/Ophn1	18	BP
GO:0072659	protein localization to plasma membrane	21/1611	237/27834	0.0350605	0.389871	0.364738	Kcnb2/Dpp10/Vamp4/F11r/Ank3/Flot2/Kif13a/Ptch1/Tspan14/Exoc5/Zdhhc23/Ezr/Rab26/Rab31/Cacnb2/Rilpl2/Plekhf1/Vps35/D230025D16Rik/Golga4/Wnk3	21	BP
GO:0072028	nephron morphogenesis	10/1611	90/27834	0.0350992	0.389871	0.364738	Bcl2/Gli3/Ptch1/Irx2/Bmp4/Gdnf/Gm13966/Fat4/Gm43539/Smo	10	BP
GO:0097060	synaptic membrane	26/1611	308/27834	0.0352181	0.389871	0.364738	Mpp4/Srgap2/Grm1/Grik2/Ank3/Syt1/Nlgn2/Ntrk2/Grin2a/Ptprs/Dlgap1/Strn/Slc8a1/Chrm1/Itga8/Lrp4/Epha7/Gabrr2/Gm10300/Eno2/Chrna7/Dlg2/Lzts1/Nt5e/Syp/L1cam	26	CC
GO:0042398	cellular modified amino acid biosynthetic process	7/1611	54/27834	0.0352835	0.389871	0.364738	Gamt/Gm9194/Gclm/A930016O22Rik/Slc27a1/Gclc/Plod2	7	BP
GO:0045684	positive regulation of epidermis development	7/1611	54/27834	0.0352835	0.389871	0.364738	Cyp27b1/Alox8/Ptch1/Bmp4/Ppard/Ptch2/Gm4083	7	BP
GO:0010984	regulation of lipoprotein particle clearance	5/1611	32/27834	0.0353178	0.389871	0.364738	Hnrnpk/Gm4130/Lipg/Gm7964/Ces1b	5	BP
GO:0031528	microvillus membrane	5/1611	32/27834	0.0353178	0.389871	0.364738	Itgb3/Ezr/Slc26a2/Itgav/Slc34a2	5	CC
GO:0051119	sugar transmembrane transporter activity	5/1611	32/27834	0.0353178	0.389871	0.364738	Slc45a3/Slc23a1/Slc23a2/Slc2a2/Slc5a9	5	MF
GO:0007613	memory	17/1611	182/27834	0.0354436	0.389871	0.364738	Eif4ebp2/Lgmn/Atxn1/Ntrk2/Shank3/Grin2a/Camk4/Npas4/Itga8/Map1a/Brinp1/Atxn2/Tacr1/Ccnd2/Kmt2b/Slc17a7/Chrna7	17	BP
GO:0006516	glycoprotein catabolic process	4/1611	22/27834	0.0354653	0.389871	0.364738	Gpc1/Adamts9/Gm15737/Edem1	4	BP
GO:0015851	nucleobase transport	4/1611	22/27834	0.0354653	0.389871	0.364738	Slc28a3/Slc23a1/Slc29a2/Slc23a2	4	BP
GO:0030949	positive regulation of vascular endothelial growth factor receptor signaling pathway	4/1611	22/27834	0.0354653	0.389871	0.364738	Grb10/Itgb3/Bmp4/Arnt	4	BP
GO:0035729	cellular response to hepatocyte growth factor stimulus	4/1611	22/27834	0.0354653	0.389871	0.364738	Lgmn/Gclm/Hgf/Gclc	4	BP
GO:0045722	positive regulation of gluconeogenesis	4/1611	22/27834	0.0354653	0.389871	0.364738	Sirt1/Ppp4r3b/Ptpn2/Foxo1	4	BP
GO:0085020	protein K6-linked ubiquitination	4/1611	22/27834	0.0354653	0.389871	0.364738	Bard1/Gm18564/Gm18491/Gm18493	4	BP
GO:0002320	lymphoid progenitor cell differentiation	3/1611	13/27834	0.0357675	0.389871	0.364738	Bcl2/Bmp4/Kit	3	BP
GO:0005237	inhibitory extracellular ligand-gated ion channel activity	3/1611	13/27834	0.0357675	0.389871	0.364738	Gabrg2/Gabrr2/Glra3	3	MF
GO:0006198	cAMP catabolic process	3/1611	13/27834	0.0357675	0.389871	0.364738	Pde1c/Pde4c/Pde4a	3	BP
GO:0014807	regulation of somitogenesis	3/1611	13/27834	0.0357675	0.389871	0.364738	Hes7/Nrarp/Ppp2r3a	3	BP
GO:0015780	nucleotide-sugar transmembrane transport	3/1611	13/27834	0.0357675	0.389871	0.364738	Tmem241/Slc35c2/Slc35a2	3	BP
GO:0032048	cardiolipin metabolic process	3/1611	13/27834	0.0357675	0.389871	0.364738	Pla2g4a/Lclat1/Slc27a1	3	BP
GO:0033690	positive regulation of osteoblast proliferation	3/1611	13/27834	0.0357675	0.389871	0.364738	Itgb3/Itgav/Ltf	3	BP
GO:0033691	sialic acid binding	3/1611	13/27834	0.0357675	0.389871	0.364738	Gm16587/Siglecg/L1cam	3	MF
GO:0060080	inhibitory postsynaptic potential	3/1611	13/27834	0.0357675	0.389871	0.364738	Grik2/Npas4/Chrna4	3	BP
GO:0060363	cranial suture morphogenesis	3/1611	13/27834	0.0357675	0.389871	0.364738	Gli3/Bmp4/Fgf4	3	BP
GO:0072546	ER membrane protein complex	3/1611	13/27834	0.0357675	0.389871	0.364738	Mmgt2/Emc9/Emc8	3	CC
GO:0140142	nucleocytoplasmic carrier activity	3/1611	13/27834	0.0357675	0.389871	0.364738	Xpo1/Xpo4/Cse1l	3	MF
GO:1902669	positive regulation of axon guidance	3/1611	13/27834	0.0357675	0.389871	0.364738	Sema5a/Dscam/Cxcl12	3	BP
GO:0015179	L-amino acid transmembrane transporter activity	8/1611	66/27834	0.0361299	0.391941	0.366674	Slc36a1/Serinc5/Slc6a7/Slc43a1/Slc7a9/Slc17a7/Slc7a2/Slc7a3	8	MF
GO:0034704	calcium channel complex	8/1611	66/27834	0.0361299	0.391941	0.366674	Ryr2/Catsper3/Cacnb2/Fkbp1a/Pde4b/Catsper4/Ryr1/Atp2a1	8	CC
GO:1903018	regulation of glycoprotein metabolic process	8/1611	66/27834	0.0361299	0.391941	0.366674	Bcl2/Aatf/Alg10b/Bace2/Gm13547/Pomt1/Acot8/Acer2	8	BP
GO:0006656	phosphatidylcholine biosynthetic process	6/1611	43/27834	0.0362652	0.391941	0.366674	Pctp/Phospho1/Chka/Slc44a5/Mfsd2a/Slc27a1	6	BP
GO:0019228	neuronal action potential	6/1611	43/27834	0.0362652	0.391941	0.366674	Grik2/Ank3/Scn3a/Scn2a/Kcna2/Chrna7	6	BP
GO:1904645	response to amyloid-beta	6/1611	43/27834	0.0362652	0.391941	0.366674	Bcl2/Sirt1/Lgmn/Cdk5/Chrna7/Syp	6	BP
GO:0005798	Golgi-associated vesicle	17/1611	183/27834	0.0370527	0.399201	0.373466	Klhl12/Pi4ka/Igf2r/H2-Ea/Mcfd2/Rab27b/Cubn/Gm13547/Ecpas/Uso1/Sec31a/Cftr/Tex261/Rho/Zdhhc13/Ddhd2/Col7a1	17	CC
GO:0015079	potassium ion transmembrane transporter activity	17/1611	183/27834	0.0370527	0.399201	0.373466	Kcnb2/Kcnt2/Lrrc52/Grik2/Slc12a7/Kcnk9/Kcnn2/A330093E20Rik/Slc12a2/Slc12a1/Kcnq2/Kcna2/Kcnq4/Gm9899/Slc12a9/Fxyd4/Kcnq1	17	MF
GO:0005788	endoplasmic reticulum lumen	35/1611	441/27834	0.0371027	0.399201	0.373466	Col5a2/Col6a2/Col1a1/Apob/Prl/Gm11356/Prl7d1/Txndc5/Vcan/Ero1l/Bmp4/Dnajc3/Srl/Col11a2/Fbn1/Pcsk2/Bpifb2/Gm43709/Col27a1/Adamtsl1/P3h1/Col16a1/6330403L08Rik/Mfge8/Col4a1/Ano8/Ces1b/Ces2e/Ces2g/Mbtps1/Ppib/Col12a1/Col7a1/Col4a6/Col4a5	35	CC
GO:0034504	protein localization to nucleus	27/1611	324/27834	0.0371459	0.399201	0.373466	Bard1/Sp100/Ipo9/Xpo1/Col1a1/Six4/Tnpo1/Pik3r1/Bmp4/Pinx1/Nup50/Gm18564/Nr5a1/Cry2/Cse1l/Gm18491/Gm18493/Adar/Kpna6/Gm10300/Cdk5/Tnpo3/Smo/Ipo8/Sprn/Wrn/Mbtps1	27	BP
GO:2001236	regulation of extrinsic apoptotic signaling pathway	22/1611	253/27834	0.0377313	0.404771	0.378677	Rb1cc1/Tmbim1/Sp100/Bcl2/Rffl/Gm48488/Bmp4/Tnfrsf10b/Gdnf/Tnfrsf12a/Itgav/Madd/Gm14023/Rbck1/Gclm/Hgf/Gm15587/Serpine1/Prdx2/Gclc/Faim/Srpx	22	BP
GO:0015850	organic hydroxy compound transport	19/1611	211/27834	0.0377701	0.404771	0.378677	Slc16a7/Xbp1/Osbpl7/Apob/Emb/Abcg1/Lipg/Osbp/Rbp4/Cftr/Slco1c1/Slco1b2/Ceacam5/Slco2b1/Gm15635/Msr1/Slc18a1/Ces1b/Slc26a6	19	BP
GO:0019233	sensory perception of pain	14/1611	143/27834	0.037881	0.404823	0.378726	Grm1/Aloxe3/Nlgn2/Itga2/Grin2a/Scn3a/Chrna4/Kcna2/Gm10300/Cdk5/Tacr1/Cxcl12/Dlg2/Ephb1	14	BP
GO:0050673	epithelial cell proliferation	14/1611	143/27834	0.037881	0.404823	0.378726	Xbp1/Esr2/Ptch1/Bmp4/Mmp14/Sema5a/Trp63/Ppard/Fshr/Nrarp/Tfap2c/Notch2/Gm12992/Kit	14	BP
GO:0006665	sphingolipid metabolic process	16/1611	170/27834	0.0380935	0.406526	0.380319	Sgpp2/9130409I23Rik/Aloxe3/Sptlc2/Serinc5/Fut4-ps1/Gm7276/St8sia6/Sptlc3/Gba2/Acer2/Kit/St8sia1/Sphk2/Acer3/Gla	16	BP
GO:0043583	ear development	27/1611	325/27834	0.038367	0.408873	0.382515	Bcl2/Ush2a/Otx1/3110039M20Rik/Six4/Gli3/Gm48488/Bmp4/Atp8a2/Osr2/Triobp/Alg10b/Itga8/Jag1/Fat4/Gm43539/Chd7/Kcnq4/Ece1/Gm9899/Ptpn11/6330403L08Rik/Atp6v1b1/Cecr2/Ntrk3/Myo7a/Kcnq1	27	BP
GO:0001658	branching involved in ureteric bud morphogenesis	7/1611	55/27834	0.0384873	0.409584	0.38318	Bcl2/Gli3/Ptch1/Bmp4/Gdnf/Fat4/Gm43539	7	BP
GO:0045933	positive regulation of muscle contraction	9/1611	79/27834	0.0385577	0.409763	0.383347	Nos1ap/Itga2/Adra1a/Ptger3/Kit/Tacr1/Atp2a1/Kcnq1/Ace2	9	BP
GO:0003206	cardiac chamber morphogenesis	17/1611	184/27834	0.0387142	0.410855	0.384369	Tnnt2/Ryr2/Bmp4/Gata4/Gm16136/Adamts1/Gata6/Rbp4/Jag1/Fkbp1a/Notch2/Chd7/Heyl/Gm15587/Slit2/Smo/Parva	17	BP
GO:0015085	calcium ion transmembrane transporter activity	15/1611	157/27834	0.0390305	0.413637	0.386972	Trpv3/Ryr2/Catsper3/Pkdrej/Grin2a/Slc8a1/Cacnb2/Itgav/Ryr3/Catsper4/Ryr1/Chrna7/Atp2a1/Mcoln1/Pkd1l3	15	MF
GO:0090288	negative regulation of cellular response to growth factor stimulus	18/1611	198/27834	0.0391147	0.413954	0.387269	Vwc2l/Gpc1/Sirt1/Xbp1/Epn2/Sostdc1/Chrd/Pdpk1/Fbn2/Adamtsl2/Gm44283/Creb3l1/Fbn1/Slit2/Cav2/Glg1/Nedd4/Cd109	18	BP
GO:0006643	membrane lipid metabolic process	21/1611	240/27834	0.039322	0.414835	0.388093	Sgpp2/9130409I23Rik/Pigl/Aloxe3/Sptlc2/Serinc5/Gm16278/Fut4-ps1/Mppe1/Gm7276/St8sia6/Sptlc3/Pigk/Gba2/Acer2/Kit/St8sia1/Sphk2/Acer3/Gla/Piga	21	BP
GO:1901136	carbohydrate derivative catabolic process	20/1611	226/27834	0.0393912	0.414835	0.388093	Gpc1/Npl/Nt5m/Vcan/Entpd4/Entpd4b/Gm43709/Gba2/Gusb/Pde1c/Adamts9/Gm15737/Edem1/Ogg1/Aicda/Acan/Pde4c/Pde4a/Nt5e/Gla	20	BP
GO:0010460	positive regulation of heart rate	5/1611	33/27834	0.0397101	0.414835	0.388093	Sirt1/Ryr2/Adra1a/Chrna7/Kcnq1	5	BP
GO:0017091	AU-rich element binding	5/1611	33/27834	0.0397101	0.414835	0.388093	Elavl4/Hnrnpd/Tia1/Elavl1/Elavl3	5	MF
GO:0019682	glyceraldehyde-3-phosphate metabolic process	5/1611	33/27834	0.0397101	0.414835	0.388093	Gm17823/Shpk/Rpia/Taldo1/D030055H07Rik	5	BP
GO:0033561	regulation of water loss via skin	5/1611	33/27834	0.0397101	0.414835	0.388093	Aloxe3/Krt1/Trp63/Scd3/Flg2	5	BP
GO:0060351	cartilage development involved in endochondral bone morphogenesis	5/1611	33/27834	0.0397101	0.414835	0.388093	Col1a1/Ghr/Col27a1/Comp/Mmp13	5	BP
GO:0050851	antigen receptor-mediated signaling pathway	16/1611	171/27834	0.0398622	0.414835	0.388093	Bcl2/Rc3h1/Itk/Pik3r1/Rnf31/Grap2/Nfam1/Pdpk1/H2-Ea/Rbck1/Nfatc2/Vav3/Shb/Pde4b/Sh2b2/Gm14731	16	BP
GO:0002040	sprouting angiogenesis	10/1611	92/27834	0.0399493	0.414835	0.388093	Jmjd6/Gm27401/Prl/Prl7d1/Bmp4/Sema5a/Nrarp/Slit2/Ephb4/Parva	10	BP
GO:0005254	chloride channel activity	10/1611	92/27834	0.0399493	0.414835	0.388093	Gabrg2/Slc26a2/Gabrr2/Clcnkb/Ttyh3/Cftr/Slc17a7/Glra3/Ano8/Slc26a6	10	MF
GO:0010517	regulation of phospholipase activity	10/1611	92/27834	0.0399493	0.414835	0.388093	Lrp1/Camk2b/Egfr/Itk/Ntrk2/Adra1a/Pdpk1/Pla2g5/Kit/Lpar2	10	BP
GO:0098876	vesicle-mediated transport to the plasma membrane	10/1611	92/27834	0.0399493	0.414835	0.388093	Ccdc93/Vamp4/Ank3/Kif13a/Exoc5/Rab26/Rab31/Vps35/D230025D16Rik/Golga4	10	BP
GO:0045494	photoreceptor cell maintenance	6/1611	44/27834	0.0400122	0.414835	0.388093	Ush2a/Spata7/Map1a/Abca4/Rho/Nphp3	6	BP
GO:0086002	cardiac muscle cell action potential involved in contraction	6/1611	44/27834	0.0400122	0.414835	0.388093	Ryr2/Kcnn2/A330093E20Rik/Cacnb2/Kcnq1/Scn2b	6	BP
GO:1904353	regulation of telomere capping	6/1611	44/27834	0.0400122	0.414835	0.388093	Pkib/Ercc4/Map3k4/Tnks2/Hnrnpd/Tnks	6	BP
GO:0032102	negative regulation of response to external stimulus	35/1611	444/27834	0.0402746	0.41699	0.390109	Slamf8/Gm19090/Havcr2/Crk/Gm49193/Sema5a/Krt1/Tarbp2/Plg/Ppard/Ptprs/Gpr17/Ptpn2/Il2ra/Lrig2/Ptger3/Pla2g5/Hgf/Gm15587/Slit2/Stap1/Serpine1/6330403L08Rik/Gm18584/Klrk1/Ceacam5/Siglecg/Chrna7/Gm18561/Prdx2/Vps35/Rnf26/Cd109/Nt5e/Ltf	35	BP
GO:0051216	cartilage development	17/1611	185/27834	0.0404291	0.417973	0.391028	Arid5a/Col1a1/Hoxb3/Smad5/Bmp4/Ghr/Osr2/Col11a2/Hoxd3/Col27a1/Nfib/Tyms/Sox5/Acan/Fgf4/Comp/Mmp13	17	BP
GO:0030148	sphingolipid biosynthetic process	11/1611	105/27834	0.0405928	0.417973	0.391028	Sgpp2/9130409I23Rik/Aloxe3/Sptlc2/Gm7276/St8sia6/Sptlc3/Acer2/St8sia1/Sphk2/Acer3	11	BP
GO:0048736	appendage development	22/1611	255/27834	0.0405948	0.417973	0.391028	Rab23/Flvcr1/Gli3/Gm48488/Ptch1/Bmp4/Osr2/Gm16136/Trp63/Bak1/Fbn2/Lrp4/Gm13966/Ttbk2/Notch2/Chd7/Ece1/C2cd3/Fgf4/Comp/Tmem231/Mmp13	22	BP
GO:0022600	digestive system process	12/1611	118/27834	0.0406938	0.417973	0.391028	F11r/Ezr/Rbp4/Slc2a2/Aco1/Ddi2/Sct/Muc2/Kcnq1/Ireb2/Pls1/Slc26a6	12	BP
GO:0050953	sensory perception of light stimulus	18/1611	199/27834	0.0407753	0.417973	0.391028	Ush2a/Col1a1/Gja3/Atp8a2/Cln5/Sema5a/Guca1b/Rbp4/Cacnb2/Pax6/Abca4/Gabrr2/Crybb2/Rho/Pde6h/Myo7a/Nob1/Mfrp	18	BP
GO:0055123	digestive system development	21/1611	241/27834	0.0408237	0.417973	0.391028	Bcl2/Xbp1/Egfr/Gli3/Ccnb1/Bmp4/Gata4/Ephb3/Trp63/Gata6/Nkx2-2os/Fat4/Gm43539/Wls/Tyms/Kit/Sec31a/6330403L08Rik/Smo/Sct/Nphp3	21	BP
GO:0022843	voltage-gated cation channel activity	15/1611	158/27834	0.0409143	0.417973	0.391028	Kcnb2/Kcnt2/Lrrc52/Catsper3/Kcnk9/Grin2a/Cacnb2/Itgav/Kcnq2/Kcna2/Kcnq4/Catsper4/Gm9899/Ryr1/Kcnq1	15	MF
GO:0032225	regulation of synaptic transmission, dopaminergic	4/1611	23/27834	0.041026	0.417973	0.391028	Gdnf/Kcnq4/Nat8l/Chrna7	4	BP
GO:0060123	regulation of growth hormone secretion	4/1611	23/27834	0.041026	0.417973	0.391028	Sirt1/Madd/Chd7/Ptpn11	4	BP
GO:0060452	positive regulation of cardiac muscle contraction	4/1611	23/27834	0.041026	0.417973	0.391028	Nos1ap/Adra1a/Kcnq1/Ace2	4	BP
GO:1901739	regulation of myoblast fusion	4/1611	23/27834	0.041026	0.417973	0.391028	Adgrb1/Nfatc2/Cxcl9/Cxcl12	4	BP
GO:1990001	inhibition of cysteine-type endopeptidase activity involved in apoptotic process	4/1611	23/27834	0.041026	0.417973	0.391028	Naip2/Naip5/Naip6/Naip1	4	BP
GO:0001822	kidney development	34/1611	430/27834	0.0412078	0.419155	0.392134	Bcl2/Ren1/Jmjd6/Gm27401/Six4/Gli3/Smad5/Hnrnpk/Ptch1/Irx2/Vcan/Gm4130/Gcnt4/Bmp4/Gdnf/Osr2/Adamts1/Itga8/Lrp4/Gm13966/Slc12a1/Fbn1/Jag1/Fat4/Gm43539/Notch2/Epha7/Heyl/Clcnkb/Slit2/Smo/Sec61a1/Aqp11/Nphp3	34	BP
GO:0010518	positive regulation of phospholipase activity	9/1611	80/27834	0.0413066	0.419155	0.392134	Camk2b/Egfr/Itk/Ntrk2/Adra1a/Pdpk1/Pla2g5/Kit/Lpar2	9	BP
GO:0031646	positive regulation of neurological system process	9/1611	80/27834	0.0413066	0.419155	0.392134	Nlgn2/Itga2/Shank3/Grin2a/Fgfbp3/Hgf/Chrna7/Pard3/Igsf9b	9	BP
GO:0015077	monovalent inorganic cation transmembrane transporter activity	38/1611	490/27834	0.0416232	0.420751	0.393627	Kcnb2/Slc4a3/Slc45a3/Kcnt2/Lrrc52/Grik2/Slc6a15/Slc36a1/Slc28a3/Slc12a7/Kcnk9/Slc11a2/Slc8a1/Slc23a1/Kcnn2/A330093E20Rik/Slc12a2/Slc6a7/Slc15a3/Scn3a/Scn2a/Slc12a1/Slc23a2/Kcnq2/Kcna2/Slc5a9/Kcnq4/Gm9899/Slc34a2/Slc12a9/Slc13a4/Atp6v1b1/Fxyd4/Slc17a7/Gm14382/Kcnq1/Slc12a3/Scn2b	38	MF
GO:1903312	negative regulation of mRNA metabolic process	16/1611	172/27834	0.0416891	0.420751	0.393627	Bard1/Pkp1/Gm2568/Acin1/Gdnf/Ccnt1/Gm18564/Gm18491/Gm18493/Tardbp/Hnrnpd/Gm18716/Obox6/Gm7964/Elavl1/Gm8424	16	BP
GO:0048640	negative regulation of developmental growth	14/1611	145/27834	0.0418265	0.420751	0.393627	Socs2/Bcl11a/Lgmn/Ptch1/Bmp4/Sema5a/Mapk11/Ptprs/Rbp4/Epha7/Cdk5/Slit2/Atxn2/Ankrd26	14	BP
GO:0030947	regulation of vascular endothelial growth factor receptor signaling pathway	7/1611	56/27834	0.0418758	0.420751	0.393627	Grb10/Epn2/Itgb3/Bmp4/Gm44283/Arnt/Nedd4	7	BP
GO:0051181	cofactor transport	7/1611	56/27834	0.0418758	0.420751	0.393627	Flvcr1/Slc25a19/Abcc1/Slc23a1/Slc16a12/Cubn/Slc23a2	7	BP
GO:0052742	phosphatidylinositol kinase activity	7/1611	56/27834	0.0418758	0.420751	0.393627	Pik3cg/Pik3r1/Pi4ka/Gm12992/Fgf5/Ptpn11/Fgf4	7	MF
GO:0061005	cell differentiation involved in kidney development	7/1611	56/27834	0.0418758	0.420751	0.393627	Gli3/Ptch1/Bmp4/Gdnf/Jag1/Notch2/Smo	7	BP
GO:0002067	glandular epithelial cell differentiation	8/1611	68/27834	0.0420825	0.420751	0.393627	Bmp4/Trp63/Pdpk1/Gata6/Rfx3/Pax6/Nkx2-2os/Smo	8	BP
GO:0034656	nucleobase-containing small molecule catabolic process	8/1611	68/27834	0.0420825	0.420751	0.393627	Nt5m/Entpd4/Entpd4b/Entpd7/Nudt5/Aicda/Nt5e/Entpd3	8	BP
GO:0030177	positive regulation of Wnt signaling pathway	17/1611	186/27834	0.0421982	0.420751	0.393627	Egfr/Col1a1/Naip2/Naip5/Naip6/Naip1/Sema5a/Tnks2/Nrarp/Usp8/Wls/Mllt3/Usp47/Tnks/Vps35/Ppp2r3a/Tbl1x	17	BP
GO:0048193	Golgi vesicle transport	34/1611	431/27834	0.0423486	0.420751	0.393627	Myo1b/Ccdc93/Klhl12/Vamp4/Spta1/Ank3/Trappc10/Trappc1/Nsf/Kif13a/Exoc5/Cog3/Racgap1/Rab26/Rab31/Mcfd2/Dctn4/Mppe1/Spire1/Klc2/Sec16a/Gm13547/Tbc1d14/Uso1/Snx8/Cyth3/Tex261/Cog7/Ddhd2/D230025D16Rik/Ap1g1/Col7a1/Golga4/Sec22c	34	BP
GO:0005262	calcium channel activity	13/1611	132/27834	0.0425402	0.420751	0.393627	Trpv3/Ryr2/Catsper3/Pkdrej/Grin2a/Cacnb2/Itgav/Ryr3/Catsper4/Ryr1/Chrna7/Mcoln1/Pkd1l3	13	MF
GO:0001077	proximal promoter DNA-binding transcription activator activity, RNA polymerase II-specific	31/1611	387/27834	0.042795	0.420751	0.393627	Elk4/Sirt1/Otx1/Camta2/Hoxb3/Six4/Esr2/Gli3/Hnrnpk/Gm4130/Trp63/Npas4/Rorb/Creb3l1/Pax6/Meis2/Sox12/Nfatc2/Tfap2c/5730488B01Rik/Nfib/Heyl/Tfap2e/Zbtb17/Dmtf1/Creb5/Foxj2/Fosb/Gm7964/Ebf3/Nfatc3	31	MF
GO:0043296	apical junction complex	15/1611	159/27834	0.042862	0.420751	0.393627	Fzd5/F11r/Cldn10/Mtdh/Cldn16/Strn/Magi3/Cyth3/Gm3836/Arhgap17/Atp7b/Pard3/Nectin1/Amotl2/Wnk3	15	CC
GO:0070252	actin-mediated cell contraction	11/1611	106/27834	0.0430252	0.420751	0.393627	Tnnt2/Ryr2/Kcnn2/A330093E20Rik/Cacnb2/Tpm2/Tnnt1/Parva/Kcnq1/Pard3/Scn2b	11	BP
GO:0008584	male gonad development	23/1611	271/27834	0.0431909	0.420751	0.393627	Bcl2/Ren1/Six4/Esr2/Ctsl/Ncoa4/Mmp14/Gata4/Fndc3a/Gdnf/Msh2/Fshr/Gata6/Sf1/Rbp4/Nr5a1/Tfap2c/Kit/6330403L08Rik/Mgst1/Utf1/Kcnq1/Wdr48	23	BP
GO:0001840	neural plate development	3/1611	14/27834	0.0436114	0.420751	0.393627	Ptch1/Zfp568/C2cd3	3	BP
GO:0005068	transmembrane receptor protein tyrosine kinase adaptor activity	3/1611	14/27834	0.0436114	0.420751	0.393627	Pik3r1/Stap1/Sh2b2	3	MF
GO:0006002	fructose 6-phosphate metabolic process	3/1611	14/27834	0.0436114	0.420751	0.393627	Gm17823/Pfkp/Taldo1	3	BP
GO:0006600	creatine metabolic process	3/1611	14/27834	0.0436114	0.420751	0.393627	Gamt/Ghr/A930016O22Rik	3	BP
GO:0006857	oligopeptide transport	3/1611	14/27834	0.0436114	0.420751	0.393627	Abcc1/Slc15a3/Slco1b2	3	BP
GO:0010040	response to iron(II) ion	3/1611	14/27834	0.0436114	0.420751	0.393627	Pik3r1/Aco1/Ireb2	3	BP
GO:0010623	programmed cell death involved in cell development	3/1611	14/27834	0.0436114	0.420751	0.393627	Fasl/Gm14023/Kit	3	BP
GO:0010885	regulation of cholesterol storage	3/1611	14/27834	0.0436114	0.420751	0.393627	Apob/Abcg1/Msr1	3	BP
GO:0015205	nucleobase transmembrane transporter activity	3/1611	14/27834	0.0436114	0.420751	0.393627	Slc28a3/Slc23a1/Slc23a2	3	MF
GO:0016446	somatic hypermutation of immunoglobulin genes	3/1611	14/27834	0.0436114	0.420751	0.393627	Exo1/Msh2/Aicda	3	BP
GO:0030422	production of siRNA involved in RNA interference	3/1611	14/27834	0.0436114	0.420751	0.393627	Tarbp2/Gm18584/Gm18561	3	BP
GO:0031340	positive regulation of vesicle fusion	3/1611	14/27834	0.0436114	0.420751	0.393627	Pla2g4a/Syt1/Doc2b	3	BP
GO:0043616	keratinocyte proliferation	3/1611	14/27834	0.0436114	0.420751	0.393627	Ptch1/Trp63/Ppard	3	BP
GO:0044218	other organism cell membrane	3/1611	14/27834	0.0436114	0.420751	0.393627	Plg/Gm43041/Ltf	3	CC
GO:0044279	other organism membrane	3/1611	14/27834	0.0436114	0.420751	0.393627	Plg/Gm43041/Ltf	3	CC
GO:0060050	positive regulation of protein glycosylation	3/1611	14/27834	0.0436114	0.420751	0.393627	Alg10b/Gm13547/Pomt1	3	BP
GO:0070296	sarcoplasmic reticulum calcium ion transport	3/1611	14/27834	0.0436114	0.420751	0.393627	Ryr2/Ryr1/Atp2a1	3	BP
GO:0072216	positive regulation of metanephros development	3/1611	14/27834	0.0436114	0.420751	0.393627	Lif/Gdnf/6330403L08Rik	3	BP
GO:0090209	negative regulation of triglyceride metabolic process	3/1611	14/27834	0.0436114	0.420751	0.393627	Pik3cg/Gm7107/Cdk8	3	BP
GO:0099068	postsynapse assembly	3/1611	14/27834	0.0436114	0.420751	0.393627	Nlgn2/Shank3/Lrp4	3	BP
GO:0099095	ligand-gated anion channel activity	3/1611	14/27834	0.0436114	0.420751	0.393627	Cftr/Slc17a7/Glra3	3	MF
GO:1903909	regulation of receptor clustering	3/1611	14/27834	0.0436114	0.420751	0.393627	Shank3/Lrp4/Gm49493	3	BP
GO:1904293	negative regulation of ERAD pathway	3/1611	14/27834	0.0436114	0.420751	0.393627	Derl3/Usp25/Usp14	3	BP
GO:0042113	B cell activation	21/1611	243/27834	0.0439523	0.422324	0.395099	Dock10/Bcl2/Exo1/Bcl11a/Pik3r1/Nfam1/Bak1/Plcl2/Msh2/Ptpn2/Rag2/Chrna4/5830417I10Rik/Gon4l/Notch2/Shb/Kit/Aicda/Chrna7/Adgrg3/Dock11	21	BP
GO:0008645	hexose transmembrane transport	6/1611	45/27834	0.0439956	0.422324	0.395099	Slc45a3/Ppard/Slc2a2/Slc5a9/Rab4b/Gm21983	6	BP
GO:0030032	lamellipodium assembly	6/1611	45/27834	0.0439956	0.422324	0.395099	Srgap2/Ajuba/Gm8468/Vav3/Kit/Pxn	6	BP
GO:0048786	presynaptic active zone	6/1611	45/27834	0.0439956	0.422324	0.395099	Ppfia4/Ntrk2/Gucy1b1/Rims3/Slc17a7/Syp	6	CC
GO:0015347	sodium-independent organic anion transmembrane transporter activity	5/1611	34/27834	0.0444194	0.424792	0.397408	Slc22a7/Slco1c1/Slco1b2/Slco2b1/Gm15635	5	MF
GO:0035909	aorta morphogenesis	5/1611	34/27834	0.0444194	0.424792	0.397408	Lrp1/Jag1/Chd7/Adamts9/Gm15737	5	BP
GO:1903859	regulation of dendrite extension	5/1611	34/27834	0.0444194	0.424792	0.397408	Syt1/Bcl11a/Hnrnpk/Gm4130/Gm7964	5	BP
GO:0033500	carbohydrate homeostasis	29/1611	359/27834	0.0445864	0.425856	0.398403	Bcl2/Adipor1/Hk1/Sirt1/Xbp1/Spop/G6pc/Hnrnpk/Ptch1/Gm4130/Pik3r1/Gata4/Ptpn2/Rbp4/Rab11fip2/Cry2/Pax6/Fbn1/Foxo1/Gclm/Ptpn11/Sh2b2/Serpine1/Ankrd26/Ffar3/Gm4083/Csmd1/Tent4b/Gclc	29	BP
GO:0046546	development of primary male sexual characteristics	23/1611	272/27834	0.044705	0.425903	0.398447	Bcl2/Ren1/Six4/Esr2/Ctsl/Ncoa4/Mmp14/Gata4/Fndc3a/Gdnf/Msh2/Fshr/Gata6/Sf1/Rbp4/Nr5a1/Tfap2c/Kit/6330403L08Rik/Mgst1/Utf1/Kcnq1/Wdr48	23	BP
GO:0019199	transmembrane receptor protein kinase activity	13/1611	133/27834	0.0447586	0.425903	0.398447	Ddr2/Egfr/Sostdc1/Ntrk2/Ephb3/Igf2r/Csf1r/Efna4/Epha7/Kit/Ephb4/Ntrk3/Ephb1	13	MF
GO:0030048	actin filament-based movement	13/1611	133/27834	0.0447586	0.425903	0.398447	Myo1b/Tnnt2/Ryr2/Kcnn2/A330093E20Rik/Cacnb2/Tpm2/Tnnt1/Myo7a/Parva/Kcnq1/Pard3/Scn2b	13	BP
GO:0019783	ubiquitin-like protein-specific protease activity	15/1611	160/27834	0.0448746	0.425946	0.398488	Usp37/Usp36/Usp25/Usp49/Usp14/Usp8/Usp13/Usp5/Usp29/Zim3/Usp17la/Usp47/Otud4/Wdr48/Usp9x	15	MF
GO:0021510	spinal cord development	15/1611	160/27834	0.0448746	0.425946	0.398488	Rab23/Mdga2/Gli3/Ptch1/Dpysl2/Gdnf/Grin2a/Chrd/Ptprs/Pax6/Nkx2-2os/Sox12/Slit2/Smo/Acan	15	BP
GO:0009411	response to UV	22/1611	258/27834	0.0451847	0.42613	0.39866	Bcl2/Gm28800/Sirt1/Egfr/Pik3r1/Nfatc4/Ercc4/Trp63/Map3k4/Bak1/Cdkn1a/Msh2/Gm44283/Sdf4/Triap1/Xpc/Obox6/Gm45101/Usp47/Wrn/Pclaf/Nedd4	22	BP
GO:0061333	renal tubule morphogenesis	10/1611	94/27834	0.0452402	0.42613	0.39866	Bcl2/Gli3/Ptch1/Irx2/Bmp4/Gdnf/Gm13966/Fat4/Gm43539/Col4a1	10	BP
GO:0097366	response to bronchodilator	10/1611	94/27834	0.0452402	0.42613	0.39866	Crk/Sftpa1/Bmp4/Dpysl2/Grin2a/Itgav/Foxo1/Gucy1b1/Drd5/Hnrnpd	10	BP
GO:0099565	chemical synaptic transmission, postsynaptic	10/1611	94/27834	0.0452402	0.42613	0.39866	Grm1/Grik2/Atxn1/Grin2a/Npas4/Chrna4/Cdk5/Slc17a7/Chrna7/Glra3	10	BP
GO:0001974	blood vessel remodeling	8/1611	69/27834	0.0452883	0.42613	0.39866	Lif/Ctsl/Bak1/Jag1/Chd7/Gm15587/Eln/Nfatc3	8	BP
GO:0002027	regulation of heart rate	12/1611	120/27834	0.0453452	0.42613	0.39866	Nos1ap/Sirt1/Ryr2/Pik3r1/Adra1a/Slc8a1/Cacnb2/Tnni3k/Ffar3/Chrna7/Kcnq1/Scn2b	12	BP
GO:0021532	neural tube patterning	7/1611	57/27834	0.0454517	0.42613	0.39866	Rab23/Gli3/Gm48488/Ptch1/Bmp4/Pax6/Smo	7	BP
GO:0048488	synaptic vesicle endocytosis	7/1611	57/27834	0.0454517	0.42613	0.39866	Pip5k1c/Syt1/Nlgn2/Dennd1a/Cdk5/Syp/Ophn1	7	BP
GO:0048873	homeostasis of number of cells within a tissue	7/1611	57/27834	0.0454517	0.42613	0.39866	Bcl2/Cd7/Exoc5/Gm15587/Ptpn11/Smo/Kmt2a	7	BP
GO:1904469	positive regulation of tumor necrosis factor secretion	7/1611	57/27834	0.0454517	0.42613	0.39866	Arid5a/Fzd5/Cd84/Havcr2/Ifih1/Cyp2j9/Lrrfip2	7	BP
GO:0097306	cellular response to alcohol	16/1611	174/27834	0.0455212	0.426259	0.39878	Arpc2/Osbpl7/Hnrnpk/Ptch1/Gm4130/Adamts1/Npas4/Pax6/Ptger3/Serpine1/Cftr/Smo/Gm7964/Glra3/Ireb2/L1cam	16	BP
GO:0002064	epithelial cell development	26/1611	316/27834	0.0457149	0.427549	0.399987	F11r/Xbp1/Esr2/Bmp4/Fndc3a/Gm16136/Triobp/Alg10b/Trp63/Ezr/Pdpk1/Notch4/Ptprs/Fshr/Rfx3/Pax6/Jag1/Nkx2-2os/Tfap2c/Notch2/Tyms/Rilpl2/Smo/Myo7a/Muc2/Pard3	26	BP
GO:0043270	positive regulation of ion transport	34/1611	434/27834	0.045913	0.428877	0.401229	Lrrc52/Nos1ap/Ank3/Acsl6/Pirt/Trpv3/Ryr2/Bmp4/Atp8a2/Dpysl2/Gdnf/Shank3/Alg10b/Cldn16/Pdpk1/Bak1/Chrm1/Cacnb2/Gm14023/Chrna4/Nat8l/Cxcl3/Cxcl2/Cxcl9/Triap1/Serpine1/Cftr/Cxcl12/Kcnq1/Slc18a1/Cyp4f18/Gm47674/Wnk3/Ace2	34	BP
GO:0022898	regulation of transmembrane transporter activity	28/1611	346/27834	0.0468525	0.434726	0.406701	Cab39/Bcl2/Lrrc52/Nos1ap/Hk1/Ank3/Pirt/Nlgn2/Ryr2/Ubqln1/Bmp4/Shank3/Alg10b/Cacnb2/Stom/Gm44283/Fkbp1a/Chrna4/Ptpn3/Pde4b/Cftr/Fxyd4/Olfr683/Kcnq1/Scn2b/Nedd4/Gnb5/Wnk3	28	BP
GO:0004012	phospholipid-translocating ATPase activity	4/1611	24/27834	0.0470512	0.434726	0.406701	Atp8b3/Atp8a2/Abcc1/Abca4	4	MF
GO:0004114	3',5'-cyclic-nucleotide phosphodiesterase activity	4/1611	24/27834	0.0470512	0.434726	0.406701	Pde4b/Pde1c/Pde4c/Pde4a	4	MF
GO:0009950	dorsal/ventral axis specification	4/1611	24/27834	0.0470512	0.434726	0.406701	Fzd5/Lrp4/Pax6/Cxxc4	4	BP
GO:0015106	bicarbonate transmembrane transporter activity	4/1611	24/27834	0.0470512	0.434726	0.406701	Slc4a3/Slc26a2/Cftr/Slc26a6	4	MF
GO:0031290	retinal ganglion cell axon guidance	4/1611	24/27834	0.0470512	0.434726	0.406701	Ephb3/Epha7/Slit2/Ephb1	4	BP
GO:0034706	sodium channel complex	4/1611	24/27834	0.0470512	0.434726	0.406701	Grik2/Scn3a/Scn2a/Scn2b	4	CC
GO:0048841	regulation of axon extension involved in axon guidance	4/1611	24/27834	0.0470512	0.434726	0.406701	Sema5a/Dscam/Plxna4/Cxcl12	4	BP
GO:0090190	positive regulation of branching involved in ureteric bud morphogenesis	4/1611	24/27834	0.0470512	0.434726	0.406701	Six4/Bmp4/Gdnf/Smo	4	BP
GO:0031018	endocrine pancreas development	9/1611	82/27834	0.0471936	0.434989	0.406948	Bmp4/Pdpk1/Gata6/Rfx3/Pax6/Nkx2-2os/Slc2a2/Foxo1/Smo	9	BP
GO:0035869	ciliary transition zone	9/1611	82/27834	0.0471936	0.434989	0.406948	Ush2a/Spata7/Ttbk2/Gm14021/Tmem67/Tctn2/Myo7a/Tmem231/Bbs9	9	CC
GO:0015238	drug transmembrane transporter activity	12/1611	121/27834	0.0478031	0.439336	0.411014	Slc36a1/Slc47a2/Slc25a19/Abcc1/Slc25a41/Slc6a7/Slc16a12/Slco1b2/Slc17a7/Slc7a2/Slc26a6/Slc7a3	12	MF
GO:0071804	cellular potassium ion transport	17/1611	189/27834	0.0478377	0.439336	0.411014	Kcnb2/Kcnt2/Lrrc52/Grik2/Slc12a7/Kcnk9/Kcnn2/A330093E20Rik/Slc12a2/Slc12a1/Kcnq2/Kcna2/Kcnq4/Gm9899/Slc12a9/Fxyd4/Kcnq1	17	BP
GO:0071805	potassium ion transmembrane transport	17/1611	189/27834	0.0478377	0.439336	0.411014	Kcnb2/Kcnt2/Lrrc52/Grik2/Slc12a7/Kcnk9/Kcnn2/A330093E20Rik/Slc12a2/Slc12a1/Kcnq2/Kcna2/Kcnq4/Gm9899/Slc12a9/Fxyd4/Kcnq1	17	BP
GO:0006029	proteoglycan metabolic process	10/1611	95/27834	0.0480552	0.440804	0.412388	Gpc1/Dse/Chst3/Cant1/Vcan/Ndst2/Ppard/Chst8/Acan/Chst15	10	BP
GO:0050854	regulation of antigen receptor-mediated signaling pathway	11/1611	108/27834	0.0481865	0.441479	0.413019	Rc3h1/Nfam1/Ezr/Ubash3a/Btnl1/Plcl2/Ptpn2/5730488B01Rik/Stap1/Ceacam5/Usp9x	11	BP
GO:0045216	cell-cell junction organization	22/1611	260/27834	0.048447	0.443334	0.414754	Bcl2/F11r/Pip5k1c/Nlgn2/Itga2/Ajuba/Mtdh/Gm16136/Pdpk1/Strn/Csf1r/Itgav/Hipk1/Rcc2/Pxn/Gm3836/Ceacam5/Gm4673/Pard3/Nectin1/Cadm1/Peak1	22	BP
GO:0048641	regulation of skeletal muscle tissue development	8/1611	70/27834	0.04865	0.443884	0.415269	Gpc1/Bcl2/Six4/Nr1d2/Ip6k3/Cdon/Ephb1/Gm14731	8	BP
GO:0060675	ureteric bud morphogenesis	8/1611	70/27834	0.04865	0.443884	0.415269	Bcl2/Gli3/Ptch1/Bmp4/Gdnf/Gm13966/Fat4/Gm43539	8	BP
GO:0032409	regulation of transporter activity	29/1611	362/27834	0.0486814	0.443884	0.415269	Cab39/Bcl2/Lrrc52/Nos1ap/Hk1/Ank3/Pirt/Nlgn2/Ryr2/Ubqln1/Bmp4/Shank3/Alg10b/Cacnb2/Stom/Gm44283/Fkbp1a/Chrna4/Ptpn3/Pde4b/Cftr/Fxyd4/Olfr683/Kcnq1/Kmt2a/Scn2b/Nedd4/Gnb5/Wnk3	29	BP
GO:0051282	regulation of sequestering of calcium ion	15/1611	162/27834	0.0490981	0.445035	0.416346	Fasl/Itgb3/Ryr2/Ero1l/Pdpk1/Slc8a1/Itgav/Ryr3/Fkbp1a/Chd7/Catsper4/Cxcl9/Ryr1/Mcoln1/Gm47674	15	BP
GO:0007029	endoplasmic reticulum organization	7/1611	58/27834	0.0492175	0.445035	0.416346	Rab18/Sec16a/Sec31a/Get4/Cav2/Sec61a1/Tmcc1	7	BP
GO:0015909	long-chain fatty acid transport	7/1611	58/27834	0.0492175	0.445035	0.416346	Pla2g4a/Abcc1/Slc27a4/Pla2g5/Gm18957/Acsl1/Slc27a1	7	BP
GO:0045616	regulation of keratinocyte differentiation	7/1611	58/27834	0.0492175	0.445035	0.416346	Cyp27b1/Alox8/Ctsl/Gm16136/Trp63/Gm4083/Cd109	7	BP
GO:0048278	vesicle docking	7/1611	58/27834	0.0492175	0.445035	0.416346	Stx6/Cep83/Syt1/Rab26/Uso1/Cav2/Cftr	7	BP
GO:1901658	glycosyl compound catabolic process	7/1611	58/27834	0.0492175	0.445035	0.416346	Nt5m/Entpd4/Entpd4b/Gba2/Aicda/Nt5e/Gla	7	BP
GO:0005158	insulin receptor binding	5/1611	35/27834	0.0494484	0.445035	0.416346	Grb10/Pik3r1/Pdpk1/Slc2a2/Ptpn11	5	MF
GO:0008519	ammonium transmembrane transporter activity	5/1611	35/27834	0.0494484	0.445035	0.416346	Slc22a16/Slc12a2/Slc44a5/Rhcg/Slc18a1	5	MF
GO:0030507	spectrin binding	5/1611	35/27834	0.0494484	0.445035	0.416346	Ank3/Epb41/Add2/Rho/Myo7a	5	MF
GO:0035994	response to muscle stretch	5/1611	35/27834	0.0494484	0.445035	0.416346	Ankrd23/Gm42417/Ryr2/Slc8a1/Ece1	5	BP
GO:0072488	ammonium transmembrane transport	5/1611	35/27834	0.0494484	0.445035	0.416346	Slc22a16/Slc12a2/Slc44a5/Rhcg/Slc18a1	5	BP
GO:0006813	potassium ion transport	18/1611	204/27834	0.0498494	0.445131	0.416436	Kcnb2/Kcnt2/Lrrc52/Grik2/Nsf/Slc12a7/Kcnk9/Kcnn2/A330093E20Rik/Slc12a2/Slc12a1/Kcnq2/Kcna2/Kcnq4/Gm9899/Slc12a9/Fxyd4/Kcnq1	18	BP
GO:0010955	negative regulation of protein processing	9/1611	83/27834	0.0503354	0.445131	0.416436	C4bp/Gm48488/Naip2/Naip5/Naip6/Naip1/Serpine1/Usp17la/Glg1	9	BP
GO:1903318	negative regulation of protein maturation	9/1611	83/27834	0.0503354	0.445131	0.416436	C4bp/Gm48488/Naip2/Naip5/Naip6/Naip1/Serpine1/Usp17la/Glg1	9	BP
GO:0045765	regulation of angiogenesis	38/1611	498/27834	0.0508029	0.445131	0.416436	Sp100/Fasl/Sirt1/Lif/Xbp1/Epn2/Itgb3/Prl/Gm11356/Prl7d1/Gata4/Sema5a/Mtdh/Adgrb1/Krt1/Adamts1/Plg/Tnfrsf12a/Pdpk1/Notch4/Gata6/Creb3l1/Gm14023/Sema4a/Sars/Ago1/Hgf/Gm15587/Pxn/Gtf2i/Serpine1/Adamts9/Gm15737/Foxj2/Gm3836/Ceacam5/Chrna7/Gm14731	38	BP
GO:0072527	pyrimidine-containing compound metabolic process	11/1611	109/27834	0.0509182	0.445131	0.416436	Nt5m/Slc25a19/Entpd4/Entpd4b/Uckl1os/Tyms/Ogg1/Aicda/Gm4083/Nt5e/Ctps2	11	BP
GO:0051965	positive regulation of synapse assembly	10/1611	96/27834	0.0509854	0.445131	0.416436	Nlgn2/Ntrk2/Slitrk5/Adgrb1/Ephb3/Flrt1/Lingo4/Adgrl3/Ntrk3/Ephb1	10	BP
GO:0031062	positive regulation of histone methylation	8/1611	71/27834	0.0521697	0.445131	0.416436	Sirt1/Xbp1/Asxl2/L3mbtl2/4930404I05Rik/Gfi1b/Auts2/Kmt2a	8	BP
GO:0072171	mesonephric tubule morphogenesis	8/1611	71/27834	0.0521697	0.445131	0.416436	Bcl2/Gli3/Ptch1/Bmp4/Gdnf/Gm13966/Fat4/Gm43539	8	BP
GO:1900024	regulation of substrate adhesion-dependent cell spreading	8/1611	71/27834	0.0521697	0.445131	0.416436	Arpc2/Crk/Itgb3/Dock5/Triobp/Prex1/Postn/Rcc2	8	BP
GO:2000249	regulation of actin cytoskeleton reorganization	8/1611	71/27834	0.0521697	0.445131	0.416436	Arpc2/F11r/Ctsl/Hcls1/Csf1r/Cdk5/Stap1/Ntrk3	8	BP
GO:0001518	voltage-gated sodium channel complex	3/1611	15/27834	0.0522336	0.445131	0.416436	Scn3a/Scn2a/Scn2b	3	CC
GO:0001845	phagolysosome assembly	3/1611	15/27834	0.0522336	0.445131	0.416436	Myo7a/Rab39/Srpx	3	BP
GO:0001931	uropod	3/1611	15/27834	0.0522336	0.445131	0.416436	Pip5k1c/Flot2/Ezr	3	CC
GO:0006105	succinate metabolic process	3/1611	15/27834	0.0522336	0.445131	0.416436	Sdha/Ghr/Gm19102	3	BP
GO:0010745	negative regulation of macrophage derived foam cell differentiation	3/1611	15/27834	0.0522336	0.445131	0.416436	Itgb3/Abcg1/Itgav	3	BP
GO:0014842	regulation of skeletal muscle satellite cell proliferation	3/1611	15/27834	0.0522336	0.445131	0.416436	4930404I05Rik/Ppard/Ephb1	3	BP
GO:0015095	magnesium ion transmembrane transporter activity	3/1611	15/27834	0.0522336	0.445131	0.416436	Mmgt2/Cldn16/Zdhhc13	3	MF
GO:0015116	sulfate transmembrane transporter activity	3/1611	15/27834	0.0522336	0.445131	0.416436	Slc26a2/Slc13a4/Slc26a6	3	MF
GO:0021554	optic nerve development	3/1611	15/27834	0.0522336	0.445131	0.416436	Gli3/Kcna2/Ephb1	3	BP
GO:0021702	cerebellar Purkinje cell differentiation	3/1611	15/27834	0.0522336	0.445131	0.416436	Agtpbp1/Atxn2/Cend1	3	BP
GO:0031254	cell trailing edge	3/1611	15/27834	0.0522336	0.445131	0.416436	Pip5k1c/Flot2/Ezr	3	CC
GO:0031432	titin binding	3/1611	15/27834	0.0522336	0.445131	0.416436	Ankrd23/Gm42417/Obscn	3	MF
GO:0031652	positive regulation of heat generation	3/1611	15/27834	0.0522336	0.445131	0.416436	Pla2g4a/Ptger3/Slc27a1	3	BP
GO:0032463	negative regulation of protein homooligomerization	3/1611	15/27834	0.0522336	0.445131	0.416436	Bcl11a/Vps35/Lamp2	3	BP
GO:0034374	low-density lipoprotein particle remodeling	3/1611	15/27834	0.0522336	0.445131	0.416436	Apob/Abcg1/Pla2g5	3	BP
GO:0035330	regulation of hippo signaling	3/1611	15/27834	0.0522336	0.445131	0.416436	Ajuba/Wtip/Limd1	3	BP
GO:0043497	regulation of protein heterodimerization activity	3/1611	15/27834	0.0522336	0.445131	0.416436	Bcl2/Bak1/Cdon	3	BP
GO:0046133	pyrimidine ribonucleoside catabolic process	3/1611	15/27834	0.0522336	0.445131	0.416436	Entpd4/Entpd4b/Aicda	3	BP
GO:0046581	intercellular canaliculus	3/1611	15/27834	0.0522336	0.445131	0.416436	Mtdh/Gm3836/Mmp13	3	CC
GO:0051764	actin crosslink formation	3/1611	15/27834	0.0522336	0.445131	0.416436	Tnnt2/Eps8/Pls1	3	BP
GO:0060339	negative regulation of type I interferon-mediated signaling pathway	3/1611	15/27834	0.0522336	0.445131	0.416436	Gm49193/Ptpn2/Adar	3	BP
GO:0060453	regulation of gastric acid secretion	3/1611	15/27834	0.0522336	0.445131	0.416436	Ptger3/Sct/Kcnq1	3	BP
GO:0061140	lung secretory cell differentiation	3/1611	15/27834	0.0522336	0.445131	0.416436	Gata6/Fndc3b/Nfib	3	BP
GO:0061430	bone trabecula morphogenesis	3/1611	15/27834	0.0522336	0.445131	0.416436	Col1a1/Fbn2/Plxnb1	3	BP
GO:0086011	membrane repolarization during action potential	3/1611	15/27834	0.0522336	0.445131	0.416436	Kcnn2/A330093E20Rik/Kcnq1	3	BP
GO:0086013	membrane repolarization during cardiac muscle cell action potential	3/1611	15/27834	0.0522336	0.445131	0.416436	Kcnn2/A330093E20Rik/Kcnq1	3	BP
GO:0099622	cardiac muscle cell membrane repolarization	3/1611	15/27834	0.0522336	0.445131	0.416436	Kcnn2/A330093E20Rik/Kcnq1	3	BP
GO:1902358	sulfate transmembrane transport	3/1611	15/27834	0.0522336	0.445131	0.416436	Slc26a2/Slc13a4/Slc26a6	3	BP
GO:1903830	magnesium ion transmembrane transport	3/1611	15/27834	0.0522336	0.445131	0.416436	Mmgt2/Cldn16/Zdhhc13	3	BP
GO:1903894	regulation of IRE1-mediated unfolded protein response	3/1611	15/27834	0.0522336	0.445131	0.416436	Trim80/Bfar/Bak1	3	BP
GO:1904262	negative regulation of TORC1 signaling	3/1611	15/27834	0.0522336	0.445131	0.416436	Sesn1/Szt2/Depdc5	3	BP
GO:2000018	regulation of male gonad development	3/1611	15/27834	0.0522336	0.445131	0.416436	Nr5a1/Gm14023/Cftr	3	BP
GO:2000322	regulation of glucocorticoid receptor signaling pathway	3/1611	15/27834	0.0522336	0.445131	0.416436	Ntrk2/Gm2245/Cry2	3	BP
GO:2001204	regulation of osteoclast development	3/1611	15/27834	0.0522336	0.445131	0.416436	Fbn1/Notch2/Ltf	3	BP
GO:0010762	regulation of fibroblast migration	6/1611	47/27834	0.0526817	0.445131	0.416436	Ddr2/Rffl/Itgb3/Slc8a1/Mta2/Rcc2	6	BP
GO:0016303	1-phosphatidylinositol-3-kinase activity	6/1611	47/27834	0.0526817	0.445131	0.416436	Pik3cg/Pik3r1/Gm12992/Fgf5/Ptpn11/Fgf4	6	MF
GO:0030551	cyclic nucleotide binding	6/1611	47/27834	0.0526817	0.445131	0.416436	Popdc3/Gm14252/Pde4b/Pde1c/Pde4a/Prkar2a	6	MF
GO:0031102	neuron projection regeneration	6/1611	47/27834	0.0526817	0.445131	0.416436	Bcl2/Nos1ap/Chst3/Vcan/Matn2/Smo	6	BP
GO:0032228	regulation of synaptic transmission, GABAergic	6/1611	47/27834	0.0526817	0.445131	0.416436	Nlgn2/Adra1a/Plcl2/Npas4/Tacr1/Nps	6	BP
GO:0043500	muscle adaptation	6/1611	47/27834	0.0526817	0.445131	0.416436	Camta2/Gata4/Gata6/Gm15587/Nfatc3/Ireb2	6	BP
GO:0070897	transcription preinitiation complex assembly	6/1611	47/27834	0.0526817	0.445131	0.416436	Smarcb1/Baz2a/Taf1b/Taf7/Taf12/Gtf2a2	6	BP
GO:0071322	cellular response to carbohydrate stimulus	14/1611	150/27834	0.0529417	0.445131	0.416436	Bcl2/Xbp1/Hnrnpk/Gm4130/Gata4/Rps6ka2/Rab11fip2/Pax6/Gclm/Eln/Serpine1/Gm4083/Gclc/Slc26a6	14	BP
GO:0014068	positive regulation of phosphatidylinositol 3-kinase signaling	12/1611	123/27834	0.0529896	0.445131	0.416436	Gm16587/Sirt1/Ntrk2/Hcls1/Ppard/Fshr/Gm44283/Hgf/Kit/6330403L08Rik/Nedd4/Plxnb1	12	BP
GO:0030665	clathrin-coated vesicle membrane	12/1611	123/27834	0.0529896	0.445131	0.416436	Fzd5/Vamp4/Egfr/Epn2/Apob/Igf2r/H2-Ea/Dennd1a/Cftr/Slc17a7/Slc18a1/Ap1g1	12	CC
GO:1903035	negative regulation of response to wounding	12/1611	123/27834	0.0529896	0.445131	0.416436	Crk/Krt1/Plg/Ptprs/Lrig2/Ptger3/Gm15587/Serpine1/6330403L08Rik/Ceacam5/Siglecg/Cd109	12	BP
GO:0004112	cyclic-nucleotide phosphodiesterase activity	4/1611	25/27834	0.0535393	0.445131	0.416436	Pde4b/Pde1c/Pde4c/Pde4a	4	MF
GO:0005402	carbohydrate:cation symporter activity	4/1611	25/27834	0.0535393	0.445131	0.416436	Slc45a3/Slc23a1/Slc23a2/Slc5a9	4	MF
GO:0006978	DNA damage response, signal transduction by p53 class mediator resulting in transcription of p21 class mediator	4/1611	25/27834	0.0535393	0.445131	0.416436	Sp100/Trp63/Cdkn1a/Kat5	4	BP
GO:0008090	retrograde axonal transport	4/1611	25/27834	0.0535393	0.445131	0.416436	Dst/Map1a/Dlg2/Tmem108	4	BP
GO:0008373	sialyltransferase activity	4/1611	25/27834	0.0535393	0.445131	0.416436	St3gal1/Gm7276/St8sia6/St8sia1	4	MF
GO:0019430	removal of superoxide radicals	4/1611	25/27834	0.0535393	0.445131	0.416436	Fancc/Gm15587/Sod3/Prdx2	4	BP
GO:0032460	negative regulation of protein oligomerization	4/1611	25/27834	0.0535393	0.445131	0.416436	Bcl11a/Gm10300/Vps35/Lamp2	4	BP
GO:0060077	inhibitory synapse	4/1611	25/27834	0.0535393	0.445131	0.416436	Igsf9/Gabrg2/Nlgn2/Igsf9b	4	CC
GO:0060766	negative regulation of androgen receptor signaling pathway	4/1611	25/27834	0.0535393	0.445131	0.416436	Sirt1/Esr2/Gm2245/Heyl	4	BP
GO:0070227	lymphocyte apoptotic process	4/1611	25/27834	0.0535393	0.445131	0.416436	Fasl/Gli3/Bak1/Il2ra	4	BP
GO:0097503	sialylation	4/1611	25/27834	0.0535393	0.445131	0.416436	St3gal1/Gm7276/St8sia6/St8sia1	4	BP
GO:1900115	extracellular regulation of signal transduction	4/1611	25/27834	0.0535393	0.445131	0.416436	Esr2/Fbn2/Fbn1/Il18bp	4	BP
GO:1900116	extracellular negative regulation of signal transduction	4/1611	25/27834	0.0535393	0.445131	0.416436	Esr2/Fbn2/Fbn1/Il18bp	4	BP
GO:2000738	positive regulation of stem cell differentiation	4/1611	25/27834	0.0535393	0.445131	0.416436	Bmp4/Gata4/Gata6/Sox5	4	BP
GO:0016528	sarcoplasm	9/1611	84/27834	0.0536117	0.445131	0.416436	Nos1ap/Ank3/Ryr2/Srl/Pomt1/Ryr3/Fkbp1a/Ryr1/Atp2a1	9	CC
GO:0031214	biomineral tissue development	9/1611	84/27834	0.0536117	0.445131	0.416436	Ddr2/Cyp27b1/Col1a1/Phospho1/Foxo1/Ibsp/Mmp13/Nectin1/Wdr72	9	BP
GO:0061448	connective tissue development	22/1611	263/27834	0.0536534	0.445131	0.416436	Arid5a/Xbp1/Col1a1/Hoxb3/Smad5/Bmp4/Ghr/Oxct1/Osr2/Ppard/Col11a2/Hoxd3/Col27a1/Nfib/Tyms/Creb5/Sox5/Acan/Fgf4/Comp/Fto/Mmp13	22	BP
GO:2001251	negative regulation of chromosome organization	16/1611	178/27834	0.0539208	0.445852	0.41711	Sirt1/Smarcb1/Pinx1/L3mbtl2/Ercc4/Taf7/Dcp2/Tnks2/Gfi1b/5730488B01Rik/Kdm5a/Aicda/Usp17la/Tnks/Tent4b/Pif1	16	BP
GO:0001047	core promoter binding	17/1611	192/27834	0.053991	0.445852	0.41711	Elk4/Pou2f1/Smarcb1/Baz2a/Wbp2/Taf1b/Esr2/Nr1d2/Irf9/Pax6/Tfap2c/Sars/Ago1/Zbtb17/Kdm5a/Obox6/Gm45101	17	MF
GO:0007601	visual perception	17/1611	192/27834	0.053991	0.445852	0.41711	Col1a1/Gja3/Atp8a2/Cln5/Sema5a/Guca1b/Rbp4/Cacnb2/Pax6/Abca4/Gabrr2/Crybb2/Rho/Pde6h/Myo7a/Nob1/Mfrp	17	BP
GO:0045178	basal part of cell	10/1611	97/27834	0.054032	0.445852	0.41711	Mpp4/Itga2/Slc11a2/Slc23a1/Slc23a2/Kcnq4/Ceacam5/Rhcg/Slco2b1/Gm15635	10	CC
GO:0050686	negative regulation of mRNA processing	10/1611	97/27834	0.054032	0.445852	0.41711	Bard1/Acin1/Ccnt1/Gm18564/Gm18491/Gm18493/Gm18716/Obox6/Gm7964/Gm8424	10	BP
GO:0005267	potassium channel activity	13/1611	137/27834	0.0544362	0.447343	0.418505	Kcnb2/Kcnt2/Lrrc52/Grik2/Kcnk9/Kcnn2/A330093E20Rik/Kcnq2/Kcna2/Kcnq4/Gm9899/Fxyd4/Kcnq1	13	MF
GO:0003323	type B pancreatic cell development	5/1611	36/27834	0.0547982	0.447343	0.418505	Bmp4/Pdpk1/Rfx3/Nkx2-2os/Smo	5	BP
GO:0003899	DNA-directed 5'-3' RNA polymerase activity	5/1611	36/27834	0.0547982	0.447343	0.418505	Polr3g/Polr3a/Polr3h/Gm20517/Polr1a	5	MF
GO:0010869	regulation of receptor biosynthetic process	5/1611	36/27834	0.0547982	0.447343	0.418505	Itgb3/Hnrnpk/Gm4130/Itgav/Gm7964	5	BP
GO:0043252	sodium-independent organic anion transport	5/1611	36/27834	0.0547982	0.447343	0.418505	Slc22a7/Slco1c1/Slco1b2/Slco2b1/Gm15635	5	BP
GO:0070034	telomerase RNA binding	5/1611	36/27834	0.0547982	0.447343	0.418505	Smg7/Pinx1/Parn/Dcp2/Tent4b	5	MF
GO:0071709	membrane assembly	5/1611	36/27834	0.0547982	0.447343	0.418505	Ank3/Nlgn2/Flot2/Lrp4/Cav2	5	BP
GO:0071887	leukocyte apoptotic process	5/1611	36/27834	0.0547982	0.447343	0.418505	Fasl/Gli3/Bak1/Il2ra/4931431B13Rik	5	BP
GO:2000010	positive regulation of protein localization to cell surface	5/1611	36/27834	0.0547982	0.447343	0.418505	Hnrnpk/Gm4130/Map1a/Lrig2/Gm7964	5	BP
GO:2000637	positive regulation of gene silencing by miRNA	5/1611	36/27834	0.0547982	0.447343	0.418505	Egfr/Bmp4/Ajuba/Wtip/Limd1	5	BP
GO:0048365	Rac GTPase binding	8/1611	72/27834	0.0558488	0.454948	0.425619	Srgap2/Gm8468/Prex1/Vav3/Rcc2/Eps8/Mtss2/Cdkl5	8	MF
GO:0060350	endochondral bone morphogenesis	8/1611	72/27834	0.0558488	0.454948	0.425619	Col1a1/Phospho1/Bmp4/Mmp14/Ghr/Col27a1/Comp/Mmp13	8	BP
GO:0071248	cellular response to metal ion	25/1611	308/27834	0.0560876	0.456406	0.426984	Spag16/Ank3/Syt1/Egfr/Lgmn/Ccnb1/Nfatc4/Slc11a2/Grin2a/Rasgrp2/Ryr3/Gm15587/Gm9899/Eln/Serpine1/Ogg1/Fosb/Ryr1/Dlg2/Mcoln1/Atp7b/Glra3/Slc18a1/Nfatc3/Ireb2	25	BP
GO:0021543	pallium development	26/1611	323/27834	0.0566387	0.460401	0.430721	Bcl2/Srgap2/Egfr/3110039M20Rik/Gli3/Hnrnpk/Ntrk2/Gm4130/Grin2a/Ptprs/Pax6/Tfap2c/Fat4/Gm43539/5730488B01Rik/Mfsd2a/Cdk5/Slit2/Smo/Gm7964/Tacc2/Sct/Cdon/Rnf7/Tmem108/Usp9x	26	BP
GO:0071326	cellular response to monosaccharide stimulus	13/1611	138/27834	0.0570615	0.463016	0.433167	Bcl2/Xbp1/Hnrnpk/Gm4130/Gata4/Rab11fip2/Pax6/Gclm/Eln/Serpine1/Gm4083/Gclc/Slc26a6	13	BP
GO:0032412	regulation of ion transmembrane transporter activity	27/1611	338/27834	0.0570816	0.463016	0.433167	Cab39/Lrrc52/Nos1ap/Hk1/Ank3/Pirt/Nlgn2/Ryr2/Ubqln1/Bmp4/Shank3/Alg10b/Cacnb2/Stom/Gm44283/Fkbp1a/Chrna4/Ptpn3/Pde4b/Cftr/Fxyd4/Olfr683/Kcnq1/Scn2b/Nedd4/Gnb5/Wnk3	27	BP
GO:0072350	tricarboxylic acid metabolic process	7/1611	60/27834	0.0573267	0.464025	0.434112	Sdha/Ghr/Me2/Dhtkd1/Aco1/Gm19102/Idh3g	7	BP
GO:0086003	cardiac muscle cell contraction	6/1611	48/27834	0.0573883	0.464025	0.434112	Ryr2/Kcnn2/A330093E20Rik/Cacnb2/Kcnq1/Scn2b	6	BP
GO:1900026	positive regulation of substrate adhesion-dependent cell spreading	6/1611	48/27834	0.0573883	0.464025	0.434112	Arpc2/Crk/Itgb3/Dock5/Triobp/Prex1	6	BP
GO:0005765	lysosomal membrane	23/1611	280/27834	0.0582342	0.466116	0.436068	Tmbim1/Abcd4/Cln5/Nfam1/Slc11a2/Igf2r/H2-Ea/Slc15a3/Abca2/Stom/Szt2/Slc30a2/Depdc5/Mios/Cftr/Mgst1/Plekhf1/Sphk2/Myo7a/Mcoln1/Ap1g1/Tmem30a/Lamp2	23	CC
GO:0008016	regulation of heart contraction	23/1611	280/27834	0.0582342	0.466116	0.436068	Tnnt2/Nos1ap/Sirt1/Pik3cg/Ryr2/Pik3r1/Gata4/Adra1a/Slc8a1/Kcnn2/A330093E20Rik/Cacnb2/Tnni3k/Cyp2j9/Pde4b/Gm15587/Gm9899/Ffar3/Chrna7/Atp2a1/Kcnq1/Scn2b/Ace2	23	BP
GO:0098852	lytic vacuole membrane	23/1611	280/27834	0.0582342	0.466116	0.436068	Tmbim1/Abcd4/Cln5/Nfam1/Slc11a2/Igf2r/H2-Ea/Slc15a3/Abca2/Stom/Szt2/Slc30a2/Depdc5/Mios/Cftr/Mgst1/Plekhf1/Sphk2/Myo7a/Mcoln1/Ap1g1/Tmem30a/Lamp2	23	CC
GO:0002576	platelet degranulation	15/1611	166/27834	0.058361	0.466116	0.436068	Tuba4a/Phactr2/Gm12201/Itgb3/Plg/Rab27b/Tmx3/Ola1/Gm11873/Hgf/Serpine1/6330403L08Rik/Lamp2/Gm21998/Maged2	15	BP
GO:1902475	L-alpha-amino acid transmembrane transport	8/1611	73/27834	0.0596889	0.466116	0.436068	Slc36a1/Serinc5/Slc6a7/Slc43a1/Slc7a9/Slc17a7/Slc7a2/Slc7a3	8	BP
GO:0033559	unsaturated fatty acid metabolic process	19/1611	223/27834	0.0596999	0.466116	0.436068	Pla2g4a/9130409I23Rik/Aloxe3/Alox8/Acox1/Cyp2d22/Cyp2d12/Cyp2d40/Scd3/Acot8/Cyp2j9/Faah/Gm18957/Daglb/Gm15883/Acsl1/Cyp4f18/Ces2e/Ces2g	19	BP
GO:0018107	peptidyl-threonine phosphorylation	11/1611	112/27834	0.0597319	0.466116	0.436068	Bcl2/Hk1/Camk2b/Pdpk1/Ttbk1/Camk1d/Foxo1/Cdk5/Tnks/Camkv/Dclk3	11	BP
GO:0006506	GPI anchor biosynthetic process	5/1611	37/27834	0.0604691	0.466116	0.436068	Pigl/Gm16278/Mppe1/Pigk/Piga	5	BP
GO:0006517	protein deglycosylation	5/1611	37/27834	0.0604691	0.466116	0.436068	Engase/Edem1/Man2a2/Aga/Gm18101	5	BP
GO:0006910	phagocytosis, recognition	5/1611	37/27834	0.0604691	0.466116	0.436068	Jmjd6/Gm27401/Adgrb1/Sirpa/Mfge8	5	BP
GO:0021522	spinal cord motor neuron differentiation	5/1611	37/27834	0.0604691	0.466116	0.436068	Mdga2/Gli3/Ptch1/Pax6/Nkx2-2os	5	BP
GO:0033189	response to vitamin A	5/1611	37/27834	0.0604691	0.466116	0.436068	Sftpa1/Gata4/Slc30a4/Sis/Tyms	5	BP
GO:0044215	other organism	5/1611	37/27834	0.0604691	0.466116	0.436068	C4bp/Pi4ka/Plg/Gm43041/Ltf	5	CC
GO:0044216	other organism cell	5/1611	37/27834	0.0604691	0.466116	0.436068	C4bp/Pi4ka/Plg/Gm43041/Ltf	5	CC
GO:0044217	other organism part	5/1611	37/27834	0.0604691	0.466116	0.436068	C4bp/Pi4ka/Plg/Gm43041/Ltf	5	CC
GO:0060148	positive regulation of posttranscriptional gene silencing	5/1611	37/27834	0.0604691	0.466116	0.436068	Egfr/Bmp4/Ajuba/Wtip/Limd1	5	BP
GO:0071295	cellular response to vitamin	5/1611	37/27834	0.0604691	0.466116	0.436068	Sirt1/Col1a1/Adamts1/Postn/Eln	5	BP
GO:2000251	positive regulation of actin cytoskeleton reorganization	5/1611	37/27834	0.0604691	0.466116	0.436068	Arpc2/Hcls1/Cdk5/Stap1/Ntrk3	5	BP
GO:0045669	positive regulation of osteoblast differentiation	10/1611	99/27834	0.0604798	0.466116	0.436068	Ddr2/Gli3/Smad5/Bmp4/Trp63/Fbn2/Jag1/Hgf/Nell1/Ltf	10	BP
GO:0055117	regulation of cardiac muscle contraction	10/1611	99/27834	0.0604798	0.466116	0.436068	Nos1ap/Pik3cg/Ryr2/Gata4/Adra1a/Slc8a1/Tnni3k/Pde4b/Kcnq1/Ace2	10	BP
GO:0003283	atrial septum development	4/1611	26/27834	0.0604861	0.466116	0.436068	Gata4/Notch2/Smo/Nphp3	4	BP
GO:0030506	ankyrin binding	4/1611	26/27834	0.0604861	0.466116	0.436068	Obscn/Slc8a1/Kcnq2/Rhcg	4	MF
GO:0032211	negative regulation of telomere maintenance via telomerase	4/1611	26/27834	0.0604861	0.466116	0.436068	Pinx1/Dcp2/Tent4b/Pif1	4	BP
GO:0042772	DNA damage response, signal transduction resulting in transcription	4/1611	26/27834	0.0604861	0.466116	0.436068	Sp100/Trp63/Cdkn1a/Kat5	4	BP
GO:0043274	phospholipase binding	4/1611	26/27834	0.0604861	0.466116	0.436068	Camk2b/Pdpk1/Kat5/Ptpn11	4	MF
GO:0052695	cellular glucuronidation	4/1611	26/27834	0.0604861	0.466116	0.436068	Gm7646/Ugt2a2/Ugt2a1/Gm43638	4	BP
GO:0060456	positive regulation of digestive system process	4/1611	26/27834	0.0604861	0.466116	0.436068	Tacr1/Sct/Kcnq1/Mmp13	4	BP
GO:0060457	negative regulation of digestive system process	4/1611	26/27834	0.0604861	0.466116	0.436068	Madd/Ptger3/Sct/Wnk3	4	BP
GO:0070269	pyroptosis	4/1611	26/27834	0.0604861	0.466116	0.436068	Naip2/Naip5/Naip6/Naip1	4	BP
GO:0071715	icosanoid transport	4/1611	26/27834	0.0604861	0.466116	0.436068	Pla2g4a/Pla2g5/Slco2b1/Gm15635	4	BP
GO:0090129	positive regulation of synapse maturation	4/1611	26/27834	0.0604861	0.466116	0.436068	Camk2b/Hnrnpk/Gm4130/Gm7964	4	BP
GO:1901571	fatty acid derivative transport	4/1611	26/27834	0.0604861	0.466116	0.436068	Pla2g4a/Pla2g5/Slco2b1/Gm15635	4	BP
GO:2000757	negative regulation of peptidyl-lysine acetylation	4/1611	26/27834	0.0604861	0.466116	0.436068	Sirt1/L3mbtl2/Taf7/Sirt3	4	BP
GO:0051651	maintenance of location in cell	14/1611	153/27834	0.0605057	0.466116	0.436068	Bard1/Sp100/Hk1/Ank3/Pip5k1c/Syne3/Ezr/Gm18564/Nr5a1/Gm18491/Gm18493/Cdk5/Atxn2/Atp2a1	14	BP
GO:0022602	ovulation cycle process	9/1611	86/27834	0.060573	0.466116	0.436068	Pla2g4a/Sirt1/Adamts1/Fshr/Nr5a1/Gm15587/Slit2/Chrna7/Mmp13	9	BP
GO:0072078	nephron tubule morphogenesis	9/1611	86/27834	0.060573	0.466116	0.436068	Bcl2/Gli3/Ptch1/Irx2/Bmp4/Gdnf/Gm13966/Fat4/Gm43539	9	BP
GO:1901618	organic hydroxy compound transmembrane transporter activity	9/1611	86/27834	0.060573	0.466116	0.436068	Slc16a7/Abcg1/Rbp4/Slco1c1/Slco1b2/Ceacam5/Slco2b1/Gm15635/Slc18a1	9	MF
GO:1903169	regulation of calcium ion transmembrane transport	17/1611	195/27834	0.0606756	0.466116	0.436068	Nos1ap/Itgb3/Pik3cg/Ryr2/Ubqln1/Bmp4/Pdpk1/Slc8a1/Cacnb2/Fkbp1a/Ptger3/Chd7/Pde4b/Cxcl9/Olfr683/Gm47674/Gnb5	17	BP
GO:0042593	glucose homeostasis	28/1611	355/27834	0.0607401	0.466116	0.436068	Bcl2/Adipor1/Hk1/Sirt1/Xbp1/Spop/G6pc/Hnrnpk/Ptch1/Gm4130/Pik3r1/Gata4/Ptpn2/Rbp4/Rab11fip2/Cry2/Pax6/Fbn1/Foxo1/Gclm/Ptpn11/Sh2b2/Serpine1/Ankrd26/Ffar3/Gm4083/Csmd1/Gclc	28	BP
GO:0006352	DNA-templated transcription, initiation	24/1611	296/27834	0.0608193	0.466116	0.436068	Smarcb1/Baz2a/Taf1b/Esr2/Nr1d2/Polr3h/Ppard/Cdkn1a/Rxrb/Notch4/Gm20517/Taf7/Rorb/Nr5a1/Maml3/Notch2/Taf12/Polr1a/Cd3eap/Zfp94/Tead2/Tead1/Gtf2a2/Gm46136	24	BP
GO:0072006	nephron development	15/1611	167/27834	0.060851	0.466116	0.436068	Bcl2/Gli3/Ptch1/Irx2/Bmp4/Gdnf/Gm13966/Jag1/Fat4/Gm43539/Notch2/Heyl/Smo/Sec61a1/Aqp11	15	BP
GO:0071695	anatomical structure maturation	16/1611	181/27834	0.0608868	0.466116	0.436068	Xbp1/Phospho1/Esr2/Nsun2/Ccnb1/Cln5/Rps6ka2/Rfx3/Fat4/Gm43539/Tyms/Gm16042/Ryr1/Dlg2/Cend1/Plxnb1	16	BP
GO:0000145	exocyst	3/1611	16/27834	0.0616072	0.466116	0.436068	Exoc3/Exoc5/Gm14021	3	CC
GO:0005113	patched binding	3/1611	16/27834	0.0616072	0.466116	0.436068	Ptch1/Ccnb1/Smo	3	MF
GO:0005381	iron ion transmembrane transporter activity	3/1611	16/27834	0.0616072	0.466116	0.436068	Mmgt2/Slc11a2/Mcoln1	3	MF
GO:0009214	cyclic nucleotide catabolic process	3/1611	16/27834	0.0616072	0.466116	0.436068	Pde1c/Pde4c/Pde4a	3	BP
GO:0021694	cerebellar Purkinje cell layer formation	3/1611	16/27834	0.0616072	0.466116	0.436068	Agtpbp1/Atxn2/Cend1	3	BP
GO:0022400	regulation of rhodopsin mediated signaling pathway	3/1611	16/27834	0.0616072	0.466116	0.436068	Guca1b/Metap1/Rho	3	BP
GO:0030953	astral microtubule organization	3/1611	16/27834	0.0616072	0.466116	0.436068	Ezr/Atxn2/Tacc2	3	BP
GO:0031650	regulation of heat generation	3/1611	16/27834	0.0616072	0.466116	0.436068	Pla2g4a/Ptger3/Slc27a1	3	BP
GO:0035197	siRNA binding	3/1611	16/27834	0.0616072	0.466116	0.436068	Tarbp2/Gm18584/Gm18561	3	MF
GO:0043560	insulin receptor substrate binding	3/1611	16/27834	0.0616072	0.466116	0.436068	Pik3r1/Gm12992/Ptpn11	3	MF
GO:0051787	misfolded protein binding	3/1611	16/27834	0.0616072	0.466116	0.436068	Dnajc3/Tmem67/Edem1	3	MF
GO:0060579	ventral spinal cord interneuron fate commitment	3/1611	16/27834	0.0616072	0.466116	0.436068	Gli3/Pax6/Nkx2-2os	3	BP
GO:0060581	cell fate commitment involved in pattern specification	3/1611	16/27834	0.0616072	0.466116	0.436068	Gli3/Pax6/Nkx2-2os	3	BP
GO:0060631	regulation of meiosis I	3/1611	16/27834	0.0616072	0.466116	0.436068	Msh2/Atxn2/Gm16042	3	BP
GO:0072015	glomerular visceral epithelial cell development	3/1611	16/27834	0.0616072	0.466116	0.436068	Bmp4/Jag1/Notch2	3	BP
GO:0085029	extracellular matrix assembly	3/1611	16/27834	0.0616072	0.466116	0.436068	Lox/Eln/Thsd4	3	BP
GO:1903818	positive regulation of voltage-gated potassium channel activity	3/1611	16/27834	0.0616072	0.466116	0.436068	Lrrc52/Nos1ap/Alg10b	3	BP
GO:1903980	positive regulation of microglial cell activation	3/1611	16/27834	0.0616072	0.466116	0.436068	Ttbk1/Stap1/4931431B13Rik	3	BP
GO:1904386	response to L-phenylalanine derivative	3/1611	16/27834	0.0616072	0.466116	0.436068	Gclm/Gclc/L1cam	3	BP
GO:1904396	regulation of neuromuscular junction development	3/1611	16/27834	0.0616072	0.466116	0.436068	Six4/Lrp4/Gm49493	3	BP
GO:0005089	Rho guanyl-nucleotide exchange factor activity	7/1611	61/27834	0.061673	0.466116	0.436068	Dock10/Obscn/Abr/Prex1/Vav3/Arhgef12/Dock11	7	MF
GO:0007616	long-term memory	7/1611	61/27834	0.061673	0.466116	0.436068	Ntrk2/Camk4/Npas4/Atxn2/Tacr1/Ccnd2/Slc17a7	7	BP
GO:0033059	cellular pigmentation	7/1611	61/27834	0.061673	0.466116	0.436068	Bcl2/Lyst/Kif13a/Rab27b/Gm20636/Myo7a/Ap1g1	7	BP
GO:0071378	cellular response to growth hormone stimulus	7/1611	61/27834	0.061673	0.466116	0.436068	Socs2/Prl/Gm11356/Prl7d1/Pik3r1/Ghr/Pxn	7	BP
GO:0048839	inner ear development	23/1611	282/27834	0.0620252	0.468314	0.438124	Ush2a/Otx1/3110039M20Rik/Six4/Gli3/Bmp4/Atp8a2/Triobp/Alg10b/Itga8/Jag1/Fat4/Gm43539/Chd7/Kcnq4/Gm9899/Ptpn11/6330403L08Rik/Atp6v1b1/Cecr2/Ntrk3/Myo7a/Kcnq1	23	BP
GO:0009755	hormone-mediated signaling pathway	21/1611	253/27834	0.0622328	0.46929	0.439037	Paqr8/Ren1/Adipor1/Grip1/Wbp2/Esr2/Ncoa4/Bmp4/Ghr/Gm2245/Ppard/Fshr/Taf7/Kat5/Gm44283/Nr5a1/Gm18957/Ptpn11/Acsl1/Slc27a1/Nedd4	21	BP
GO:0051145	smooth muscle cell differentiation	6/1611	49/27834	0.0623386	0.46929	0.439037	Bmp4/Nfatc4/Mrtfa/Gata6/Itga8/Nfatc3	6	BP
GO:0060428	lung epithelium development	6/1611	49/27834	0.0623386	0.46929	0.439037	Bmp4/Gm16136/Gata6/Adamtsl2/Fndc3b/Nfib	6	BP
GO:0015893	drug transport	18/1611	210/27834	0.0625179	0.470176	0.439866	Slc36a1/Slc47a2/Slc25a19/Abcc1/Slc25a41/Taf7/Slc6a7/Slc16a12/Rbp4/Cubn/Slc6a17/Slc31a1/Slco1b2/Slc17a7/Slc7a2/Tmem30a/Slc26a6/Slc7a3	18	BP
GO:0010883	regulation of lipid storage	11/1611	113/27834	0.0628794	0.471966	0.441541	Ikbke/Sirt1/Itgb3/Apob/Abcg1/Ptpn2/Itgav/2310001K24Rik/Apoc4/Msr1/Fto	11	BP
GO:0061351	neural precursor cell proliferation	11/1611	113/27834	0.0628794	0.471966	0.441541	Acsl6/Gli3/Racgap1/Tarbp2/Pax6/Daglb/Gm18584/Sox5/Gm18561/Tacc2/Ephb1	11	BP
GO:0007584	response to nutrient	37/1611	492/27834	0.0631626	0.472813	0.442333	Bcl2/Pla2g4a/Sirt1/Cyp27b1/Xbp1/Acsl6/Col1a1/Ryr2/Prl/Gm11356/Prl7d1/Pik3r1/Sftpa1/Gata4/Oxct1/Adamts1/Slc8a1/Myo5b/Lipg/Cubn/Ryr3/Slc30a4/Gm14023/Postn/Sis/Gclm/Cdkn2b/Gm15587/Gm18957/Tyms/Eln/Serpine1/Ogg1/Ryr1/Gm14382/Acsl1/Gclc	37	BP
GO:0016798	hydrolase activity, acting on glycosyl bonds	14/1611	154/27834	0.0631809	0.472813	0.442333	Lyg2/Engase/Sis/Gm43709/Gba2/Acer2/Gusb/Spam1/Edem1/Ogg1/Man2a2/Acer3/Spaca5/Gla	14	MF
GO:0097193	intrinsic apoptotic signaling pathway	22/1611	268/27834	0.0631944	0.472813	0.442333	Bcl2/Ikbke/Sirt1/Dyrk2/Xbp1/Ppp2r5c/Pik3r1/Ero1l/Nfatc4/Tnfrsf10b/Trp63/Bak1/Cdkn1a/Msh2/Zfp385b/Trib3/Zmat3/Hipk1/Ube2k/Atp2a1/Rnf7/Eda2r	22	BP
GO:0006816	calcium ion transport	25/1611	312/27834	0.0632398	0.472813	0.442333	Fasl/Cyp27b1/Camk2b/Trpv3/Ryr2/Catsper3/Ero1l/Adra1a/Pkdrej/Srl/Grin2a/Slc8a1/Cacnb2/Itgav/Ryr3/Fkbp1a/Chrna4/Catsper4/Cdk5/Ryr1/Chrna7/Atp2a1/Mcoln1/Fam155a/Pkd1l3	25	BP
GO:0008306	associative learning	15/1611	168/27834	0.0634121	0.473639	0.443105	Lgmn/Atxn1/Grin2a/Meis2/Map1a/Elavl4/Cdk5/Drd5/Kit/Tacr1/Chrna7/Nps/Sct/Ddhd2/Kmt2a	15	BP
GO:0019226	transmission of nerve impulse	8/1611	74/27834	0.063691	0.474793	0.444185	Grik2/Ank3/Scn3a/Scn2a/Kcnq2/Kcna2/Drd5/Chrna7	8	BP
GO:0035195	gene silencing by miRNA	8/1611	74/27834	0.063691	0.474793	0.444185	Ajuba/Tarbp2/Adar/Ago1/Gm18584/Wtip/Gm18561/Limd1	8	BP
GO:0050840	extracellular matrix binding	9/1611	87/27834	0.0642602	0.478104	0.447282	Gpc1/Itga7/Itgb3/Itga2/Itgav/Slit2/Eln/Zan/Adamts15	9	MF
GO:0051213	dioxygenase activity	9/1611	87/27834	0.0642602	0.478104	0.447282	Aloxe3/Alox8/Jmjd6/Gm27401/Hif1an/P3h1/Fto/Bco2/Plod2	9	MF
GO:0031330	negative regulation of cellular catabolic process	31/1611	402/27834	0.0643537	0.478333	0.447498	Bcl2/Pkp1/Derl3/Usp36/Pik3cg/Gm2568/Gm48632/Zkscan3/Gata4/Adra1a/Gdnf/Parn/Usp25/Usp14/Gm13547/Map1a/Lrig2/Gm29811/Ptpn3/Tardbp/Hgf/Tbc1d14/Hnrnpd/Snrnp70/Nell1/Elavl1/Lzts1/Vps35/Gm18101/Ophn1/Gm8424	31	BP
GO:0016811	hydrolase activity, acting on carbon-nitrogen (but not peptide) bonds, in linear amides	12/1611	127/27834	0.064473	0.478754	0.447891	Sirt1/Mier2/Pigl/Ndst2/Mta2/Acer2/Mier1/Faah/Acer3/Sirt3/Aga/Acy1	12	MF
GO:0050806	positive regulation of synaptic transmission	18/1611	211/27834	0.0648259	0.480908	0.449906	Grik2/Syt1/Camk2b/Egfr/Nlgn2/Lgmn/Hnrnpk/Ntrk2/Gm4130/Adra1a/Shank3/Grin2a/Nat8l/Tacr1/Chrna7/Gm7964/Nps/Igsf9b	18	BP
GO:0000186	activation of MAPKK activity	7/1611	62/27834	0.066215	0.48782	0.456372	Grm1/Egfr/Crk/Bmp4/Map3k4/Map3k2/Map3k6	7	BP
GO:0032371	regulation of sterol transport	7/1611	62/27834	0.066215	0.48782	0.456372	Nus1/Sirt1/Lrp1/Ptch1/Abcg1/Lipg/Abca2	7	BP
GO:0032374	regulation of cholesterol transport	7/1611	62/27834	0.066215	0.48782	0.456372	Nus1/Sirt1/Lrp1/Ptch1/Abcg1/Lipg/Abca2	7	BP
GO:0043394	proteoglycan binding	7/1611	62/27834	0.066215	0.48782	0.456372	Itga2/Sema5a/Chrd/Ptprs/Slit2/4931431B13Rik/Comp	7	MF
GO:0045823	positive regulation of heart contraction	7/1611	62/27834	0.066215	0.48782	0.456372	Nos1ap/Sirt1/Ryr2/Adra1a/Chrna7/Kcnq1/Ace2	7	BP
GO:0097581	lamellipodium organization	7/1611	62/27834	0.066215	0.48782	0.456372	Srgap2/Ajuba/Gm8468/Vav3/Kit/Pxn/Mtss2	7	BP
GO:1901985	positive regulation of protein acetylation	7/1611	62/27834	0.066215	0.48782	0.456372	Arid5a/Smarcb1/Lif/Xbp1/Wbp2/Kat5/Auts2	7	BP
GO:0031056	regulation of histone modification	21/1611	255/27834	0.0664424	0.48782	0.456372	Arid5a/Sirt1/Smarcb1/Lif/Xbp1/Wbp2/Asxl2/Ccnb1/L3mbtl2/4930404I05Rik/Iws1/Taf7/Gfi1b/5730488B01Rik/Auts2/Setd5/Kdm5a/Kmt2b/Usp17la/Kmt2a/4930442G15Rik	21	BP
GO:0004003	ATP-dependent DNA helicase activity	5/1611	38/27834	0.0664599	0.48782	0.456372	Chd1l/Gm43075/Recql/Wrn/Pif1	5	MF
GO:0005231	excitatory extracellular ligand-gated ion channel activity	5/1611	38/27834	0.0664599	0.48782	0.456372	Grik2/Chrna4/Slc17a7/Chrna7/Glra3	5	MF
GO:0014888	striated muscle adaptation	5/1611	38/27834	0.0664599	0.48782	0.456372	Camta2/Gata4/Gata6/Nfatc3/Ireb2	5	BP
GO:1904356	regulation of telomere maintenance via telomere lengthening	10/1611	101/27834	0.0674067	0.491669	0.459973	Pkib/Pinx1/Ercc4/Parn/Map3k4/Dcp2/Tnks2/Tnks/Tent4b/Pif1	10	BP
GO:0021772	olfactory bulb development	6/1611	50/27834	0.0675331	0.491669	0.459973	Agtpbp1/Dpysl2/Csf1r/Pax6/Chd7/Slit2	6	BP
GO:0086010	membrane depolarization during action potential	6/1611	50/27834	0.0675331	0.491669	0.459973	Catsper3/Cacnb2/Scn3a/Scn2a/Catsper4/Scn2b	6	BP
GO:1902074	response to salt	6/1611	50/27834	0.0675331	0.491669	0.459973	Esr2/Hnrnpk/Gm4130/Ptger3/Gm15587/Hnrnpd	6	BP
GO:0005769	early endosome	32/1611	419/27834	0.0675786	0.491669	0.459973	Myo1b/Fzd5/Stx6/Lrp1/Egfr/Havcr2/Mmgt2/Apob/Ntrk2/Gzmb/Gm2245/Slc11a2/Igf2r/Neurl1b/Rab31/Lipg/Usp8/Wls/Ecpas/Zfyve9/Ece1/Rcc2/Snx8/Cftr/Wdr91/Dysf/Kcnq1/Vps35/Chmp1a/Ephb1/Tmem108/Ptpn23	32	CC
GO:0009583	detection of light stimulus	8/1611	75/27834	0.0678559	0.491669	0.459973	Pdc/Atp8a2/Sema5a/Guca1b/Chrm1/Rbp4/Abca4/Rho	8	BP
GO:0001223	transcription coactivator binding	4/1611	27/27834	0.0678852	0.491669	0.459973	Foxo1/Zbtb17/Tead2/Tead1	4	MF
GO:0004181	metallocarboxypeptidase activity	4/1611	27/27834	0.0678852	0.491669	0.459973	Cpm/Agtpbp1/Agbl1/Ace2	4	MF
GO:0010874	regulation of cholesterol efflux	4/1611	27/27834	0.0678852	0.491669	0.459973	Sirt1/Lrp1/Ptch1/Abcg1	4	BP
GO:0014812	muscle cell migration	4/1611	27/27834	0.0678852	0.491669	0.459973	Itgb3/Six4/Smo/Parva	4	BP
GO:0061213	positive regulation of mesonephros development	4/1611	27/27834	0.0678852	0.491669	0.459973	Six4/Bmp4/Gdnf/Smo	4	BP
GO:0072273	metanephric nephron morphogenesis	4/1611	27/27834	0.0678852	0.491669	0.459973	Bmp4/Gdnf/Gm13966/Smo	4	BP
GO:0090189	regulation of branching involved in ureteric bud morphogenesis	4/1611	27/27834	0.0678852	0.491669	0.459973	Six4/Bmp4/Gdnf/Smo	4	BP
GO:2000696	regulation of epithelial cell differentiation involved in kidney development	4/1611	27/27834	0.0678852	0.491669	0.459973	Lif/Gdnf/Fat4/Gm43539	4	BP
GO:0048015	phosphatidylinositol-mediated signaling	9/1611	88/27834	0.0680864	0.492193	0.460464	Xbp1/Pirt/Pik3cg/Pik3r1/Pi4ka/Ezr/Csf1r/Gm12992/Nyap1	9	BP
GO:0060079	excitatory postsynaptic potential	9/1611	88/27834	0.0680864	0.492193	0.460464	Grik2/Atxn1/Grin2a/Npas4/Chrna4/Cdk5/Slc17a7/Chrna7/Glra3	9	BP
GO:0044853	plasma membrane raft	13/1611	142/27834	0.0684114	0.494075	0.462224	Fasl/Hk1/Flot2/Ptch1/Ezr/Slc8a1/Gm15587/Cav2/Add2/Chrna7/4931431B13Rik/Slc27a1/Prkar2a	13	CC
GO:0060998	regulation of dendritic spine development	14/1611	156/27834	0.0687663	0.496169	0.464183	Srgap2/Camk2b/Nlgn2/Sipa1l1/Hnrnpk/Gm4130/Shank3/D16Ertd472e/Ptprs/Pdlim5/Cdk5/Arhgap33/Gm7964/Cdkl5	14	BP
GO:1990778	protein localization to cell periphery	22/1611	271/27834	0.0694544	0.500661	0.468386	Kcnb2/Dpp10/Vamp4/F11r/Ank3/Flot2/Kif13a/Ptch1/Tspan14/Exoc5/Grin2a/Zdhhc23/Ezr/Rab26/Rab31/Cacnb2/Rilpl2/Plekhf1/Vps35/D230025D16Rik/Golga4/Wnk3	22	BP
GO:0005802	trans-Golgi network	23/1611	286/27834	0.0701179	0.501249	0.468936	Stx6/Vamp4/Kif13a/Cog3/Slc11a2/Gm49333/Igf2r/H2-Ea/Rab31/Gm8468/Postn/Wls/Clvs1/Ddi2/Gsap/Atxn2/Rab43/Cog7/Atp7b/D230025D16Rik/Ap1g1/Golga4/Lamp2	23	CC
GO:0046661	male sex differentiation	24/1611	301/27834	0.0706301	0.501249	0.468936	Bcl2/Ren1/Six4/Esr2/Smad5/Ctsl/Ncoa4/Mmp14/Gata4/Fndc3a/Gdnf/Msh2/Fshr/Gata6/Sf1/Rbp4/Nr5a1/Tfap2c/Kit/6330403L08Rik/Mgst1/Utf1/Kcnq1/Wdr48	24	BP
GO:0000041	transition metal ion transport	12/1611	129/27834	0.0707834	0.501249	0.468936	Myo1b/Mmgt2/Ryr2/Slc11a2/Slc30a4/Slc31a1/Slc30a2/Atp6v1b1/Mcoln1/Atp7b/Nectin1/Ireb2	12	BP
GO:0001942	hair follicle development	12/1611	129/27834	0.0707834	0.501249	0.468936	Bcl2/Egfr/Sostdc1/Ctsl/Nsun2/Trp63/Apcdd1/Lrp4/Tfap2c/6330403L08Rik/Smo/Cd109	12	BP
GO:0030218	erythrocyte differentiation	12/1611	129/27834	0.0707834	0.501249	0.468936	Flvcr1/Jmjd6/Gm27401/Smad5/Bmp4/Acin1/Slc11a2/Hcls1/Pknox1/Ptpn2/Adar/Kit	12	BP
GO:0034260	negative regulation of GTPase activity	7/1611	63/27834	0.0709532	0.501249	0.468936	F11r/Tnk2/Rcc2/Slit2/Klrk1/Usp17la/Plxnb3	7	BP
GO:1902622	regulation of neutrophil migration	7/1611	63/27834	0.0709532	0.501249	0.468936	Slamf8/Camk1d/Gm14023/Ptger3/Slit2/Cxcl3/Cxcl2	7	BP
GO:0030672	synaptic vesicle membrane	10/1611	102/27834	0.0710519	0.501249	0.468936	Stx6/Vamp4/Syt1/Mctp1/Ptprs/Rab27b/Slc17a7/Olfr683/D230025D16Rik/Syp	10	CC
GO:0099501	exocytic vesicle membrane	10/1611	102/27834	0.0710519	0.501249	0.468936	Stx6/Vamp4/Syt1/Mctp1/Ptprs/Rab27b/Slc17a7/Olfr683/D230025D16Rik/Syp	10	CC
GO:0007219	Notch signaling pathway	16/1611	185/27834	0.0710949	0.501249	0.468936	Epn2/Hes7/Notch4/Il2ra/Nrarp/Hoxd3/Jag1/Fat4/Gm43539/Maml3/Notch2/Heyl/Nrip2/Vmn1r88/Dll3/Zfp423	16	BP
GO:0001527	microfibril	3/1611	17/27834	0.0717007	0.501249	0.468936	Fbn2/Fbn1/Thsd4	3	CC
GO:0003298	physiological muscle hypertrophy	3/1611	17/27834	0.0717007	0.501249	0.468936	Gata4/Adra1a/Pdlim5	3	BP
GO:0003301	physiological cardiac muscle hypertrophy	3/1611	17/27834	0.0717007	0.501249	0.468936	Gata4/Adra1a/Pdlim5	3	BP
GO:0006465	signal peptide processing	3/1611	17/27834	0.0717007	0.501249	0.468936	Cln5/Spcs2-ps/Spcs2	3	BP
GO:0006646	phosphatidylethanolamine biosynthetic process	3/1611	17/27834	0.0717007	0.501249	0.468936	Phospho1/Chka/Slc27a1	3	BP
GO:0010744	positive regulation of macrophage derived foam cell differentiation	3/1611	17/27834	0.0717007	0.501249	0.468936	Alox8/Apob/Msr1	3	BP
GO:0015464	acetylcholine receptor activity	3/1611	17/27834	0.0717007	0.501249	0.468936	Chrm1/Chrna4/Chrna7	3	MF
GO:0016254	preassembly of GPI anchor in ER membrane	3/1611	17/27834	0.0717007	0.501249	0.468936	Pigl/Gm16278/Piga	3	BP
GO:0019852	L-ascorbic acid metabolic process	3/1611	17/27834	0.0717007	0.501249	0.468936	Slc23a1/Slc23a2/Gclc	3	BP
GO:0033268	node of Ranvier	3/1611	17/27834	0.0717007	0.501249	0.468936	Ank3/Scn2a/Kcnq2	3	CC
GO:0048070	regulation of developmental pigmentation	3/1611	17/27834	0.0717007	0.501249	0.468936	Bcl2/Kit/Gm20636	3	BP
GO:0048368	lateral mesoderm development	3/1611	17/27834	0.0717007	0.501249	0.468936	Smo/Tead2/Tead1	3	BP
GO:0048642	negative regulation of skeletal muscle tissue development	3/1611	17/27834	0.0717007	0.501249	0.468936	Six4/Ephb1/Gm14731	3	BP
GO:0051400	BH domain binding	3/1611	17/27834	0.0717007	0.501249	0.468936	Bcl2/Bak1/Pxn	3	MF
GO:0051573	negative regulation of histone H3-K9 methylation	3/1611	17/27834	0.0717007	0.501249	0.468936	Sirt1/Smarcb1/5730488B01Rik	3	BP
GO:0061049	cell growth involved in cardiac muscle cell development	3/1611	17/27834	0.0717007	0.501249	0.468936	Gata4/Adra1a/Pdlim5	3	BP
GO:0071872	cellular response to epinephrine stimulus	3/1611	17/27834	0.0717007	0.501249	0.468936	Ryr2/Pde4b/Kcnq1	3	BP
GO:0072310	glomerular epithelial cell development	3/1611	17/27834	0.0717007	0.501249	0.468936	Bmp4/Jag1/Notch2	3	BP
GO:1902237	positive regulation of endoplasmic reticulum stress-induced intrinsic apoptotic signaling pathway	3/1611	17/27834	0.0717007	0.501249	0.468936	Sirt1/Spop/Ptpn2	3	BP
GO:1902259	regulation of delayed rectifier potassium channel activity	3/1611	17/27834	0.0717007	0.501249	0.468936	Nos1ap/Ank3/Kcnq1	3	BP
GO:1902857	positive regulation of non-motile cilium assembly	3/1611	17/27834	0.0717007	0.501249	0.468936	Ttbk2/Tmem67/Wrap73	3	BP
GO:1904749	regulation of protein localization to nucleolus	3/1611	17/27834	0.0717007	0.501249	0.468936	Pinx1/Polr1a/Obox6	3	BP
GO:1905063	regulation of vascular smooth muscle cell differentiation	3/1611	17/27834	0.0717007	0.501249	0.468936	Nfatc2/Kit/Nfatc3	3	BP
GO:0036002	pre-mRNA binding	8/1611	76/27834	0.0721844	0.504169	0.471667	Hnrnpk/Gm4130/Tarbp2/Celf2/Gm18584/Gm7964/Gm18561/Gm8424	8	MF
GO:0015301	anion:anion antiporter activity	5/1611	39/27834	0.0727687	0.504392	0.471876	Slc4a3/Slc37a1/Slc22a7/Slc26a2/Slc26a6	5	MF
GO:0017147	Wnt-protein binding	5/1611	39/27834	0.0727687	0.504392	0.471876	Fzd5/Apcdd1/Lrp4/Wls/Smo	5	MF
GO:0030517	negative regulation of axon extension	5/1611	39/27834	0.0727687	0.504392	0.471876	Bcl11a/Sema5a/Ptprs/Cdk5/Slit2	5	BP
GO:0032354	response to follicle-stimulating hormone	5/1611	39/27834	0.0727687	0.504392	0.471876	Gata4/Fshr/Gclm/Serpine1/Gclc	5	BP
GO:0034113	heterotypic cell-cell adhesion	5/1611	39/27834	0.0727687	0.504392	0.471876	Itga7/Itgb3/Itgav/Parva/4931431B13Rik	5	BP
GO:0050687	negative regulation of defense response to virus	5/1611	39/27834	0.0727687	0.504392	0.471876	Tarbp2/Il2ra/Gm18584/Gm18561/Rnf26	5	BP
GO:1905332	positive regulation of morphogenesis of an epithelium	5/1611	39/27834	0.0727687	0.504392	0.471876	Lif/Six4/Bmp4/Gdnf/Smo	5	BP
GO:0005891	voltage-gated calcium channel complex	6/1611	51/27834	0.0729714	0.504392	0.471876	Catsper3/Cacnb2/Fkbp1a/Pde4b/Catsper4/Ryr1	6	CC
GO:0009261	ribonucleotide catabolic process	6/1611	51/27834	0.0729714	0.504392	0.471876	Entpd4/Entpd4b/Pde1c/Pde4c/Pde4a/Nt5e	6	BP
GO:0021955	central nervous system neuron axonogenesis	6/1611	51/27834	0.0729714	0.504392	0.471876	Ephb3/Nfib/Szt2/Slit2/Plxna4/Ephb1	6	BP
GO:0030728	ovulation	6/1611	51/27834	0.0729714	0.504392	0.471876	Pla2g4a/Sirt1/Gm48632/Adamts1/Gm15587/Kmt2b	6	BP
GO:0030111	regulation of Wnt signaling pathway	31/1611	407/27834	0.0730085	0.504392	0.471876	Klhl12/Bicc1/Lrp1/Grb10/Egfr/Col1a1/Sostdc1/Gli3/Naip2/Naip5/Naip6/Naip1/Nfatc4/Sema5a/Csnk1a1/Apcdd1/Tnks2/Nrarp/Lrp4/Usp8/Foxo1/Cxxc4/Wls/Mllt3/Usp47/Tnks/Vps35/Ppp2r3a/Nphp3/Limd1/Tbl1x	31	BP
GO:0016324	apical plasma membrane	35/1611	468/27834	0.0733797	0.506499	0.473847	Dstyk/Ddr2/Ush2a/Egfr/Itgb3/Mtdh/Slc11a2/Ezr/Slc23a1/Slc12a2/Slc26a2/Rab27b/Cubn/Slc12a1/Slc23a2/Jag1/Slc2a2/Sis/Clcnkb/Slc34a2/Cftr/Atp6v1b1/Gm3836/Ceacam5/Slc7a9/Chrna7/Rhcg/Myo7a/Slco2b1/Gm15635/Lzts1/Cyp4f18/Slc12a3/Amotl2/Slc26a6	35	CC
GO:0001503	ossification	22/1611	273/27834	0.0738564	0.50887	0.476066	Bcl2/Cyp27b1/Egfr/Col1a1/Phospho1/Smad5/Bmp4/Mmp14/Chrd/Slc26a2/Creb3l1/Fat4/Gm43539/Adar/Ibsp/Smo/Atp6v1b1/Ryr1/Acan/Mmp13/Plxnb1/Limd1	22	BP
GO:0044306	neuron projection terminus	22/1611	273/27834	0.0738564	0.50887	0.476066	Mpp4/Arpc2/Stx6/Mical1/Grik2/Syt1/Hnrnpk/Ntrk2/Gm4130/Itga2/Grin2a/Flrt1/Chrm1/Fkbp1a/Kcna2/Gm10300/Kcnab2/Gm7964/Syp/L1cam/Ophn1/Gm8424	22	CC
GO:0008630	intrinsic apoptotic signaling pathway in response to DNA damage	12/1611	130/27834	0.074083	0.509971	0.477096	Bcl2/Ikbke/Sirt1/Dyrk2/Ppp2r5c/Pik3r1/Nfatc4/Trp63/Bak1/Cdkn1a/Msh2/Hipk1	12	BP
GO:0008361	regulation of cell size	23/1611	288/27834	0.0744247	0.511237	0.47828	Rb1cc1/Bcl11a/Slc12a7/Dpysl2/Sema5a/Shank3/Dscam/Tnfrsf12a/Ptprs/Fshr/Slc12a2/Myo5b/Epha7/Cdk5/Slit2/Plxna4/Cxcl12/Obox6/Ntrk3/Clns1a/Golga4/L1cam/Cdkl5	23	BP
GO:0043588	skin development	32/1611	423/27834	0.0745385	0.511237	0.47828	Col5a2/Bcl2/Egfr/Aloxe3/Col1a1/Sostdc1/Ctsl/Nsun2/Itga2/Atp8a2/Slitrk5/Krt7/Krt72/Krt1/Trp63/Apcdd1/Scd3/Slc27a4/Lrp4/Pax6/Gm14023/Jag1/Tfap2c/Flg2/Ptch2/Pou3f1/6330403L08Rik/Smo/Ryr1/Pcsk6/Cd109/Wdr48	32	BP
GO:0051592	response to calcium ion	20/1611	244/27834	0.0745595	0.511237	0.47828	Spag16/Tnnt2/Pla2g4a/Syt1/Cyp27b1/Egfr/Lgmn/Ryr2/Grin2a/Rasgrp2/Gm44283/Ryr3/Alg2/Hnrnpd/Pde1c/Fosb/Ryr1/Mcoln1/Nfatc3/Nedd4	20	BP
GO:0030666	endocytic vesicle membrane	14/1611	158/27834	0.0746683	0.511237	0.47828	Fzd5/Camk2b/Epn2/Apob/Ptch1/H2-Ea/Entpd7/Cubn/Wls/Gm15587/Smo/Sec61a1/Msr1/Lamp2	14	CC
GO:0034644	cellular response to UV	14/1611	158/27834	0.0746683	0.511237	0.47828	Sirt1/Pik3r1/Nfatc4/Ercc4/Trp63/Bak1/Cdkn1a/Gm44283/Triap1/Xpc/Obox6/Gm45101/Usp47/Nedd4	14	BP
GO:0035967	cellular response to topologically incorrect protein	14/1611	158/27834	0.0746683	0.511237	0.47828	Derl3/Xbp1/Ero1l/Dnajc3/Bak1/Cul7/Pomt1/Creb3l1/Zbtb17/Edem1/Mbtps1/Ubl5/Gm18101/Tspyl2	14	BP
GO:0048013	ephrin receptor signaling pathway	10/1611	103/27834	0.0748191	0.511353	0.478389	Crk/Sipa1l1/Ephb3/Efna4/Epha7/Ptpn11/Ephb4/Ntrk3/Ephb1/Efnb1	10	BP
GO:2000648	positive regulation of stem cell proliferation	10/1611	103/27834	0.0748191	0.511353	0.478389	3110039M20Rik/Gli3/Prl/Prl7d1/Bmp4/Pax6/Cxcl3/Cxcl2/Smo/4930442G15Rik	10	BP
GO:0005774	vacuolar membrane	28/1611	363/27834	0.0753467	0.512069	0.479058	Tmbim1/Slc36a1/Abcd4/Entpd4/Entpd4b/Cln5/Nfam1/Slc11a2/Igf2r/H2-Ea/Slc15a3/Abca2/Stom/Szt2/Gm12905/Slc30a2/Depdc5/Mios/Cftr/Atp6v1b1/Mgst1/Plekhf1/Sphk2/Myo7a/Mcoln1/Ap1g1/Tmem30a/Lamp2	28	CC
GO:0001542	ovulation from ovarian follicle	4/1611	28/27834	0.0757281	0.512069	0.479058	Pla2g4a/Sirt1/Adamts1/Gm15587	4	BP
GO:0003416	endochondral bone growth	4/1611	28/27834	0.0757281	0.512069	0.479058	Ddr2/Col27a1/Comp/Mmp13	4	BP
GO:0015145	monosaccharide transmembrane transporter activity	4/1611	28/27834	0.0757281	0.512069	0.479058	Slc23a1/Slc23a2/Slc2a2/Slc5a9	4	MF
GO:0030219	megakaryocyte differentiation	4/1611	28/27834	0.0757281	0.512069	0.479058	Pip4k2a/Cdkn2b/Kit/Ptpn11	4	BP
GO:0032438	melanosome organization	4/1611	28/27834	0.0757281	0.512069	0.479058	Lyst/Kif13a/Gm20636/Ap1g1	4	BP
GO:0051580	regulation of neurotransmitter uptake	4/1611	28/27834	0.0757281	0.512069	0.479058	Gdnf/Gm14021/Nat8l/Slc18a1	4	BP
GO:0061436	establishment of skin barrier	4/1611	28/27834	0.0757281	0.512069	0.479058	Aloxe3/Krt1/Trp63/Flg2	4	BP
GO:0061702	inflammasome complex	4/1611	28/27834	0.0757281	0.512069	0.479058	Naip2/Naip5/Naip6/Naip1	4	CC
GO:0097150	neuronal stem cell population maintenance	4/1611	28/27834	0.0757281	0.512069	0.479058	Fancc/Jag1/Foxo1/Sct	4	BP
GO:1901380	negative regulation of potassium ion transmembrane transport	4/1611	28/27834	0.0757281	0.512069	0.479058	Cab39/Ank3/Ptger3/Kcnq1	4	BP
GO:1904752	regulation of vascular associated smooth muscle cell migration	4/1611	28/27834	0.0757281	0.512069	0.479058	Xbp1/Dock5/Adamts1/Smo	4	BP
GO:0006213	pyrimidine nucleoside metabolic process	7/1611	64/27834	0.0758878	0.512242	0.479221	Nt5m/Entpd4/Entpd4b/Uckl1os/Aicda/Gm4083/Nt5e	7	BP
GO:0010830	regulation of myotube differentiation	7/1611	64/27834	0.0758878	0.512242	0.479221	Bcl2/Xbp1/Mmp14/Adgrb1/Nfatc2/Cxcl9/Cxcl12	7	BP
GO:0002763	positive regulation of myeloid leukocyte differentiation	9/1611	90/27834	0.0761581	0.512708	0.479657	Lif/Itgb3/Asxl2/Acin1/Hcls1/Csf1r/Gfi1b/Notch2/4931431B13Rik	9	BP
GO:0034705	potassium channel complex	9/1611	90/27834	0.0761581	0.512708	0.479657	Kcnb2/Dpp10/Kcnt2/Lrrc52/Grik2/Kcnq2/Kcna2/Kcnab2/Kcnq1	9	CC
GO:2000242	negative regulation of reproductive process	9/1611	90/27834	0.0761581	0.512708	0.479657	Lif/Bmp4/Fbxo43/Rps6ka2/Msh2/Nr5a1/Gm14023/Shb/Gm16042	9	BP
GO:0006942	regulation of striated muscle contraction	11/1611	117/27834	0.0765389	0.514791	0.481605	Nos1ap/Pik3cg/Ryr2/Gata4/Adra1a/Slc8a1/Tnni3k/Pde4b/Atp2a1/Kcnq1/Ace2	11	BP
GO:0071482	cellular response to light stimulus	16/1611	187/27834	0.0766022	0.514791	0.481605	Sirt1/Pik3r1/Nfatc4/Ercc4/Trp63/Bak1/Cdkn1a/Gm44283/Cry2/Triap1/Xpc/Rho/Obox6/Gm45101/Usp47/Nedd4	16	BP
GO:0001893	maternal placenta development	8/1611	77/27834	0.0766766	0.514838	0.481649	Pla2g4a/Cyp27b1/Lif/Ctsl/Ppard/Rxrb/Serpine1/Stox2	8	BP
GO:0043679	axon terminus	20/1611	245/27834	0.0769869	0.516189	0.482912	Mpp4/Arpc2/Stx6/Mical1/Grik2/Syt1/Hnrnpk/Ntrk2/Gm4130/Itga2/Grin2a/Chrm1/Fkbp1a/Kcna2/Gm10300/Kcnab2/Gm7964/Syp/L1cam/Ophn1	20	CC
GO:0034330	cell junction organization	24/1611	304/27834	0.0770128	0.516189	0.482912	Bcl2/F11r/Pip5k1c/Nlgn2/Itgb3/Itga2/Ajuba/Mtdh/Gm16136/Pdpk1/Strn/Csf1r/Itgav/Hipk1/Rcc2/Pxn/Gm3836/Ceacam5/Gm4673/Pard3/Nectin1/Cadm1/Peak1/Ophn1	24	BP
GO:0098773	skin epidermis development	12/1611	131/27834	0.0774796	0.518862	0.485414	Bcl2/Egfr/Sostdc1/Ctsl/Nsun2/Trp63/Apcdd1/Lrp4/Tfap2c/6330403L08Rik/Smo/Cd109	12	BP
GO:0045598	regulation of fat cell differentiation	14/1611	159/27834	0.0777393	0.520145	0.486614	Sirt1/Xbp1/Asxl2/Ppard/Ccdc85b/Jag1/Trib3/Fndc3b/Foxo1/Cmklr1/Gm20488/Medag/Ankrd26/Fto	14	BP
GO:0001935	endothelial cell proliferation	6/1611	52/27834	0.0786524	0.522945	0.489233	Xbp1/Bmp4/Mmp14/Sema5a/Nrarp/Gm12992	6	BP
GO:0005326	neurotransmitter transporter activity	6/1611	52/27834	0.0786524	0.522945	0.489233	Slc6a15/Slc36a1/Slc44a5/Slc17a7/Slc6a16/Slc18a1	6	MF
GO:0021988	olfactory lobe development	6/1611	52/27834	0.0786524	0.522945	0.489233	Agtpbp1/Dpysl2/Csf1r/Pax6/Chd7/Slit2	6	BP
GO:0003044	regulation of systemic arterial blood pressure mediated by a chemical signal	10/1611	104/27834	0.0787087	0.522945	0.489233	Ren1/Ndst2/Adra1a/Rps6ka2/Cyp2j9/Ece1/Gm15587/Drd5/Tacr1/Ace2	10	BP
GO:0003151	outflow tract morphogenesis	10/1611	104/27834	0.0787087	0.522945	0.489233	Bmp4/Gata4/Gata6/Gm44283/Jag1/Heyl/Eln/Ryr1/Parva/Nedd4	10	BP
GO:0008188	neuropeptide receptor activity	10/1611	104/27834	0.0787087	0.522945	0.489233	Gm48563/E330035G20Rik/Gm42866/Tacr1/Prokr1/Gm29479/Mrgprc3-ps/Mrgprc7-ps/Gm18350/Gm47674	10	MF
GO:0072332	intrinsic apoptotic signaling pathway by p53 class mediator	10/1611	104/27834	0.0787087	0.522945	0.489233	Sirt1/Dyrk2/Ppp2r5c/Trp63/Cdkn1a/Msh2/Zfp385b/Zmat3/Hipk1/Eda2r	10	BP
GO:0002717	positive regulation of natural killer cell mediated immunity	5/1611	40/27834	0.0793924	0.522945	0.489233	B020014A21Rik/Klrb1/Klrk1/Ap1g1/Cadm1	5	BP
GO:0006505	GPI anchor metabolic process	5/1611	40/27834	0.0793924	0.522945	0.489233	Pigl/Gm16278/Mppe1/Pigk/Piga	5	BP
GO:0015175	neutral amino acid transmembrane transporter activity	5/1611	40/27834	0.0793924	0.522945	0.489233	Slc36a1/Serinc5/Slc6a7/Slc43a1/Slc7a9	5	MF
GO:0034311	diol metabolic process	5/1611	40/27834	0.0793924	0.522945	0.489233	Sgpp2/Sptlc2/Acer2/Sphk2/Acer3	5	BP
GO:0035850	epithelial cell differentiation involved in kidney development	5/1611	40/27834	0.0793924	0.522945	0.489233	Bmp4/Gdnf/Jag1/Notch2/Smo	5	BP
GO:0045879	negative regulation of smoothened signaling pathway	5/1611	40/27834	0.0793924	0.522945	0.489233	Gli3/Gm48488/Ptch1/Chrd/Ptch2	5	BP
GO:1902235	regulation of endoplasmic reticulum stress-induced intrinsic apoptotic signaling pathway	5/1611	40/27834	0.0793924	0.522945	0.489233	Sirt1/Xbp1/Spop/Ptpn2/Creb3l1	5	BP
GO:1902349	response to chloroquine	5/1611	40/27834	0.0793924	0.522945	0.489233	Gm29479/Mrgprc3-ps/Mrgprc7-ps/Gm18350/Mrgprc2-ps	5	BP
GO:1902555	endoribonuclease complex	5/1611	40/27834	0.0793924	0.522945	0.489233	Tarbp2/Ago1/Gm18584/Tsen2/Gm18561	5	CC
GO:1904659	glucose transmembrane transport	5/1611	40/27834	0.0793924	0.522945	0.489233	Ppard/Slc2a2/Slc5a9/Rab4b/Gm21983	5	BP
GO:1905348	endonuclease complex	5/1611	40/27834	0.0793924	0.522945	0.489233	Tarbp2/Ago1/Gm18584/Tsen2/Gm18561	5	CC
GO:0030662	coated vesicle membrane	16/1611	188/27834	0.0794581	0.522945	0.489233	Fzd5/Klhl12/Vamp4/Egfr/Epn2/Apob/Igf2r/H2-Ea/Mcfd2/Dennd1a/Uso1/Sec31a/Cftr/Slc17a7/Slc18a1/Ap1g1	16	CC
GO:0031644	regulation of neurological system process	15/1611	174/27834	0.080301	0.527356	0.49336	Grm1/Nlgn2/Itga2/Shank3/Grin2a/Fgfbp3/Gm14023/Chrna4/Gm10300/Hgf/Atxn2/Chrna7/Pard3/Igsf9b/Tmem108	15	BP
GO:0045924	regulation of female receptivity	15/1611	174/27834	0.080301	0.527356	0.49336	Vmn2r-ps103/Vmn2r-ps104/Vmn2r-ps106/Vmn2r-ps108/Vmn2r114/Vmn2r-ps159/Vmn2r125/Drd5/Vmn2r8/Vmn2r13/Vmn2r65/Gm18359/Vmn2r73/Vmn2r76/Vmn2r122	15	BP
GO:0032210	regulation of telomere maintenance via telomerase	9/1611	91/27834	0.0804043	0.527356	0.49336	Pkib/Pinx1/Parn/Map3k4/Dcp2/Tnks2/Tnks/Tent4b/Pif1	9	BP
GO:0048017	inositol lipid-mediated signaling	9/1611	91/27834	0.0804043	0.527356	0.49336	Xbp1/Pirt/Pik3cg/Pik3r1/Pi4ka/Ezr/Csf1r/Gm12992/Nyap1	9	BP
GO:0006490	oligosaccharide-lipid intermediate biosynthetic process	12/1611	132/27834	0.0809736	0.528265	0.49421	Pqlc3/Gm3486/Gm3676/Gm47189/Gm3543/Gm3573/Gm10377/Gm10376/1700001F09Rik/Alg12/Alg2/Alg6	12	BP
GO:0006885	regulation of pH	12/1611	132/27834	0.0809736	0.528265	0.49421	Slc4a3/Bcl2/Fasl/Slamf8/Cln5/Slc26a2/Cftr/Atp6v1b1/Rhcg/Aqp11/Rab39/Slc26a6	12	BP
GO:0022405	hair cycle process	12/1611	132/27834	0.0809736	0.528265	0.49421	Bcl2/Egfr/Sostdc1/Ctsl/Nsun2/Trp63/Apcdd1/Lrp4/Tfap2c/6330403L08Rik/Smo/Cd109	12	BP
GO:0007528	neuromuscular junction development	7/1611	65/27834	0.0810182	0.528265	0.49421	Ank3/Ntrk2/Cacnb2/Gm44283/Lrp4/Col4a1/Nedd4	7	BP
GO:0031594	neuromuscular junction	7/1611	65/27834	0.0810182	0.528265	0.49421	Ank3/Itga7/Lrp4/Postn/Epha7/Cdk5/Syp	7	CC
GO:0043547	positive regulation of GTPase activity	36/1611	488/27834	0.0815155	0.528265	0.49421	Dock10/Srgap2/Arhgap30/F11r/Rab3gap2/Abr/Ccl9/Sipa1l1/Eif5/Tbc1d7/Rgs22/Dennd6b/Racgap1/Acap2/Arhgap12/Rasgrp2/Dennd1a/Ralgapa2/Prex1/Rcc2/Tbc1d14/Cav2/Arhgap33/Ntrk3/Usp17la/Arhgap17/Tbc1d9/Elmod2/Mtss2/Gnb5/Tbc1d2b/Rasa2/Plxnb1/Dock11/Ophn1/Cdkl5	36	BP
GO:0007626	locomotory behavior	25/1611	321/27834	0.0816138	0.528265	0.49421	Grm1/Nlgn2/Atxn1/Agtpbp1/Gdnf/Shank3/Myg1/Grin2a/Lsamp/Dscam/Strn/Fshr/Chrna4/Negr1/Chd7/Elavl4/Dmbx1/Gm10300/Adgrl3/Atxn2/Cxcl12/Ccnd2/Eps8/Cend1/Ddhd2	25	BP
GO:0050679	positive regulation of epithelial cell proliferation	26/1611	336/27834	0.0816369	0.528265	0.49421	Sirt1/Xbp1/Egfr/Itgb3/Prl/Gm11356/Prl7d1/Gm48488/Bmp4/Rictor/Sema5a/Osr2/Trp63/Pdpk1/Nrarp/Arnt/Cav2/Smo/Tacr1/Cxcl12/Ccnd2/Bnc1/Gm4083/Wdr48/Gm14731/Plxnb3	26	BP
GO:0003417	growth plate cartilage development	3/1611	18/27834	0.0824788	0.528265	0.49421	Col27a1/Comp/Mmp13	3	BP
GO:0010988	regulation of low-density lipoprotein particle clearance	3/1611	18/27834	0.0824788	0.528265	0.49421	Hnrnpk/Gm4130/Gm7964	3	BP
GO:0017146	NMDA selective glutamate receptor complex	3/1611	18/27834	0.0824788	0.528265	0.49421	Shank3/Grin2a/Eps8	3	CC
GO:0019788	NEDD8 transferase activity	3/1611	18/27834	0.0824788	0.528265	0.49421	Uba3/Rnf7/Gm14538	3	MF
GO:0021514	ventral spinal cord interneuron differentiation	3/1611	18/27834	0.0824788	0.528265	0.49421	Gli3/Pax6/Nkx2-2os	3	BP
GO:0030628	pre-mRNA 3'-splice site binding	3/1611	18/27834	0.0824788	0.528265	0.49421	Hnrnpk/Gm4130/Gm7964	3	MF
GO:0032958	inositol phosphate biosynthetic process	3/1611	18/27834	0.0824788	0.528265	0.49421	Ppip5k2/Ip6k3/Ip6k1	3	BP
GO:0033148	positive regulation of intracellular estrogen receptor signaling pathway	3/1611	18/27834	0.0824788	0.528265	0.49421	Wbp2/Skp2/Fshr	3	BP
GO:0033591	response to L-ascorbic acid	3/1611	18/27834	0.0824788	0.528265	0.49421	Bcl2/Gm14023/Eln	3	BP
GO:0036038	MKS complex	3/1611	18/27834	0.0824788	0.528265	0.49421	Tmem67/Tctn2/Tmem231	3	CC
GO:0051016	barbed-end actin filament capping	3/1611	18/27834	0.0824788	0.528265	0.49421	Triobp/Add2/Eps8	3	BP
GO:0060231	mesenchymal to epithelial transition	3/1611	18/27834	0.0824788	0.528265	0.49421	Bmp4/Gdnf/Smo	3	BP
GO:0070198	protein localization to chromosome, telomeric region	3/1611	18/27834	0.0824788	0.528265	0.49421	Pinx1/Tnks2/Tnks	3	BP
GO:0070410	co-SMAD binding	3/1611	18/27834	0.0824788	0.528265	0.49421	Gata4/Pax6/Usp9x	3	MF
GO:0070571	negative regulation of neuron projection regeneration	3/1611	18/27834	0.0824788	0.528265	0.49421	Map4k4/Ptprs/Lrig2	3	BP
GO:0071294	cellular response to zinc ion	3/1611	18/27834	0.0824788	0.528265	0.49421	Grin2a/Gm9899/Glra3	3	BP
GO:0098936	intrinsic component of postsynaptic membrane	3/1611	18/27834	0.0824788	0.528265	0.49421	Nlgn2/Grin2a/Ptprs	3	CC
GO:0099055	integral component of postsynaptic membrane	3/1611	18/27834	0.0824788	0.528265	0.49421	Nlgn2/Grin2a/Ptprs	3	CC
GO:1901626	regulation of postsynaptic membrane organization	3/1611	18/27834	0.0824788	0.528265	0.49421	Shank3/Lrp4/Gm49493	3	BP
GO:1903978	regulation of microglial cell activation	3/1611	18/27834	0.0824788	0.528265	0.49421	Ttbk1/Stap1/4931431B13Rik	3	BP
GO:0051453	regulation of intracellular pH	10/1611	105/27834	0.0827208	0.529372	0.495246	Slc4a3/Bcl2/Fasl/Slamf8/Cln5/Slc26a2/Cftr/Aqp11/Rab39/Slc26a6	10	BP
GO:0035257	nuclear hormone receptor binding	22/1611	277/27834	0.0832196	0.529701	0.495554	Arid5a/Grm1/Sirt1/Grip1/Baz2a/Xbp1/Znhit3/Wbp2/Pik3r1/Ncoa4/Hr/Tob2/Ppard/Rxrb/Strn/Taf7/Kat5/Mms19/Cry2/Uba3/Tacc2/Gm14538	22	MF
GO:0001941	postsynaptic membrane organization	4/1611	29/27834	0.0840044	0.529701	0.495554	Nlgn2/Gdnf/Shank3/Lrp4	4	BP
GO:0007271	synaptic transmission, cholinergic	4/1611	29/27834	0.0840044	0.529701	0.495554	Chrm1/Chrna4/Chrna7/Ric3	4	BP
GO:0007413	axonal fasciculation	4/1611	29/27834	0.0840044	0.529701	0.495554	Sema5a/Ephb3/Celsr3/L1cam	4	BP
GO:0021533	cell differentiation in hindbrain	4/1611	29/27834	0.0840044	0.529701	0.495554	Agtpbp1/Atxn2/Cend1/Ophn1	4	BP
GO:0050855	regulation of B cell receptor signaling pathway	4/1611	29/27834	0.0840044	0.529701	0.495554	Nfam1/Plcl2/5730488B01Rik/Stap1	4	BP
GO:0060143	positive regulation of syncytium formation by plasma membrane fusion	4/1611	29/27834	0.0840044	0.529701	0.495554	Adgrb1/Nfatc2/Cxcl9/Cxcl12	4	BP
GO:0070935	3'-UTR-mediated mRNA stabilization	4/1611	29/27834	0.0840044	0.529701	0.495554	Gm2568/Tardbp/Elavl1/Gm8424	4	BP
GO:0071450	cellular response to oxygen radical	4/1611	29/27834	0.0840044	0.529701	0.495554	Fancc/Gm15587/Sod3/Prdx2	4	BP
GO:0071451	cellular response to superoxide	4/1611	29/27834	0.0840044	0.529701	0.495554	Fancc/Gm15587/Sod3/Prdx2	4	BP
GO:0106030	neuron projection fasciculation	4/1611	29/27834	0.0840044	0.529701	0.495554	Sema5a/Ephb3/Celsr3/L1cam	4	BP
GO:1902742	apoptotic process involved in development	4/1611	29/27834	0.0840044	0.529701	0.495554	Fzd5/Bak1/Slit2/Fgf4	4	BP
GO:0001657	ureteric bud development	11/1611	119/27834	0.0840178	0.529701	0.495554	Bcl2/Gli3/Smad5/Ptch1/Vcan/Bmp4/Gdnf/Gm13966/Fat4/Gm43539/Slit2	11	BP
GO:0004843	thiol-dependent ubiquitin-specific protease activity	11/1611	119/27834	0.0840178	0.529701	0.495554	Usp37/Usp36/Usp25/Usp49/Usp14/Usp8/Usp13/Usp5/Usp17la/Usp47/Otud4	11	MF
GO:0008344	adult locomotory behavior	11/1611	119/27834	0.0840178	0.529701	0.495554	Nlgn2/Atxn1/Agtpbp1/Gdnf/Chd7/Dmbx1/Gm10300/Cxcl12/Ccnd2/Eps8/Cend1	11	BP
GO:0016503	pheromone receptor activity	14/1611	161/27834	0.0841228	0.529701	0.495554	Vmn2r-ps103/Vmn2r-ps104/Vmn2r-ps106/Vmn2r-ps108/Vmn2r114/Vmn2r-ps159/Vmn2r125/Vmn2r8/Vmn2r13/Vmn2r65/Gm18359/Vmn2r73/Vmn2r76/Vmn2r122	14	MF
GO:0048814	regulation of dendrite morphogenesis	14/1611	161/27834	0.0841228	0.529701	0.495554	Camk2b/Sipa1l1/Nfatc4/Shank3/Cul7/Myo5b/Gm44283/Pdlim5/Cdk5/Fbxw8/Arhgap33/Lzts1/Nedd4/Cdkl5	14	BP
GO:0003779	actin binding	31/1611	413/27834	0.0844239	0.529701	0.495554	Myo1b/Arpc2/Tnnt2/Spta1/Mical1/Egfr/Sipa1l1/Syne3/Ajuba/Triobp/Mrtfa/Ezr/Myoz3/Myo5b/Cacnb2/Map1a/Phactr3/Synpo2/Pdlim5/Tpm2/Epb41/Gm15587/Add2/Eps8/Ceacam5/Homer2/Myo7a/Parva/Mtss2/Pls1/Ophn1	31	MF
GO:0005604	basement membrane	13/1611	147/27834	0.0845541	0.529701	0.495554	Hmcn1/Gm20631/Ush2a/Matn2/Adamts1/Smc3/Fbn1/P3h1/Acan/Col4a1/Col7a1/Col4a6/Col4a5	13	CC
GO:0022404	molting cycle process	12/1611	133/27834	0.0845651	0.529701	0.495554	Bcl2/Egfr/Sostdc1/Ctsl/Nsun2/Trp63/Apcdd1/Lrp4/Tfap2c/6330403L08Rik/Smo/Cd109	12	BP
GO:0001782	B cell homeostasis	6/1611	53/27834	0.0845747	0.529701	0.495554	Dock10/Bcl2/Rc3h1/Bak1/Sh2b2/Dock11	6	BP
GO:0008038	neuron recognition	6/1611	53/27834	0.0845747	0.529701	0.495554	3110039M20Rik/Sema5a/Ephb3/Dscam/Celsr3/L1cam	6	BP
GO:0008328	ionotropic glutamate receptor complex	6/1611	53/27834	0.0845747	0.529701	0.495554	Vwc2l/Grik2/Shank3/Grin2a/Olfm3/Eps8	6	CC
GO:0017085	response to insecticide	6/1611	53/27834	0.0845747	0.529701	0.495554	Sirt1/Esr2/Ccnb1/Scn3a/Gm15587/Scn2b	6	BP
GO:0036092	phosphatidylinositol-3-phosphate biosynthetic process	6/1611	53/27834	0.0845747	0.529701	0.495554	Pik3cg/Pik3r1/Gm12992/Fgf5/Ptpn11/Fgf4	6	BP
GO:0045472	response to ether	6/1611	53/27834	0.0845747	0.529701	0.495554	Arpc2/Sirt1/Hnrnpk/Gm4130/Nfatc4/Hnrnpd	6	BP
GO:0002260	lymphocyte homeostasis	9/1611	92/27834	0.084791	0.530187	0.496008	Dock10/Bcl2/Rc3h1/Spta1/Chst3/Bak1/Il2ra/Sh2b2/Dock11	9	BP
GO:0030512	negative regulation of transforming growth factor beta receptor signaling pathway	9/1611	92/27834	0.084791	0.530187	0.496008	Sirt1/Xbp1/Pdpk1/Fbn2/Adamtsl2/Fbn1/Cav2/Glg1/Cd109	9	BP
GO:0003014	renal system process	16/1611	190/27834	0.0853758	0.53292	0.498565	Bcl2/Ren1/Lgmn/Bmp4/Adra1a/Xpnpep3/Myo5b/Rab11fip2/Slc12a1/Ptger3/Cyp2j9/Tacr1/Kcnq1/Slc12a3/Prkar2a/Maged2	16	BP
GO:0043393	regulation of protein binding	28/1611	368/27834	0.0856138	0.53292	0.498565	Bcl2/Spta1/Lrp1/Crk/Ccl9/Hnrnpk/Gm9626/Gm4130/Bmp4/Nfatc4/Bak1/Ttbk1/Plcl2/Gm13547/Ttbk2/Fkbp1a/Trib3/Gm12579/Epb41/Cdk5/Atxn2/Fam220a/Add2/Gm7964/Aktip/Cdon/Fam220-ps/Gm16410	28	BP
GO:0051427	hormone receptor binding	24/1611	308/27834	0.0861157	0.53292	0.498565	Arid5a/Grm1/Sirt1/Socs2/Grip1/Baz2a/Xbp1/Znhit3/Wbp2/Pik3r1/Ncoa4/Hr/Tob2/Ppard/Rxrb/Strn/Taf7/Kat5/Mms19/Cry2/Ptpn11/Uba3/Tacc2/Gm14538	24	MF
GO:0009247	glycolipid biosynthetic process	8/1611	79/27834	0.0861524	0.53292	0.498565	Pigl/Gm16278/Mppe1/Gm7276/St8sia6/Pigk/St8sia1/Piga	8	BP
GO:0051899	membrane depolarization	8/1611	79/27834	0.0861524	0.53292	0.498565	Grm1/Catsper3/Cacnb2/Scn3a/Scn2a/Chrna4/Catsper4/Scn2b	8	BP
GO:1901016	regulation of potassium ion transmembrane transporter activity	8/1611	79/27834	0.0861524	0.53292	0.498565	Cab39/Lrrc52/Nos1ap/Ank3/Alg10b/Gm44283/Kcnq1/Nedd4	8	BP
GO:0001958	endochondral ossification	5/1611	41/27834	0.0863267	0.53292	0.498565	Col1a1/Phospho1/Bmp4/Mmp14/Mmp13	5	BP
GO:0001976	neurological system process involved in regulation of systemic arterial blood pressure	5/1611	41/27834	0.0863267	0.53292	0.498565	Adra1a/Rps6ka2/Tacr1/Chrna7/Ace2	5	BP
GO:0034062	5'-3' RNA polymerase activity	5/1611	41/27834	0.0863267	0.53292	0.498565	Polr3g/Polr3a/Polr3h/Gm20517/Polr1a	5	MF
GO:0036075	replacement ossification	5/1611	41/27834	0.0863267	0.53292	0.498565	Col1a1/Phospho1/Bmp4/Mmp14/Mmp13	5	BP
GO:0097747	RNA polymerase activity	5/1611	41/27834	0.0863267	0.53292	0.498565	Polr3g/Polr3a/Polr3h/Gm20517/Polr1a	5	MF
GO:1902667	regulation of axon guidance	5/1611	41/27834	0.0863267	0.53292	0.498565	Sema5a/Dscam/Slit2/Plxna4/Cxcl12	5	BP
GO:0051954	positive regulation of amine transport	7/1611	66/27834	0.086344	0.53292	0.498565	Dpysl2/Gdnf/Chrna4/Nat8l/Cxcl12/Slc18a1/Ace2	7	BP
GO:0055081	anion homeostasis	7/1611	66/27834	0.086344	0.53292	0.498565	Fasl/Sirt1/Xbp1/Lyst/Abcg1/Lipg/Slc34a2	7	BP
GO:0061383	trabecula morphogenesis	7/1611	66/27834	0.086344	0.53292	0.498565	Col1a1/Adamts1/Fbn2/Rbp4/Fkbp1a/Chd7/Plxnb1	7	BP
GO:1900271	regulation of long-term synaptic potentiation	7/1611	66/27834	0.086344	0.53292	0.498565	Lgmn/Hnrnpk/Gm4130/Shank3/Grin2a/Chrna7/Gm7964	7	BP
GO:0002066	columnar/cuboidal epithelial cell development	10/1611	106/27834	0.0868558	0.535646	0.501115	Bmp4/Triobp/Alg10b/Pdpk1/Rfx3/Pax6/Nkx2-2os/Tyms/Smo/Myo7a	10	BP
GO:0006892	post-Golgi vesicle-mediated transport	11/1611	120/27834	0.0879205	0.540467	0.505626	Myo1b/Ccdc93/Vamp4/Ank3/Kif13a/Exoc5/Rab26/Rab31/D230025D16Rik/Ap1g1/Golga4	11	BP
GO:0032370	positive regulation of lipid transport	11/1611	120/27834	0.0879205	0.540467	0.505626	Sirt1/Lrp1/Acsl6/Ptch1/Atp8a2/Abcg1/Lipg/Gm14023/Cyp2j9/Triap1/Cyp4f18	11	BP
GO:0072163	mesonephric epithelium development	11/1611	120/27834	0.0879205	0.540467	0.505626	Bcl2/Gli3/Smad5/Ptch1/Vcan/Bmp4/Gdnf/Gm13966/Fat4/Gm43539/Slit2	11	BP
GO:0072164	mesonephric tubule development	11/1611	120/27834	0.0879205	0.540467	0.505626	Bcl2/Gli3/Smad5/Ptch1/Vcan/Bmp4/Gdnf/Gm13966/Fat4/Gm43539/Slit2	11	BP
GO:0042633	hair cycle	13/1611	148/27834	0.0880475	0.540813	0.505949	Bcl2/Egfr/Sostdc1/Ctsl/Nsun2/Trp63/Apcdd1/Lrp4/Tfap2c/Ptch2/6330403L08Rik/Smo/Cd109	13	BP
GO:0008238	exopeptidase activity	12/1611	134/27834	0.0882545	0.541649	0.506731	Cpm/Agtpbp1/Ctsl/Mmp14/Xpnpep3/Xpnpep1/Mindy3/Metap1/Agbl1/Dpp8/Xpnpep2/Ace2	12	MF
GO:0005539	glycosaminoglycan binding	25/1611	324/27834	0.0884641	0.542499	0.507527	Gm16587/Hk1/Apob/Gm11372/Ptch1/Vcan/Bmp4/Sema5a/Chrd/Adamts1/Tpsb2/Ptprs/Fgfbp3/Fbn1/Postn/Pla2g5/Slit2/Nell1/Pcsk6/Acan/4931431B13Rik/Comp/Crispld2/Adamts15/Ltf	25	MF
GO:0070588	calcium ion transmembrane transport	19/1611	235/27834	0.0891961	0.54655	0.511316	Fasl/Trpv3/Ryr2/Catsper3/Ero1l/Pkdrej/Grin2a/Slc8a1/Cacnb2/Itgav/Ryr3/Fkbp1a/Catsper4/Ryr1/Chrna7/Atp2a1/Mcoln1/Fam155a/Pkd1l3	19	BP
GO:0060113	inner ear receptor cell differentiation	9/1611	93/27834	0.0893181	0.546858	0.511605	Ush2a/Bmp4/Triobp/Alg10b/Jag1/Fat4/Gm43539/Cecr2/Myo7a	9	BP
GO:0033273	response to vitamin	15/1611	177/27834	0.089742	0.549014	0.513622	Bcl2/Pla2g4a/Sirt1/Cyp27b1/Col1a1/Sftpa1/Gata4/Adamts1/Slc30a4/Gm14023/Postn/Sis/Tyms/Eln/Ogg1	15	BP
GO:0008201	heparin binding	21/1611	265/27834	0.0904177	0.549037	0.513643	Gm16587/Apob/Gm11372/Ptch1/Bmp4/Chrd/Adamts1/Tpsb2/Ptprs/Fgfbp3/Fbn1/Postn/Pla2g5/Slit2/Nell1/Pcsk6/4931431B13Rik/Comp/Crispld2/Adamts15/Ltf	21	MF
GO:0004879	nuclear receptor activity	6/1611	54/27834	0.0907361	0.549037	0.513643	Esr2/Nr1d2/Ppard/Rxrb/Rorb/Nr5a1	6	MF
GO:0033628	regulation of cell adhesion mediated by integrin	6/1611	54/27834	0.0907361	0.549037	0.513643	Itgb3/Pik3cg/Acer2/Ptpn11/Serpine1/Nexmif	6	BP
GO:0086001	cardiac muscle cell action potential	6/1611	54/27834	0.0907361	0.549037	0.513643	Ryr2/Kcnn2/A330093E20Rik/Cacnb2/Kcnq1/Scn2b	6	BP
GO:0043130	ubiquitin binding	10/1611	107/27834	0.0911135	0.549037	0.513643	Nbr1/Rnf31/Usp25/Gm44283/Nsfl1c/Rbck1/Usp13/Ubxn2b/Usp5/Nedd4	10	MF
GO:0048565	digestive tract development	18/1611	221/27834	0.0911289	0.549037	0.513643	Bcl2/Egfr/Gli3/Ccnb1/Bmp4/Gata4/Ephb3/Trp63/Gata6/Nkx2-2os/Fat4/Gm43539/Tyms/Kit/6330403L08Rik/Smo/Sct/Nphp3	18	BP
GO:0042303	molting cycle	13/1611	149/27834	0.0916297	0.549037	0.513643	Bcl2/Egfr/Sostdc1/Ctsl/Nsun2/Trp63/Apcdd1/Lrp4/Tfap2c/Ptch2/6330403L08Rik/Smo/Cd109	13	BP
GO:0004177	aminopeptidase activity	7/1611	67/27834	0.0918639	0.549037	0.513643	Ctsl/Mmp14/Xpnpep3/Xpnpep1/Metap1/Dpp8/Xpnpep2	7	MF
GO:0016776	phosphotransferase activity, phosphate group as acceptor	7/1611	67/27834	0.0918639	0.549037	0.513643	Gm34727/Ppip5k2/Ip6k3/Magi3/Dlg2/Gm4083/Ip6k1	7	MF
GO:0044058	regulation of digestive system process	7/1611	67/27834	0.0918639	0.549037	0.513643	Madd/Ptger3/Tacr1/Sct/Kcnq1/Mmp13/Wnk3	7	BP
GO:0046875	ephrin receptor binding	7/1611	67/27834	0.0918639	0.549037	0.513643	Crk/Pik3cg/Sipa1l1/Efna4/Epha7/Cdk5/Efnb1	7	MF
GO:0032387	negative regulation of intracellular transport	11/1611	121/27834	0.0919322	0.549037	0.513643	Rab23/Bard1/Sp100/Cd84/Derl3/Siah3/Gm18564/Gm18491/Gm18493/Cdk5/Usp17la	11	BP
GO:0001676	long-chain fatty acid metabolic process	19/1611	236/27834	0.0920164	0.549037	0.513643	Pla2g4a/Acsl6/Aloxe3/Alox8/Acox1/Cyp2d22/Cyp2d12/Cyp2d40/Slc27a4/Acot8/Cyp2j9/Faah/Gm18957/Daglb/Cyp3a25/Gm15883/Acsl1/Slc27a1/Cyp4f18	19	BP
GO:0034620	cellular response to unfolded protein	12/1611	135/27834	0.0920418	0.549037	0.513643	Derl3/Xbp1/Ero1l/Dnajc3/Bak1/Cul7/Creb3l1/Zbtb17/Edem1/Mbtps1/Ubl5/Tspyl2	12	BP
GO:0045661	regulation of myoblast differentiation	12/1611	135/27834	0.0920418	0.549037	0.513643	Flot2/Ccl9/Sostdc1/Prl/Prl7d1/Gm11372/Pik3r1/Bmp4/Ppard/Hif1an/Cxcl9/Cdon	12	BP
GO:0071331	cellular response to hexose stimulus	12/1611	135/27834	0.0920418	0.549037	0.513643	Bcl2/Xbp1/Hnrnpk/Gm4130/Gata4/Rab11fip2/Pax6/Gclm/Serpine1/Gm4083/Gclc/Slc26a6	12	BP
GO:0007611	learning or memory	31/1611	417/27834	0.092674	0.549037	0.513643	Eif4ebp2/Egfr/Esr2/Lgmn/Atxn1/Ntrk2/Shank3/Slc11a2/Grin2a/Ttbk1/Camk4/Npas4/Itga8/Pax6/Meis2/Map1a/Brinp1/Elavl4/Cdk5/Drd5/Kit/Atxn2/Tacr1/Ccnd2/Kmt2b/Slc17a7/Chrna7/Nps/Sct/Ddhd2/Kmt2a	31	BP
GO:0000242	pericentriolar material	4/1611	30/27834	0.0927023	0.549037	0.513643	Gm49783/Tnks2/Tnks/Bbs9	4	CC
GO:0002335	mature B cell differentiation	4/1611	30/27834	0.0927023	0.549037	0.513643	Dock10/Plcl2/Notch2/Dock11	4	BP
GO:0004709	MAP kinase kinase kinase activity	4/1611	30/27834	0.0927023	0.549037	0.513643	Egfr/Map3k4/Map3k2/Map3k6	4	MF
GO:0005123	death receptor binding	4/1611	30/27834	0.0927023	0.549037	0.513643	Tmbim1/Fasl/Madd/Fgf5	4	MF
GO:0010842	retina layer formation	4/1611	30/27834	0.0927023	0.549037	0.513643	Atp8a2/Dscam/Hipk1/Megf11	4	BP
GO:0015248	sterol transporter activity	4/1611	30/27834	0.0927023	0.549037	0.513643	Osbpl7/Apob/Abcg1/Osbp	4	MF
GO:0021801	cerebral cortex radial glia guided migration	4/1611	30/27834	0.0927023	0.549037	0.513643	Srgap2/3110039M20Rik/Gli3/Cdk5	4	BP
GO:0022030	telencephalon glial cell migration	4/1611	30/27834	0.0927023	0.549037	0.513643	Srgap2/3110039M20Rik/Gli3/Cdk5	4	BP
GO:0031061	negative regulation of histone methylation	4/1611	30/27834	0.0927023	0.549037	0.513643	Sirt1/Smarcb1/Gfi1b/5730488B01Rik	4	BP
GO:0044292	dendrite terminus	4/1611	30/27834	0.0927023	0.549037	0.513643	Ptch1/Smo/L1cam/Cdkl5	4	CC
GO:0050847	progesterone receptor signaling pathway	4/1611	30/27834	0.0927023	0.549037	0.513643	Wbp2/Gm2245/Gm44283/Nedd4	4	BP
GO:0061217	regulation of mesonephros development	4/1611	30/27834	0.0927023	0.549037	0.513643	Six4/Bmp4/Gdnf/Smo	4	BP
GO:1901984	negative regulation of protein acetylation	4/1611	30/27834	0.0927023	0.549037	0.513643	Sirt1/L3mbtl2/Taf7/Sirt3	4	BP
GO:1903861	positive regulation of dendrite extension	4/1611	30/27834	0.0927023	0.549037	0.513643	Syt1/Hnrnpk/Gm4130/Gm7964	4	BP
GO:0051591	response to cAMP	17/1611	207/27834	0.0929971	0.549037	0.513643	Bcl2/Ren1/Cyp27b1/Col1a1/Pik3cg/Pik3r1/Ezr/Slc8a1/Gata6/Pla2g5/Gm15587/Serpine1/Cftr/Ccnd2/Kcnq1/Atp7b/Slc26a6	17	BP
GO:0002065	columnar/cuboidal epithelial cell differentiation	15/1611	178/27834	0.0930384	0.549037	0.513643	Bmp4/Gata4/Triobp/Alg10b/Trp63/Pdpk1/Gata6/Rfx3/Pax6/Jag1/Nkx2-2os/Tyms/Smo/Myo7a/Tmem231	15	BP
GO:0003230	cardiac atrium development	5/1611	42/27834	0.0935667	0.549037	0.513643	Tnnt2/Gata4/Notch2/Smo/Nphp3	5	BP
GO:0010884	positive regulation of lipid storage	5/1611	42/27834	0.0935667	0.549037	0.513643	Ikbke/Apob/2310001K24Rik/Apoc4/Msr1	5	BP
GO:0032452	histone demethylase activity	5/1611	42/27834	0.0935667	0.549037	0.513643	Jmjd6/Gm27401/Hr/Kdm3b/Kdm5a	5	MF
GO:0043267	negative regulation of potassium ion transport	5/1611	42/27834	0.0935667	0.549037	0.513643	Cab39/Ank3/Ptger3/Gm15587/Kcnq1	5	BP
GO:0072210	metanephric nephron development	5/1611	42/27834	0.0935667	0.549037	0.513643	Irx2/Bmp4/Gdnf/Gm13966/Smo	5	BP
GO:1900078	positive regulation of cellular response to insulin stimulus	5/1611	42/27834	0.0935667	0.549037	0.513643	Adipor1/Sirt1/Pik3r1/Ptpn11/Ffar3	5	BP
GO:0003215	cardiac right ventricle morphogenesis	3/1611	19/27834	0.0939031	0.549037	0.513643	Gata4/Jag1/Chd7	3	BP
GO:0005980	glycogen catabolic process	3/1611	19/27834	0.0939031	0.549037	0.513643	Rb1cc1/G6pc/Stbd1	3	BP
GO:0006878	cellular copper ion homeostasis	3/1611	19/27834	0.0939031	0.549037	0.513643	Slc11a2/Slc31a1/Atp7b	3	BP
GO:0008409	5'-3' exonuclease activity	3/1611	19/27834	0.0939031	0.549037	0.513643	Exo1/Dcp2/Exog	3	MF
GO:0009111	vitamin catabolic process	3/1611	19/27834	0.0939031	0.549037	0.513643	Cyp27b1/Cubn/Cyp4f18	3	BP
GO:0009251	glucan catabolic process	3/1611	19/27834	0.0939031	0.549037	0.513643	Rb1cc1/G6pc/Stbd1	3	BP
GO:0016246	RNA interference	3/1611	19/27834	0.0939031	0.549037	0.513643	Tarbp2/Gm18584/Gm18561	3	BP
GO:0042730	fibrinolysis	3/1611	19/27834	0.0939031	0.549037	0.513643	Krt1/Plg/Serpine1	3	BP
GO:0051123	RNA polymerase II preinitiation complex assembly	3/1611	19/27834	0.0939031	0.549037	0.513643	Taf7/Taf12/Gtf2a2	3	BP
GO:0060413	atrial septum morphogenesis	3/1611	19/27834	0.0939031	0.549037	0.513643	Gata4/Notch2/Smo	3	BP
GO:0097381	photoreceptor disc membrane	3/1611	19/27834	0.0939031	0.549037	0.513643	Guca1b/Abca4/Rho	3	CC
GO:1905941	positive regulation of gonad development	3/1611	19/27834	0.0939031	0.549037	0.513643	Nr5a1/Atxn2/Cftr	3	BP
GO:2000811	negative regulation of anoikis	3/1611	19/27834	0.0939031	0.549037	0.513643	Bcl2/Ntrk2/Tle1	3	BP
GO:0001990	regulation of systemic arterial blood pressure by hormone	9/1611	94/27834	0.0939851	0.549037	0.513643	Ren1/Ndst2/Rps6ka2/Cyp2j9/Ece1/Gm15587/Drd5/Tacr1/Ace2	9	BP
GO:0030593	neutrophil chemotaxis	9/1611	94/27834	0.0939851	0.549037	0.513643	Pip5k1c/Ccl9/Pik3cg/Prex1/Vav3/Pde4b/Cxcl3/Cxcl2/4931431B13Rik	9	BP
GO:0042246	tissue regeneration	9/1611	94/27834	0.0939851	0.549037	0.513643	Ccnb1/Gata4/Tarbp2/Plg/Gm4837/Notch2/Serpine1/Gm18584/Gm18561	9	BP
GO:0046173	polyol biosynthetic process	9/1611	94/27834	0.0939851	0.549037	0.513643	Ppip5k2/Cyp27b1/Sptlc2/Ip6k3/Acer2/Cyp3a25/Sphk2/Acer3/Ip6k1	9	BP
GO:0070373	negative regulation of ERK1 and ERK2 cascade	9/1611	94/27834	0.0939851	0.549037	0.513643	Lif/Xbp1/Gm2245/Ezr/Ptpn2/Ankrd26/Chrna7/Sirt3/Ace2	9	BP
GO:0099175	regulation of postsynapse organization	9/1611	94/27834	0.0939851	0.549037	0.513643	Camk2b/Sipa1l1/Shank3/Lrp4/Pdlim5/Cdk5/Arhgap33/Gm49493/Vps35	9	BP
GO:1903845	negative regulation of cellular response to transforming growth factor beta stimulus	9/1611	94/27834	0.0939851	0.549037	0.513643	Sirt1/Xbp1/Pdpk1/Fbn2/Adamtsl2/Fbn1/Cav2/Glg1/Cd109	9	BP
GO:0042177	negative regulation of protein catabolic process	18/1611	222/27834	0.0940878	0.549217	0.513812	Derl3/Egfr/Gm2245/Fbxo43/Azin1/Adgrb1/Grin2a/Usp25/Trim40/Usp14/Map1a/Lrig2/Gm29811/Ptpn3/Snrnp70/Nell1/Vps35/Ophn1	18	BP
GO:0030217	T cell differentiation	19/1611	237/27834	0.0948934	0.553496	0.517815	Fzd5/Bcl2/Rc3h1/Bcl11a/Itk/Jmjd6/Gm27401/Gli3/Pknox1/Btnl1/Gm36931/Ptpn2/Rag2/Prex1/Sema4a/Chd7/Skint5/Kit/Nfatc3	19	BP
GO:0003279	cardiac septum development	13/1611	150/27834	0.0953009	0.555449	0.519642	Lrp1/Bmp4/Gata4/Gata6/Jag1/Notch2/Chd7/Heyl/Gm15587/Slit2/Smo/Parva/Nphp3	13	BP
GO:0001046	core promoter sequence-specific DNA binding	10/1611	108/27834	0.0954938	0.555726	0.519901	Pou2f1/Smarcb1/Baz2a/Wbp2/Taf1b/Esr2/Nr1d2/Pax6/Sars/Kdm5a	10	MF
GO:0090630	activation of GTPase activity	10/1611	108/27834	0.0954938	0.555726	0.519901	Sipa1l1/Eif5/Tbc1d7/Ralgapa2/Rcc2/Tbc1d14/Ntrk3/Tbc1d9/Mtss2/Tbc1d2b	10	BP
GO:0030308	negative regulation of cell growth	21/1611	267/27834	0.095812	0.556859	0.520961	Bcl2/Adipor1/Sesn1/Sirt1/Cyp27b1/Bcl11a/Esr2/Gm48488/Gm2245/Sema5a/Ppard/Cdkn1a/Trim40/Ptprs/Ccdc85b/Zmat3/Epha7/P3h1/Cdk5/Slit2/Tspyl2	21	BP
GO:0030427	site of polarized growth	24/1611	312/27834	0.095907	0.556859	0.520961	Arpc2/Sirt1/Inpp5j/Ntrk2/Ptch1/Dpysl2/Tnk2/Dscam/Cables1/Prex1/Lrig2/Elavl4/Cdk5/Fryl/Auts2/Smo/Eno2/Eps8/Chrna7/Pard3/Nectin1/Usp9x/L1cam/Cdkl5	24	CC
GO:0031016	pancreas development	12/1611	136/27834	0.0959271	0.556859	0.520961	Xbp1/Bmp4/Pdpk1/Gata6/Rfx3/Pax6/Nkx2-2os/Slc2a2/Foxo1/Wls/Smo/Nphp3	12	BP
GO:0021675	nerve development	11/1611	122/27834	0.0960529	0.556859	0.520961	Hoxb3/Six4/Gli3/Ctsl/Hoxd3/Lrig2/Kcna2/Chd7/Smo/Plxna4/Ephb1	11	BP
GO:0043473	pigmentation	11/1611	122/27834	0.0960529	0.556859	0.520961	Bcl2/Lyst/Gli3/Kif13a/Rab27b/Usp13/Szt2/Kit/Gm20636/Myo7a/Ap1g1	11	BP
GO:0034198	cellular response to amino acid starvation	8/1611	81/27834	0.0962805	0.557237	0.521314	Sesn1/Cdkn1a/Szt2/Gm12905/Gm13123/Depdc5/Gcn1/Mios	8	BP
GO:0035194	posttranscriptional gene silencing by RNA	8/1611	81/27834	0.0962805	0.557237	0.521314	Ajuba/Tarbp2/Adar/Ago1/Gm18584/Wtip/Gm18561/Limd1	8	BP
GO:0001764	neuron migration	15/1611	179/27834	0.0964098	0.557237	0.521314	Nav1/3110039M20Rik/Esr2/Ntrk2/Matn2/Mrtfa/Pax6/Cdk5/Adgrl3/Auts2/Cxcl12/Ntrk3/Celsr3/Usp9x/Cdkl5	15	BP
GO:0060180	female mating behavior	15/1611	179/27834	0.0964098	0.557237	0.521314	Vmn2r-ps103/Vmn2r-ps104/Vmn2r-ps106/Vmn2r-ps108/Vmn2r114/Vmn2r-ps159/Vmn2r125/Drd5/Vmn2r8/Vmn2r13/Vmn2r65/Gm18359/Vmn2r73/Vmn2r76/Vmn2r122	15	BP
GO:0009584	detection of visible light	6/1611	55/27834	0.0971339	0.558885	0.522857	Atp8a2/Sema5a/Chrm1/Rbp4/Abca4/Rho	6	BP
GO:0035987	endodermal cell differentiation	6/1611	55/27834	0.0971339	0.558885	0.522857	Mmp14/Gata6/Itgav/Col12a1/Col7a1/Setd2	6	BP
GO:0045851	pH reduction	6/1611	55/27834	0.0971339	0.558885	0.522857	Fasl/Slamf8/Cln5/Atp6v1b1/Aqp11/Rab39	6	BP
GO:0060076	excitatory synapse	6/1611	55/27834	0.0971339	0.558885	0.522857	Syt1/Nlgn2/Ntrk2/Shank3/Slc17a7/Syp	6	CC
GO:0098531	transcription factor activity, direct ligand regulated sequence-specific DNA binding	6/1611	55/27834	0.0971339	0.558885	0.522857	Esr2/Nr1d2/Ppard/Rxrb/Rorb/Nr5a1	6	MF
GO:0098878	neurotransmitter receptor complex	6/1611	55/27834	0.0971339	0.558885	0.522857	Vwc2l/Grik2/Shank3/Grin2a/Olfm3/Eps8	6	CC
GO:0042771	intrinsic apoptotic signaling pathway in response to DNA damage by p53 class mediator	7/1611	68/27834	0.0975765	0.560588	0.52445	Sirt1/Dyrk2/Ppp2r5c/Trp63/Cdkn1a/Msh2/Hipk1	7	BP
GO:0045747	positive regulation of Notch signaling pathway	7/1611	68/27834	0.0975765	0.560588	0.52445	Epn2/Tspan14/Trp63/Jag1/Slc35c2/Maml3/Kit	7	BP
GO:0050880	regulation of blood vessel size	19/1611	238/27834	0.0978272	0.561185	0.525008	Sirt1/Egfr/Esr2/Adra1a/Dock5/Ppard/Slc8a1/Chrm1/Gclm/Ptger3/Cyp2j9/Faah/Ece1/Gm15587/Drd5/Cftr/Tacr1/Gclc/Ace2	19	BP
GO:0051147	regulation of muscle cell differentiation	19/1611	238/27834	0.0978272	0.561185	0.525008	Ankrd23/Gm42417/Bcl2/Sirt1/Xbp1/Bmp4/Mmp14/Adgrb1/Mapk11/Tarbp2/Nfatc2/Kit/Cxcl9/Gm18584/Cxcl12/Gm18561/Nfatc3/Cdon/Gm8424	19	BP
GO:1902275	regulation of chromatin organization	24/1611	313/27834	0.0984634	0.56441	0.528026	Arid5a/Sirt1/Smarcb1/Lif/Xbp1/Wbp2/Asxl2/Ccnb1/L3mbtl2/4930404I05Rik/Iws1/Taf7/Gfi1b/5730488B01Rik/Mier1/Auts2/Setd5/Kdm5a/Aicda/Kmt2b/Spty2d1/Usp17la/Kmt2a/4930442G15Rik	24	BP
GO:0031047	gene silencing by RNA	9/1611	95/27834	0.0987918	0.564598	0.528201	Ajuba/Tarbp2/Exd1/Adar/Ago1/Gm18584/Wtip/Gm18561/Limd1	9	BP
GO:0031901	early endosome membrane	9/1611	95/27834	0.0987918	0.564598	0.528201	Fzd5/Egfr/Rab31/Wls/Zfyve9/Rcc2/Snx8/Wdr91/Ephb1	9	CC
GO:0042734	presynaptic membrane	9/1611	95/27834	0.0987918	0.564598	0.528201	Mpp4/Grm1/Grik2/Syt1/Nlgn2/Grin2a/Chrna7/Syp/L1cam	9	CC
GO:0046626	regulation of insulin receptor signaling pathway	9/1611	95/27834	0.0987918	0.564598	0.528201	Adipor1/Sirt1/Socs2/Grb10/Pik3r1/Ccnd3/Ptpn2/Ankrd26/Cish	9	BP
GO:0019932	second-messenger-mediated signaling	27/1611	359/27834	0.0997263	0.569513	0.532799	Gm16587/Grm1/Eif4ebp2/Egfr/Ryr2/Ntrk2/Mctp1/Nfatc4/Adra1a/Grin2a/Pdpk1/Slc8a1/Fshr/Nr5a1/Ryr3/Nfatc2/Gucy1b1/Catsper4/Gm15587/Drd5/Adgrd1/Ryr1/Homer2/Gm4083/Gpr26/Mcoln1/Nfatc3	27	BP
GO:0042698	ovulation cycle	12/1611	137/27834	0.0999102	0.570137	0.533383	Pla2g4a/Sirt1/Egfr/Esr2/Prl/Adamts1/Fshr/Nr5a1/Gm15587/Slit2/Chrna7/Mmp13	12	BP
GO:1903522	regulation of blood circulation	29/1611	390/27834	0.100786	0.573882	0.536887	Tnnt2/Nos1ap/Sirt1/Egfr/Pik3cg/Ryr2/Pik3r1/Gata4/Adra1a/Dock5/Slc8a1/Kcnn2/A330093E20Rik/Chrm1/Cacnb2/Tnni3k/Ptger3/Cyp2j9/Pde4b/Ece1/Gm15587/Gm9899/Tacr1/Ffar3/Chrna7/Atp2a1/Kcnq1/Scn2b/Ace2	29	BP
GO:0035150	regulation of tube size	19/1611	239/27834	0.100818	0.573882	0.536887	Sirt1/Egfr/Esr2/Adra1a/Dock5/Ppard/Slc8a1/Chrm1/Gclm/Ptger3/Cyp2j9/Faah/Ece1/Gm15587/Drd5/Cftr/Tacr1/Gclc/Ace2	19	BP
GO:0007202	activation of phospholipase C activity	5/1611	43/27834	0.101106	0.573882	0.536887	Egfr/Itk/Ntrk2/Adra1a/Lpar2	5	BP
GO:0046131	pyrimidine ribonucleoside metabolic process	5/1611	43/27834	0.101106	0.573882	0.536887	Entpd4/Entpd4b/Uckl1os/Aicda/Gm4083	5	BP
GO:0048665	neuron fate specification	5/1611	43/27834	0.101106	0.573882	0.536887	Myt1l/Gli3/Pax6/Nkx2-2os/Ntrk3	5	BP
GO:1901099	negative regulation of signal transduction in absence of ligand	5/1611	43/27834	0.101106	0.573882	0.536887	Bcl2/Gm48488/Gdnf/Gm14023/Prdx2	5	BP
GO:2001240	negative regulation of extrinsic apoptotic signaling pathway in absence of ligand	5/1611	43/27834	0.101106	0.573882	0.536887	Bcl2/Gm48488/Gdnf/Gm14023/Prdx2	5	BP
GO:0045925	positive regulation of female receptivity	14/1611	166/27834	0.101501	0.573882	0.536887	Vmn2r-ps103/Vmn2r-ps104/Vmn2r-ps106/Vmn2r-ps108/Vmn2r114/Vmn2r-ps159/Vmn2r125/Vmn2r8/Vmn2r13/Vmn2r65/Gm18359/Vmn2r73/Vmn2r76/Vmn2r122	14	BP
GO:0015918	sterol transport	8/1611	82/27834	0.101587	0.573882	0.536887	Osbpl7/Apob/Abcg1/Lipg/Osbp/Cftr/Msr1/Ces1b	8	BP
GO:0016441	posttranscriptional gene silencing	8/1611	82/27834	0.101587	0.573882	0.536887	Ajuba/Tarbp2/Adar/Ago1/Gm18584/Wtip/Gm18561/Limd1	8	BP
GO:0000303	response to superoxide	4/1611	31/27834	0.101808	0.573882	0.536887	Fancc/Gm15587/Sod3/Prdx2	4	BP
GO:0002689	negative regulation of leukocyte chemotaxis	4/1611	31/27834	0.101808	0.573882	0.536887	Slamf8/Slit2/Stap1/Klrk1	4	BP
GO:0005521	lamin binding	4/1611	31/27834	0.101808	0.573882	0.536887	Pkp1/Hnrnpk/Gm4130/Gm7964	4	MF
GO:0010640	regulation of platelet-derived growth factor receptor signaling pathway	4/1611	31/27834	0.101808	0.573882	0.536887	Lrp1/Fshr/Ptpn2/Lrig2	4	BP
GO:0051349	positive regulation of lyase activity	4/1611	31/27834	0.101808	0.573882	0.536887	Guca1b/Fshr/Gm15587/Drd5	4	BP
GO:0098868	bone growth	4/1611	31/27834	0.101808	0.573882	0.536887	Ddr2/Col27a1/Comp/Mmp13	4	BP
GO:0032869	cellular response to insulin stimulus	27/1611	360/27834	0.102168	0.573882	0.536887	Eif4ebp2/Xbp1/Grb10/Acsl6/Srsf5/Hnrnpk/Gm4130/Pik3r1/Ghr/Pdpk1/Rab31/Gm4837/Ptpn2/Slc29a2/Pax6/Ptpra/Trib3/Foxo1/Gm15587/Sh2b2/Serpine1/Cav2/Atp6v1b1/Ccnd2/Ceacam5/Gm7964/Gclc	27	BP
GO:0001704	formation of primary germ layer	13/1611	152/27834	0.10291	0.573882	0.536887	Itgb3/Itga2/Bmp4/Mmp14/Gata4/Chrd/Gata6/Itga8/Itgav/Wls/Col12a1/Col7a1/Setd2	13	BP
GO:0044344	cellular response to fibroblast growth factor stimulus	15/1611	181/27834	0.103377	0.573882	0.536887	Dstyk/Col1a1/Flrt1/Pax6/Fat4/Gm43539/Gclm/Fgf5/Ptpn11/Eln/Serpine1/Tia1/Fgf4/Gclc/Gm46136	15	BP
GO:0000726	non-recombinational repair	7/1611	69/27834	0.10348	0.573882	0.536887	Bard1/Ercc4/Gm18564/Rbbp8/Kat5/Gm18491/Gm18493	7	BP
GO:0001706	endoderm formation	7/1611	69/27834	0.10348	0.573882	0.536887	Mmp14/Gata4/Gata6/Itgav/Col12a1/Col7a1/Setd2	7	BP
GO:0007588	excretion	7/1611	69/27834	0.10348	0.573882	0.536887	Adra1a/Cldn16/Slc12a1/Kirrel/Clcnkb/Tacr1/Atp6v1b1	7	BP
GO:0036465	synaptic vesicle recycling	7/1611	69/27834	0.10348	0.573882	0.536887	Pip5k1c/Syt1/Nlgn2/Dennd1a/Cdk5/Syp/Ophn1	7	BP
GO:0045576	mast cell activation	7/1611	69/27834	0.10348	0.573882	0.536887	Pik3cg/Kit/Serpine1/Gm29479/Mrgprc3-ps/Mrgprc7-ps/Gm18350	7	BP
GO:1904467	regulation of tumor necrosis factor secretion	7/1611	69/27834	0.10348	0.573882	0.536887	Arid5a/Fzd5/Cd84/Havcr2/Ifih1/Cyp2j9/Lrrfip2	7	BP
GO:0002279	mast cell activation involved in immune response	6/1611	56/27834	0.103765	0.573882	0.536887	Pik3cg/Kit/Gm29479/Mrgprc3-ps/Mrgprc7-ps/Gm18350	6	BP
GO:0003678	DNA helicase activity	6/1611	56/27834	0.103765	0.573882	0.536887	Twnk/Chd1l/Gm43075/Recql/Wrn/Pif1	6	MF
GO:0010863	positive regulation of phospholipase C activity	6/1611	56/27834	0.103765	0.573882	0.536887	Egfr/Itk/Ntrk2/Adra1a/Kit/Lpar2	6	BP
GO:0043303	mast cell degranulation	6/1611	56/27834	0.103765	0.573882	0.536887	Pik3cg/Kit/Gm29479/Mrgprc3-ps/Mrgprc7-ps/Gm18350	6	BP
GO:0045746	negative regulation of Notch signaling pathway	6/1611	56/27834	0.103765	0.573882	0.536887	Egfr/Mmp14/Notch4/Hif1an/Nrarp/Dll3	6	BP
GO:0048066	developmental pigmentation	6/1611	56/27834	0.103765	0.573882	0.536887	Bcl2/Gli3/Usp13/Kit/Gm20636/Ap1g1	6	BP
GO:0071827	plasma lipoprotein particle organization	6/1611	56/27834	0.103765	0.573882	0.536887	Apob/Abcg1/Lipg/Pla2g5/Apoc4/Ces1b	6	BP
GO:0098815	modulation of excitatory postsynaptic potential	6/1611	56/27834	0.103765	0.573882	0.536887	Nlgn2/Shank3/Grin2a/Chrna4/Chrna7/Tmem108	6	BP
GO:0050890	cognition	35/1611	484/27834	0.103962	0.573882	0.536887	Eif4ebp2/Egfr/Esr2/Lgmn/Atxn1/Ntrk2/Shank3/Slc11a2/Grin2a/H2-Ea/Ttbk1/Camk4/Npas4/Itga8/Pax6/Meis2/Map1a/Chrna4/Chd7/Brinp1/Elavl4/Cdk5/Drd5/Kit/Atxn2/Tacr1/Ccnd2/Kmt2b/Slc17a7/Chrna7/Lins1/Nps/Sct/Ddhd2/Kmt2a	35	BP
GO:0014911	positive regulation of smooth muscle cell migration	11/1611	124/27834	0.10462	0.573882	0.536887	Arpc2/Bcl2/Xbp1/Crk/Itgb3/Gm11372/Itga2/Dock5/Adamts1/Postn/Smo	11	BP
GO:0018210	peptidyl-threonine modification	11/1611	124/27834	0.10462	0.573882	0.536887	Bcl2/Hk1/Camk2b/Pdpk1/Ttbk1/Camk1d/Foxo1/Cdk5/Tnks/Camkv/Dclk3	11	BP
GO:0050852	T cell receptor signaling pathway	11/1611	124/27834	0.10462	0.573882	0.536887	Rc3h1/Itk/Pik3r1/Rnf31/Grap2/Pdpk1/H2-Ea/Rbck1/Shb/Pde4b/Gm14731	11	BP
GO:0007498	mesoderm development	14/1611	167/27834	0.105221	0.573882	0.536887	Hes7/Itgb3/Itga2/Bmp4/Chrd/Trp63/Itga8/Wls/Smo/Dll3/Tead2/Gm49493/Tead1/Setd2	14	BP
GO:0051056	regulation of small GTPase mediated signal transduction	25/1611	331/27834	0.105896	0.573882	0.536887	Srgap2/Arhgap30/Cdc42bpa/Obscn/Crk/Abr/Adra1a/Racgap1/Arhgap12/Gpr17/Dennd1a/Madd/Prex1/Notch2/Slit2/Auts2/Sh2b2/Arhgap33/Arhgap17/Lpar2/Trim67/Cdon/Arhgef12/Rasa2/Ophn1	25	BP
GO:0000272	polysaccharide catabolic process	3/1611	20/27834	0.105933	0.573882	0.536887	Rb1cc1/G6pc/Stbd1	3	BP
GO:0002002	regulation of angiotensin levels in blood	3/1611	20/27834	0.105933	0.573882	0.536887	Ren1/Ndst2/Ace2	3	BP
GO:0005677	chromatin silencing complex	3/1611	20/27834	0.105933	0.573882	0.536887	Sirt1/Baz2a/Bahd1	3	CC
GO:0005942	phosphatidylinositol 3-kinase complex	3/1611	20/27834	0.105933	0.573882	0.536887	Pik3cg/Pik3r1/Gm12992	3	CC
GO:0006828	manganese ion transport	3/1611	20/27834	0.105933	0.573882	0.536887	Mmgt2/Ryr2/Slc11a2	3	BP
GO:0030169	low-density lipoprotein particle binding	3/1611	20/27834	0.105933	0.573882	0.536887	Vcan/Gm4673/Msr1	3	MF
GO:0030238	male sex determination	3/1611	20/27834	0.105933	0.573882	0.536887	Six4/Map3k4/Sf1	3	BP
GO:0031665	negative regulation of lipopolysaccharide-mediated signaling pathway	3/1611	20/27834	0.105933	0.573882	0.536887	Gm49193/Prdx2/Ltf	3	BP
GO:0035067	negative regulation of histone acetylation	3/1611	20/27834	0.105933	0.573882	0.536887	Sirt1/L3mbtl2/Taf7	3	BP
GO:0035855	megakaryocyte development	3/1611	20/27834	0.105933	0.573882	0.536887	Pip4k2a/Kit/Ptpn11	3	BP
GO:0038111	interleukin-7-mediated signaling pathway	3/1611	20/27834	0.105933	0.573882	0.536887	Socs2/Brwd1/Cish	3	BP
GO:0044247	cellular polysaccharide catabolic process	3/1611	20/27834	0.105933	0.573882	0.536887	Rb1cc1/G6pc/Stbd1	3	BP
GO:0060561	apoptotic process involved in morphogenesis	3/1611	20/27834	0.105933	0.573882	0.536887	Fzd5/Bak1/Fgf4	3	BP
GO:0071397	cellular response to cholesterol	3/1611	20/27834	0.105933	0.573882	0.536887	Osbpl7/Ptch1/Smo	3	BP
GO:0071625	vocalization behavior	3/1611	20/27834	0.105933	0.573882	0.536887	Shank3/Brinp1/Auts2	3	BP
GO:0099240	intrinsic component of synaptic membrane	3/1611	20/27834	0.105933	0.573882	0.536887	Nlgn2/Grin2a/Ptprs	3	CC
GO:0099699	integral component of synaptic membrane	3/1611	20/27834	0.105933	0.573882	0.536887	Nlgn2/Grin2a/Ptprs	3	CC
GO:1900102	negative regulation of endoplasmic reticulum unfolded protein response	3/1611	20/27834	0.105933	0.573882	0.536887	Xbp1/Trim80/Bfar	3	BP
GO:1905276	regulation of epithelial tube formation	3/1611	20/27834	0.105933	0.573882	0.536887	Six4/Gdnf/Nphp3	3	BP
GO:0006367	transcription initiation from RNA polymerase II promoter	18/1611	226/27834	0.106529	0.573882	0.536887	Esr2/Nr1d2/Ppard/Cdkn1a/Rxrb/Notch4/Gm20517/Taf7/Rorb/Nr5a1/Maml3/Notch2/Taf12/Zfp94/Tead2/Tead1/Gtf2a2/Gm46136	18	BP
GO:0034101	erythrocyte homeostasis	13/1611	153/27834	0.106847	0.573882	0.536887	Flvcr1/Jmjd6/Gm27401/Smad5/Bmp4/Acin1/Slc11a2/Hcls1/Pknox1/Ptpn2/Adar/Kit/Ireb2	13	BP
GO:0008076	voltage-gated potassium channel complex	8/1611	83/27834	0.107054	0.573882	0.536887	Kcnb2/Dpp10/Kcnt2/Lrrc52/Kcnq2/Kcna2/Kcnab2/Kcnq1	8	CC
GO:0008234	cysteine-type peptidase activity	20/1611	256/27834	0.107186	0.573882	0.536887	Usp37/Atg4b/Adgb/Usp36/Lgmn/Ctsl/Usp25/Usp49/Usp14/Mindy3/Usp8/Usp13/Usp5/Usp29/Zim3/Usp17la/Usp47/Otud4/Wdr48/Usp9x	20	MF
GO:0015144	carbohydrate transmembrane transporter activity	5/1611	44/27834	0.108939	0.573882	0.536887	Slc45a3/Slc23a1/Slc23a2/Slc2a2/Slc5a9	5	MF
GO:0044091	membrane biogenesis	5/1611	44/27834	0.108939	0.573882	0.536887	Ank3/Nlgn2/Flot2/Lrp4/Cav2	5	BP
GO:0051150	regulation of smooth muscle cell differentiation	5/1611	44/27834	0.108939	0.573882	0.536887	Sirt1/Bmp4/Nfatc2/Kit/Nfatc3	5	BP
GO:1900076	regulation of cellular response to insulin stimulus	11/1611	125/27834	0.109066	0.573882	0.536887	Adipor1/Sirt1/Socs2/Grb10/Pik3r1/Ccnd3/Ptpn2/Ptpn11/Ankrd26/Ffar3/Cish	11	BP
GO:0032451	demethylase activity	7/1611	70/27834	0.109572	0.573882	0.536887	Jmjd6/Gm27401/Hr/Kdm3b/Cyp3a25/Kdm5a/Fto	7	MF
GO:0060042	retina morphogenesis in camera-type eye	7/1611	70/27834	0.109572	0.573882	0.536887	Atp8a2/Dscam/Rorb/Rbp4/Hipk1/Cdon/Megf11	7	BP
GO:0099023	tethering complex	7/1611	70/27834	0.109572	0.573882	0.536887	Trappc10/Trappc1/Exoc3/Exoc5/Cog3/Gm14021/Cog7	7	CC
GO:0030426	growth cone	23/1611	302/27834	0.109601	0.573882	0.536887	Arpc2/Sirt1/Inpp5j/Ntrk2/Ptch1/Dpysl2/Tnk2/Dscam/Cables1/Prex1/Lrig2/Elavl4/Cdk5/Auts2/Smo/Eno2/Eps8/Chrna7/Pard3/Nectin1/Usp9x/L1cam/Cdkl5	23	CC
GO:0001890	placenta development	21/1611	272/27834	0.110186	0.573882	0.536887	Fzd5/Pla2g4a/Cyp27b1/Lif/Egfr/Ctsl/Gm16136/Map3k4/Plg/Ppard/Rxrb/Cul7/Slc8a1/Itgav/Arnt/Notch2/Fbxw8/Serpine1/Zfp568/Stox2/Setd2	21	BP
GO:0003714	transcription corepressor activity	26/1611	348/27834	0.110522	0.573882	0.536887	Arid5a/Sp100/Sirt1/Bcl11a/Ajuba/Hr/Zhx2/Tob2/Rbbp8/Sf1/Meis2/Trib3/5830417I10Rik/Gon4l/Pbxip1/Hipk1/Tle1/Nfib/Heyl/Aebp2/Wtip/Irf2bp2/Npat/Limd1/Tbl1x/Rlim	26	MF
GO:0033144	negative regulation of intracellular steroid hormone receptor signaling pathway	6/1611	57/27834	0.110625	0.573882	0.536887	Sirt1/Esr2/Gm2245/Trp63/Cry2/Heyl	6	BP
GO:0034122	negative regulation of toll-like receptor signaling pathway	6/1611	57/27834	0.110625	0.573882	0.536887	Ubqln1/Gm49193/Lrrc14/Pdpk1/Ptprs/Otud4	6	BP
GO:0036498	IRE1-mediated unfolded protein response	6/1611	57/27834	0.110625	0.573882	0.536887	Xbp1/Dnajc3/Cul7/Zbtb17/Edem1/Tspyl2	6	BP
GO:0000012	single strand break repair	2/1611	10/27834	0.11064	0.573882	0.536887	Sirt1/Aplf	2	BP
GO:0001325	formation of extrachromosomal circular DNA	2/1611	10/27834	0.11064	0.573882	0.536887	Exo1/Wrn	2	BP
GO:0001993	regulation of systemic arterial blood pressure by norepinephrine-epinephrine	2/1611	10/27834	0.11064	0.573882	0.536887	Adra1a/Drd5	2	BP
GO:0003339	regulation of mesenchymal to epithelial transition involved in metanephros morphogenesis	2/1611	10/27834	0.11064	0.573882	0.536887	Lif/Gdnf	2	BP
GO:0004111	creatine kinase activity	2/1611	10/27834	0.11064	0.573882	0.536887	Map4k4/A930016O22Rik	2	MF
GO:0005337	nucleoside transmembrane transporter activity	2/1611	10/27834	0.11064	0.573882	0.536887	Slc28a3/Slc29a2	2	MF
GO:0005384	manganese ion transmembrane transporter activity	2/1611	10/27834	0.11064	0.573882	0.536887	Mmgt2/Slc11a2	2	MF
GO:0005787	signal peptidase complex	2/1611	10/27834	0.11064	0.573882	0.536887	Spcs2-ps/Spcs2	2	CC
GO:0006307	DNA dealkylation involved in DNA repair	2/1611	10/27834	0.11064	0.573882	0.536887	Ascc2/Fto	2	BP
GO:0006837	serotonin transport	2/1611	10/27834	0.11064	0.573882	0.536887	Xbp1/Slc18a1	2	BP
GO:0008970	phospholipase A1 activity	2/1611	10/27834	0.11064	0.573882	0.536887	Pla2g4a/Lipg	2	MF
GO:0009138	pyrimidine nucleoside diphosphate metabolic process	2/1611	10/27834	0.11064	0.573882	0.536887	Entpd4/Entpd4b	2	BP
GO:0015321	sodium-dependent phosphate transmembrane transporter activity	2/1611	10/27834	0.11064	0.573882	0.536887	Slc34a2/Slc17a7	2	MF
GO:0015924	mannosyl-oligosaccharide mannosidase activity	2/1611	10/27834	0.11064	0.573882	0.536887	Edem1/Man2a2	2	MF
GO:0016139	glycoside catabolic process	2/1611	10/27834	0.11064	0.573882	0.536887	Gba2/Gla	2	BP
GO:0016308	1-phosphatidylinositol-4-phosphate 5-kinase activity	2/1611	10/27834	0.11064	0.573882	0.536887	Pip5k1c/Pip4k2a	2	MF
GO:0016775	phosphotransferase activity, nitrogenous group as acceptor	2/1611	10/27834	0.11064	0.573882	0.536887	Map4k4/A930016O22Rik	2	MF
GO:0031105	septin complex	2/1611	10/27834	0.11064	0.573882	0.536887	Septin12/Gm14021	2	CC
GO:0032328	alanine transport	2/1611	10/27834	0.11064	0.573882	0.536887	Slc36a1/Slc6a17	2	BP
GO:0032357	oxidized purine DNA binding	2/1611	10/27834	0.11064	0.573882	0.536887	Ogg1/Wrn	2	MF
GO:0032532	regulation of microvillus length	2/1611	10/27834	0.11064	0.573882	0.536887	Ezr/Pls1	2	BP
GO:0033210	leptin-mediated signaling pathway	2/1611	10/27834	0.11064	0.573882	0.536887	Adipor1/Sirt1	2	BP
GO:0033622	integrin activation	2/1611	10/27834	0.11064	0.573882	0.536887	Col16a1/Cxcl12	2	BP
GO:0034201	response to oleic acid	2/1611	10/27834	0.11064	0.573882	0.536887	Gm18957/Acsl1	2	BP
GO:0035095	behavioral response to nicotine	2/1611	10/27834	0.11064	0.573882	0.536887	Chrna4/Chrna7	2	BP
GO:0035357	peroxisome proliferator activated receptor signaling pathway	2/1611	10/27834	0.11064	0.573882	0.536887	Aloxe3/Gm49668	2	BP
GO:0035859	Seh1-associated complex	2/1611	10/27834	0.11064	0.573882	0.536887	Depdc5/Mios	2	CC
GO:0036056	filtration diaphragm	2/1611	10/27834	0.11064	0.573882	0.536887	F11r/Kirrel2	2	CC
GO:0040016	embryonic cleavage	2/1611	10/27834	0.11064	0.573882	0.536887	Aatf/Gm12992	2	BP
GO:0042984	regulation of amyloid precursor protein biosynthetic process	2/1611	10/27834	0.11064	0.573882	0.536887	Aatf/Bace2	2	BP
GO:0043615	astrocyte cell migration	2/1611	10/27834	0.11064	0.573882	0.536887	Mmp14/Apcdd1	2	BP
GO:0044300	cerebellar mossy fiber	2/1611	10/27834	0.11064	0.573882	0.536887	Nfib/Slc17a7	2	CC
GO:0044341	sodium-dependent phosphate transport	2/1611	10/27834	0.11064	0.573882	0.536887	Slc34a2/Slc17a7	2	BP
GO:0045348	positive regulation of MHC class II biosynthetic process	2/1611	10/27834	0.11064	0.573882	0.536887	Sirt1/Xbp1	2	BP
GO:0046958	nonassociative learning	2/1611	10/27834	0.11064	0.573882	0.536887	Drd5/Atxn2	2	BP
GO:0048170	positive regulation of long-term neuronal synaptic plasticity	2/1611	10/27834	0.11064	0.573882	0.536887	Shank3/Kit	2	BP
GO:0050897	cobalt ion binding	2/1611	10/27834	0.11064	0.573882	0.536887	Myt1l/Slc11a2	2	MF
GO:0051095	regulation of helicase activity	2/1611	10/27834	0.11064	0.573882	0.536887	Sirt1/Msh2	2	BP
GO:0071000	response to magnetism	2/1611	10/27834	0.11064	0.573882	0.536887	Esr2/Gm15587	2	BP
GO:0072103	glomerulus vasculature morphogenesis	2/1611	10/27834	0.11064	0.573882	0.536887	Bmp4/Notch2	2	BP
GO:0072104	glomerular capillary formation	2/1611	10/27834	0.11064	0.573882	0.536887	Bmp4/Notch2	2	BP
GO:0090091	positive regulation of extracellular matrix disassembly	2/1611	10/27834	0.11064	0.573882	0.536887	Ddr2/Sema5a	2	BP
GO:0090656	t-circle formation	2/1611	10/27834	0.11064	0.573882	0.536887	Exo1/Wrn	2	BP
GO:0090737	telomere maintenance via telomere trimming	2/1611	10/27834	0.11064	0.573882	0.536887	Exo1/Wrn	2	BP
GO:0097090	presynaptic membrane organization	2/1611	10/27834	0.11064	0.573882	0.536887	Nlgn2/Lrp4	2	BP
GO:0097499	protein localization to non-motile cilium	2/1611	10/27834	0.11064	0.573882	0.536887	Spata7/Zdhhc3	2	BP
GO:0097648	G protein-coupled receptor complex	2/1611	10/27834	0.11064	0.573882	0.536887	Grm1/Rho	2	CC
GO:0098828	modulation of inhibitory postsynaptic potential	2/1611	10/27834	0.11064	0.573882	0.536887	Nlgn2/Igsf9b	2	BP
GO:0098918	structural constituent of synapse	2/1611	10/27834	0.11064	0.573882	0.536887	Shank3/Dlgap1	2	MF
GO:1901642	nucleoside transmembrane transport	2/1611	10/27834	0.11064	0.573882	0.536887	Slc28a3/Slc29a2	2	BP
GO:1904350	regulation of protein catabolic process in the vacuole	2/1611	10/27834	0.11064	0.573882	0.536887	Lrp1/Vps35	2	BP
GO:1904398	positive regulation of neuromuscular junction development	2/1611	10/27834	0.11064	0.573882	0.536887	Lrp4/Gm49493	2	BP
GO:1990253	cellular response to leucine starvation	2/1611	10/27834	0.11064	0.573882	0.536887	Gm13123/Gcn1	2	BP
GO:2000020	positive regulation of male gonad development	2/1611	10/27834	0.11064	0.573882	0.536887	Nr5a1/Cftr	2	BP
GO:0001085	RNA polymerase II transcription factor binding	15/1611	183/27834	0.110645	0.573882	0.536887	Xbp1/Spop/Gata4/Mtdh/Ercc4/Hcls1/Gata6/Rbbp8/Mta2/Gfi1b/Taf12/Gm3836/Tead2/Tead1/Gtf2a2	15	MF
GO:0005845	mRNA cap binding complex	4/1611	32/27834	0.111307	0.573882	0.536887	Eif4e1b/Gm10767/Eif4e/Ramac	4	CC
GO:0006779	porphyrin-containing compound biosynthetic process	4/1611	32/27834	0.111307	0.573882	0.536887	Spta1/Cox10/Slc11a2/Ireb2	4	BP
GO:0010224	response to UV-B	4/1611	32/27834	0.111307	0.573882	0.536887	Bcl2/Cdkn1a/Msh2/Xpc	4	BP
GO:0031281	positive regulation of cyclase activity	4/1611	32/27834	0.111307	0.573882	0.536887	Guca1b/Fshr/Gm15587/Drd5	4	BP
GO:0034367	protein-containing complex remodeling	4/1611	32/27834	0.111307	0.573882	0.536887	Apob/Abcg1/Lipg/Pla2g5	4	BP
GO:0034368	protein-lipid complex remodeling	4/1611	32/27834	0.111307	0.573882	0.536887	Apob/Abcg1/Lipg/Pla2g5	4	BP
GO:0034369	plasma lipoprotein particle remodeling	4/1611	32/27834	0.111307	0.573882	0.536887	Apob/Abcg1/Lipg/Pla2g5	4	BP
GO:0035358	regulation of peroxisome proliferator activated receptor signaling pathway	4/1611	32/27834	0.111307	0.573882	0.536887	Sirt1/Alox8/Asxl2/Cyp2j9	4	BP
GO:0035584	calcium-mediated signaling using intracellular calcium source	4/1611	32/27834	0.111307	0.573882	0.536887	Gm16587/Ryr2/Ntrk2/Homer2	4	BP
GO:0042809	vitamin D receptor binding	4/1611	32/27834	0.111307	0.573882	0.536887	Hr/Tob2/Rxrb/Taf7	4	MF
GO:0045239	tricarboxylic acid cycle enzyme complex	4/1611	32/27834	0.111307	0.573882	0.536887	Dhtkd1/Dbt/Gm19102/Idh3g	4	CC
GO:0070723	response to cholesterol	4/1611	32/27834	0.111307	0.573882	0.536887	Osbpl7/Ptch1/Abca2/Smo	4	BP
GO:0097340	inhibition of cysteine-type endopeptidase activity	4/1611	32/27834	0.111307	0.573882	0.536887	Naip2/Naip5/Naip6/Naip1	4	BP
GO:0030168	platelet activation	12/1611	140/27834	0.112445	0.579359	0.542011	Pip5k1c/Dgka/Col1a1/Itgb3/Pik3cg/Pik3r1/Dgkh/Dgkg/Pdpk1/Gm12992/Ptpn11/Clec1b	12	BP
GO:2001257	regulation of cation channel activity	17/1611	213/27834	0.11262	0.579788	0.542412	Lrrc52/Nos1ap/Ank3/Pirt/Nlgn2/Ubqln1/Bmp4/Shank3/Alg10b/Cacnb2/Stom/Fkbp1a/Chrna4/Pde4b/Olfr683/Kcnq1/Gnb5	17	BP
GO:0000045	autophagosome assembly	8/1611	84/27834	0.11268	0.579788	0.542412	Rb1cc1/Rab23/Atg4b/Ubqln1/Nsfl1c/5330417C22Rik/Synpo2/Ubxn2b	8	BP
GO:0031532	actin cytoskeleton reorganization	11/1611	126/27834	0.11362	0.583839	0.546202	Cdc42bpa/Sipa1l1/Rala/Gm11372/Rictor/Ezr/Fryl/Kit/Auts2/Mkln1/Eps8	11	BP
GO:0043202	lysosomal lumen	11/1611	126/27834	0.11362	0.583839	0.546202	Gpc1/Apob/Lgmn/Txndc5/Ctsl/Vcan/Cubn/Gusb/Acan/Lamp2/Gla	11	CC
GO:0005249	voltage-gated potassium channel activity	9/1611	98/27834	0.114041	0.585611	0.547859	Kcnb2/Kcnt2/Lrrc52/Kcnk9/Kcnq2/Kcna2/Kcnq4/Gm9899/Kcnq1	9	MF
GO:0035265	organ growth	10/1611	112/27834	0.114233	0.585806	0.548042	Bcl2/Ddr2/Gata4/Adra1a/Rxrb/Pdlim5/Col27a1/Ptpn11/Comp/Mmp13	10	BP
GO:1902305	regulation of sodium ion transmembrane transport	10/1611	112/27834	0.114233	0.585806	0.548042	Ank3/Stom/Gm44283/Bpifa1/Bpifa5/Ptpn3/Fxyd4/Scn2b/Nedd4/Wnk3	10	BP
GO:0030018	Z disc	15/1611	184/27834	0.114391	0.586223	0.548432	Dst/Nos1ap/Ank3/Obscn/Ryr2/Adra1a/Slc8a1/Kcnn2/A330093E20Rik/Myoz3/Fkbp1a/Synpo2/Pdlim5/Pde4b/Parva	15	CC
GO:0007204	positive regulation of cytosolic calcium ion concentration	27/1611	365/27834	0.114953	0.588711	0.550759	Fasl/Grm1/Pik3cg/Ryr2/Ero1l/Bmp4/Adra1a/Grin2a/Pdpk1/Bak1/Slc8a1/Gpr17/Itgav/Ryr3/Fkbp1a/Ptger3/Catsper4/Cxcl3/Cxcl2/Cxcl9/Tacr1/Ryr1/Ric3/Mcoln1/Fam155a/Lpar2/Gm47674	27	BP
GO:0005244	voltage-gated ion channel activity	16/1611	199/27834	0.115435	0.588861	0.5509	Kcnb2/Kcnt2/Lrrc52/Catsper3/Kcnk9/Grin2a/Cacnb2/Itgav/Kcnq2/Kcna2/Kcnq4/Catsper4/Clcnkb/Gm9899/Ryr1/Kcnq1	16	MF
GO:0022832	voltage-gated channel activity	16/1611	199/27834	0.115435	0.588861	0.5509	Kcnb2/Kcnt2/Lrrc52/Catsper3/Kcnk9/Grin2a/Cacnb2/Itgav/Kcnq2/Kcna2/Kcnq4/Catsper4/Clcnkb/Gm9899/Ryr1/Kcnq1	16	MF
GO:0030139	endocytic vesicle	29/1611	396/27834	0.115455	0.588861	0.5509	Rab23/Fzd5/Srgap2/Stx6/Vamp4/Camk2b/Egfr/Epn2/Flot2/Apob/Ptch1/Sftpa1/Igf2r/H2-Ea/Rab31/Entpd7/Cubn/Itgav/Wls/Ecpas/Gm15587/Tlr1/Smo/Dysf/Rab43/Sec61a1/Msr1/Rab39/Lamp2	29	CC
GO:0001960	negative regulation of cytokine-mediated signaling pathway	7/1611	71/27834	0.115851	0.588861	0.5509	Rffl/Gm49193/Ptpn2/Adar/Slit2/Stap1/Otud4	7	BP
GO:0009925	basal plasma membrane	7/1611	71/27834	0.115851	0.588861	0.5509	Slc23a1/Slc23a2/Kcnq4/Ceacam5/Rhcg/Slco2b1/Gm15635	7	CC
GO:1904031	positive regulation of cyclin-dependent protein kinase activity	7/1611	71/27834	0.115851	0.588861	0.5509	Egfr/Ccnb1/Ccnt1/Cdkn1a/Ttbk1/Ccnd3/Ccnd2	7	BP
GO:0060271	cilium assembly	34/1611	474/27834	0.116414	0.588861	0.5509	Rab23/Spag16/Tuba4a/Gm49783/Cep83/Poc1b/Gm12201/Trip11/Tnpo1/Exoc5/Dnah5/Rfx3/Tctn3/Ckap5/Ttbk2/Gm14021/Cep250/Tmem67/Gm11873/Haus6/Rilpl2/Tctn2/C2cd3/Dnajb13/Parva/Tmem231/Bbs9/Hyls1/Ift46/Nphp3/Celsr3/Ptpn23/Ulk4/Gm21998	34	BP
GO:0006739	NADP metabolic process	5/1611	45/27834	0.117057	0.588861	0.5509	Gm17823/Shpk/Kcnab2/Rpia/Taldo1	5	BP
GO:0007602	phototransduction	5/1611	45/27834	0.117057	0.588861	0.5509	Pdc/Guca1b/Chrm1/Abca4/Rho	5	BP
GO:0010749	regulation of nitric oxide mediated signal transduction	5/1611	45/27834	0.117057	0.588861	0.5509	Nos1ap/Egfr/Prl/Gm11356/Prl7d1	5	BP
GO:0014065	phosphatidylinositol 3-kinase signaling	5/1611	45/27834	0.117057	0.588861	0.5509	Xbp1/Pik3cg/Pik3r1/Gm12992/Nyap1	5	BP
GO:0014904	myotube cell development	5/1611	45/27834	0.117057	0.588861	0.5509	Nfatc2/Cav2/Smo/Ryr1/Nfatc3	5	BP
GO:0022824	transmitter-gated ion channel activity	5/1611	45/27834	0.117057	0.588861	0.5509	Grik2/Grin2a/Chrna4/Chrna7/Glra3	5	MF
GO:0022835	transmitter-gated channel activity	5/1611	45/27834	0.117057	0.588861	0.5509	Grik2/Grin2a/Chrna4/Chrna7/Glra3	5	MF
GO:0051968	positive regulation of synaptic transmission, glutamatergic	5/1611	45/27834	0.117057	0.588861	0.5509	Egfr/Nlgn2/Ntrk2/Shank3/Nps	5	BP
GO:0001889	liver development	27/1611	366/27834	0.117625	0.588861	0.5509	Rb1cc1/Bcl2/Pou2f1/Xbp1/Srsf5/Hnrnpk/Gm4130/Cyp2d40/Igf2r/Gata6/Gm4837/Notch2/Aco1/Cdkn2b/Hgf/Tyms/Gm15794/Hnrnpd/Sec31a/Cftr/Ccnd2/Slco1b2/Gm4673/Slco2b1/Gm15635/Cadm1/Nphp3	27	BP
GO:0046697	decidualization	6/1611	58/27834	0.117711	0.588861	0.5509	Pla2g4a/Cyp27b1/Lif/Ctsl/Ppard/Serpine1	6	BP
GO:0050858	negative regulation of antigen receptor-mediated signaling pathway	6/1611	58/27834	0.117711	0.588861	0.5509	Ezr/Ubash3a/Btnl1/Plcl2/Ptpn2/Ceacam5	6	BP
GO:0045670	regulation of osteoclast differentiation	11/1611	127/27834	0.11828	0.588861	0.5509	Itgb3/Asxl2/Pik3r1/Tob2/Fshr/Csf1r/Fbn1/Notch2/Pilrb1/Ceacam5/Ltf	11	BP
GO:0097731	9+0 non-motile cilium	11/1611	127/27834	0.11828	0.588861	0.5509	Pdc/Ush2a/Spata7/Guca1b/Map1a/Gm14021/Abca4/Rho/Myo7a/Gnb5/Zdhhc3	11	CC
GO:0097733	photoreceptor cell cilium	11/1611	127/27834	0.11828	0.588861	0.5509	Pdc/Ush2a/Spata7/Guca1b/Map1a/Gm14021/Abca4/Rho/Myo7a/Gnb5/Zdhhc3	11	CC
GO:0043392	negative regulation of DNA binding	8/1611	85/27834	0.118462	0.588861	0.5509	Sp100/Sirt1/Gzma/Ercc4/Nfib/Zfp593/Smo/Tnks	8	BP
GO:0050819	negative regulation of coagulation	8/1611	85/27834	0.118462	0.588861	0.5509	Krt1/Plg/Procr/Ptger3/Gm15587/Serpine1/6330403L08Rik/Ceacam5	8	BP
GO:0004143	diacylglycerol kinase activity	3/1611	21/27834	0.118527	0.588861	0.5509	Dgka/Dgkh/Dgkg	3	MF
GO:0004675	transmembrane receptor protein serine/threonine kinase activity	3/1611	21/27834	0.118527	0.588861	0.5509	Sostdc1/Ntrk2/Ntrk3	3	MF
GO:0005251	delayed rectifier potassium channel activity	3/1611	21/27834	0.118527	0.588861	0.5509	Kcnb2/Kcna2/Kcnq1	3	MF
GO:0006491	N-glycan processing	3/1611	21/27834	0.118527	0.588861	0.5509	Gnptab/Edem1/Man2a2	3	BP
GO:0007603	phototransduction, visible light	3/1611	21/27834	0.118527	0.588861	0.5509	Chrm1/Abca4/Rho	3	BP
GO:0007614	short-term memory	3/1611	21/27834	0.118527	0.588861	0.5509	Npas4/Brinp1/Chrna7	3	BP
GO:0009048	dosage compensation by inactivation of X chromosome	3/1611	21/27834	0.118527	0.588861	0.5509	Gm43055/Ythdc1/Rlim	3	BP
GO:0009129	pyrimidine nucleoside monophosphate metabolic process	3/1611	21/27834	0.118527	0.588861	0.5509	Nt5m/Uckl1os/Tyms	3	BP
GO:0015114	phosphate ion transmembrane transporter activity	3/1611	21/27834	0.118527	0.588861	0.5509	Slc37a1/Slc34a2/Slc17a7	3	MF
GO:0021681	cerebellar granular layer development	3/1611	21/27834	0.118527	0.588861	0.5509	Ttbk2/Cend1/Ophn1	3	BP
GO:0032222	regulation of synaptic transmission, cholinergic	3/1611	21/27834	0.118527	0.588861	0.5509	Camk2b/Tacr1/Chrna7	3	BP
GO:0032429	regulation of phospholipase A2 activity	3/1611	21/27834	0.118527	0.588861	0.5509	Lrp1/Camk2b/Egfr	3	BP
GO:0034379	very-low-density lipoprotein particle assembly	3/1611	21/27834	0.118527	0.588861	0.5509	Apob/Apoc4/Ces1b	3	BP
GO:0035435	phosphate ion transmembrane transport	3/1611	21/27834	0.118527	0.588861	0.5509	Slc37a1/Slc34a2/Slc17a7	3	BP
GO:0051693	actin filament capping	3/1611	21/27834	0.118527	0.588861	0.5509	Triobp/Add2/Eps8	3	BP
GO:0060347	heart trabecula formation	3/1611	21/27834	0.118527	0.588861	0.5509	Adamts1/Rbp4/Fkbp1a	3	BP
GO:0070006	metalloaminopeptidase activity	3/1611	21/27834	0.118527	0.588861	0.5509	Mmp14/Xpnpep3/Xpnpep1	3	MF
GO:0072182	regulation of nephron tubule epithelial cell differentiation	3/1611	21/27834	0.118527	0.588861	0.5509	Lif/Fat4/Gm43539	3	BP
GO:0080184	response to phenylpropanoid	3/1611	21/27834	0.118527	0.588861	0.5509	Bcl2/Esr2/Gm5219	3	BP
GO:0086009	membrane repolarization	3/1611	21/27834	0.118527	0.588861	0.5509	Kcnn2/A330093E20Rik/Kcnq1	3	BP
GO:0098760	response to interleukin-7	3/1611	21/27834	0.118527	0.588861	0.5509	Socs2/Brwd1/Cish	3	BP
GO:0098761	cellular response to interleukin-7	3/1611	21/27834	0.118527	0.588861	0.5509	Socs2/Brwd1/Cish	3	BP
GO:1902855	regulation of non-motile cilium assembly	3/1611	21/27834	0.118527	0.588861	0.5509	Ttbk2/Tmem67/Wrap73	3	BP
GO:0001968	fibronectin binding	4/1611	33/27834	0.121182	0.596618	0.558157	Itgb3/Itgav/Comp/Mmp13	4	MF
GO:0002089	lens morphogenesis in camera-type eye	4/1611	33/27834	0.121182	0.596618	0.558157	Pou2f1/Bmp4/Hipk1/Nectin1	4	BP
GO:0003707	steroid hormone receptor activity	4/1611	33/27834	0.121182	0.596618	0.558157	Paqr8/Esr2/Ppard/Nr5a1	4	MF
GO:0004190	aspartic-type endopeptidase activity	4/1611	33/27834	0.121182	0.596618	0.558157	Ctse/Ren1/Bace2/Gm43041	4	MF
GO:0015295	solute:proton symporter activity	4/1611	33/27834	0.121182	0.596618	0.558157	Slc45a3/Slc36a1/Slc11a2/Slc15a3	4	MF
GO:0030225	macrophage differentiation	4/1611	33/27834	0.121182	0.596618	0.558157	Sirt1/Bmp4/Csf1r/4931431B13Rik	4	BP
GO:0030275	LRR domain binding	4/1611	33/27834	0.121182	0.596618	0.558157	Aatf/Mrtfa/Scn2a/Lrrfip2	4	MF
GO:0036003	positive regulation of transcription from RNA polymerase II promoter in response to stress	4/1611	33/27834	0.121182	0.596618	0.558157	Xbp1/Creb3l1/Gm13123/Gcn1	4	BP
GO:0036379	myofilament	4/1611	33/27834	0.121182	0.596618	0.558157	Tnnt2/Obscn/Tpm2/Tnnt1	4	CC
GO:0048149	behavioral response to ethanol	4/1611	33/27834	0.121182	0.596618	0.558157	Homer1/Eps8/Chrna7/Olfr683	4	BP
GO:0060004	reflex	4/1611	33/27834	0.121182	0.596618	0.558157	Adra1a/Gm36931/Auts2/Gm47674	4	BP
GO:0070293	renal absorption	4/1611	33/27834	0.121182	0.596618	0.558157	Slc12a1/Kcnq1/Slc12a3/Maged2	4	BP
GO:0097341	zymogen inhibition	4/1611	33/27834	0.121182	0.596618	0.558157	Naip2/Naip5/Naip6/Naip1	4	BP
GO:1905939	regulation of gonad development	4/1611	33/27834	0.121182	0.596618	0.558157	Nr5a1/Gm14023/Atxn2/Cftr	4	BP
GO:1900006	positive regulation of dendrite development	12/1611	142/27834	0.121285	0.596741	0.558272	Camk2b/Nlgn2/Hnrnpk/Gm4130/Shank3/D16Ertd472e/Cul7/Myo5b/Elavl4/Fbxw8/Gm7964/Cdkl5	12	BP
GO:0010039	response to iron ion	7/1611	72/27834	0.122312	0.601022	0.562277	Bcl2/Ccnb1/Pik3r1/Slc11a2/Fkbp1a/Aco1/Ireb2	7	BP
GO:0035904	aorta development	7/1611	72/27834	0.122312	0.601022	0.562277	Lrp1/Lox/Jag1/Chd7/Eln/Adamts9/Gm15737	7	BP
GO:0021700	developmental maturation	25/1611	337/27834	0.122467	0.601394	0.562625	Fzd5/Ren1/Xbp1/Phospho1/Esr2/Catsper3/Nsun2/Ccnb1/Cln5/Rps6ka2/Rfx3/Fat4/Gm43539/Catsper4/Tyms/Gm16042/Cftr/Ryr1/Slc17a7/Dlg2/Cend1/Ap1g1/Slc26a6/Plxnb1/Syp	25	BP
GO:0031091	platelet alpha granule	11/1611	128/27834	0.123047	0.603046	0.56417	Gm16587/F5/Phactr2/Itgb3/Plg/Tmx3/Ola1/Hgf/Serpine1/6330403L08Rik/Maged2	11	CC
GO:0060191	regulation of lipase activity	11/1611	128/27834	0.123047	0.603046	0.56417	Lrp1/Camk2b/Egfr/Itk/Ntrk2/Adra1a/Pdpk1/Pla2g5/Kit/Pcsk6/Lpar2	11	BP
GO:2001023	regulation of response to drug	13/1611	157/27834	0.123479	0.603046	0.56417	Syt1/Gdnf/Abcc1/Gm14021/Chrna4/Kcna2/Hgf/Nat8l/Ptpn11/Cxcl12/Olfr683/Slc18a1/Kmt2a	13	BP
GO:0071621	granulocyte chemotaxis	9/1611	100/27834	0.124888	0.603046	0.56417	Pip5k1c/Ccl9/Pik3cg/Prex1/Vav3/Pde4b/Cxcl3/Cxcl2/4931431B13Rik	9	BP
GO:0008536	Ran GTPase binding	6/1611	59/27834	0.125017	0.603046	0.56417	Ipo9/Xpot/Xpo4/Nup50/Ipo8/Gm7389	6	MF
GO:0043297	apical junction assembly	6/1611	59/27834	0.125017	0.603046	0.56417	F11r/Mtdh/Gm16136/Strn/Gm3836/Pard3	6	BP
GO:0071825	protein-lipid complex subunit organization	6/1611	59/27834	0.125017	0.603046	0.56417	Apob/Abcg1/Lipg/Pla2g5/Apoc4/Ces1b	6	BP
GO:1900274	regulation of phospholipase C activity	6/1611	59/27834	0.125017	0.603046	0.56417	Egfr/Itk/Ntrk2/Adra1a/Kit/Lpar2	6	BP
GO:0003018	vascular process in circulatory system	22/1611	292/27834	0.125139	0.603046	0.56417	Sirt1/Egfr/Esr2/Adra1a/Dock5/Ppard/Slc8a1/Chrm1/Fgfbp3/Gclm/Ptger3/Cyp2j9/Faah/Ece1/Gm15587/Drd5/Slit2/Cftr/Tacr1/Ceacam5/Gclc/Ace2	22	BP
GO:0006099	tricarboxylic acid cycle	5/1611	46/27834	0.125452	0.603046	0.56417	Sdha/Me2/Dhtkd1/Gm19102/Idh3g	5	BP
GO:0015949	nucleobase-containing small molecule interconversion	5/1611	46/27834	0.125452	0.603046	0.56417	Gm34727/Nudt13/Tyms/Gm4083/Ctps2	5	BP
GO:0032369	negative regulation of lipid transport	5/1611	46/27834	0.125452	0.603046	0.56417	Itgb3/Itgav/Cry2/Ptpn11/Cyp4f18	5	BP
GO:0070536	protein K63-linked deubiquitination	5/1611	46/27834	0.125452	0.603046	0.56417	Usp25/Usp8/Usp13/Usp17la/Otud4	5	BP
GO:0071362	cellular response to ether	5/1611	46/27834	0.125452	0.603046	0.56417	Arpc2/Sirt1/Hnrnpk/Gm4130/Nfatc4	5	BP
GO:0061008	hepaticobiliary system development	27/1611	369/27834	0.125873	0.603046	0.56417	Rb1cc1/Bcl2/Pou2f1/Xbp1/Srsf5/Hnrnpk/Gm4130/Cyp2d40/Igf2r/Gata6/Gm4837/Notch2/Aco1/Cdkn2b/Hgf/Tyms/Gm15794/Hnrnpd/Sec31a/Cftr/Ccnd2/Slco1b2/Gm4673/Slco2b1/Gm15635/Cadm1/Nphp3	27	BP
GO:0003205	cardiac chamber development	20/1611	262/27834	0.126392	0.603046	0.56417	Tnnt2/Lrp1/Ryr2/Bmp4/Gata4/Gm16136/Adamts1/Gata6/Rbp4/Jag1/Fkbp1a/Notch2/Chd7/Heyl/Gm15587/Slit2/Smo/Parva/Nphp3/Gm8424	20	BP
GO:0030178	negative regulation of Wnt signaling pathway	16/1611	202/27834	0.126702	0.603046	0.56417	Klhl12/Bicc1/Lrp1/Grb10/Sostdc1/Gli3/Nfatc4/Csnk1a1/Apcdd1/Lrp4/Foxo1/Cxxc4/Mllt3/Ppp2r3a/Nphp3/Limd1	16	BP
GO:0009798	axis specification	11/1611	129/27834	0.127919	0.603046	0.56417	Fzd5/Ptch1/Bmp4/Nrarp/Lrp4/Pax6/Notch2/Cxxc4/Wls/Smo/C2cd3	11	BP
GO:0032204	regulation of telomere maintenance	11/1611	129/27834	0.127919	0.603046	0.56417	Pkib/Pinx1/Ercc4/Parn/Map3k4/Dcp2/Tnks2/Hnrnpd/Tnks/Tent4b/Pif1	11	BP
GO:0003197	endocardial cushion development	7/1611	73/27834	0.128954	0.603046	0.56417	Bmp4/Gata4/Gm44283/Jag1/Heyl/Gm15587/Nedd4	7	BP
GO:0015932	nucleobase-containing compound transmembrane transporter activity	7/1611	73/27834	0.128954	0.603046	0.56417	Slc25a19/Slc28a3/Slc25a41/Tmem241/Slc29a2/Atp2a1/Slc35a2	7	MF
GO:0050771	negative regulation of axonogenesis	7/1611	73/27834	0.128954	0.603046	0.56417	Bcl11a/Sema5a/Ptprs/Lrp4/Epha7/Cdk5/Slit2	7	BP
GO:1905269	positive regulation of chromatin organization	14/1611	173/27834	0.129234	0.603046	0.56417	Arid5a/Sirt1/Smarcb1/Lif/Xbp1/Wbp2/Asxl2/Ccnb1/L3mbtl2/4930404I05Rik/Gfi1b/Mier1/Auts2/Kmt2a	14	BP
GO:0030641	regulation of cellular pH	10/1611	115/27834	0.129544	0.603046	0.56417	Slc4a3/Bcl2/Fasl/Slamf8/Cln5/Slc26a2/Cftr/Aqp11/Rab39/Slc26a6	10	BP
GO:0071774	response to fibroblast growth factor	15/1611	188/27834	0.130115	0.603046	0.56417	Dstyk/Col1a1/Flrt1/Pax6/Fat4/Gm43539/Gclm/Fgf5/Ptpn11/Eln/Serpine1/Tia1/Fgf4/Gclc/Gm46136	15	BP
GO:0001069	regulatory region RNA binding	2/1611	11/27834	0.130228	0.603046	0.56417	Ireb2/Gm8424	2	MF
GO:0003376	sphingosine-1-phosphate receptor signaling pathway	2/1611	11/27834	0.130228	0.603046	0.56417	Ezr/Sphk2	2	BP
GO:0010193	response to ozone	2/1611	11/27834	0.130228	0.603046	0.56417	Gm14023/Tacr1	2	BP
GO:0010459	negative regulation of heart rate	2/1611	11/27834	0.130228	0.603046	0.56417	Pik3r1/Adra1a	2	BP
GO:0010815	bradykinin catabolic process	2/1611	11/27834	0.130228	0.603046	0.56417	Xpnpep1/Ece1	2	BP
GO:0014883	transition between fast and slow fiber	2/1611	11/27834	0.130228	0.603046	0.56417	Tnnt1/Tead1	2	BP
GO:0014909	smooth muscle cell migration	2/1611	11/27834	0.130228	0.603046	0.56417	Itgb3/Parva	2	BP
GO:0015174	basic amino acid transmembrane transporter activity	2/1611	11/27834	0.130228	0.603046	0.56417	Slc7a2/Slc7a3	2	MF
GO:0015858	nucleoside transport	2/1611	11/27834	0.130228	0.603046	0.56417	Slc28a3/Slc29a2	2	BP
GO:0016188	synaptic vesicle maturation	2/1611	11/27834	0.130228	0.603046	0.56417	Slc17a7/Syp	2	BP
GO:0019531	oxalate transmembrane transporter activity	2/1611	11/27834	0.130228	0.603046	0.56417	Slc26a2/Slc26a6	2	MF
GO:0021521	ventral spinal cord interneuron specification	2/1611	11/27834	0.130228	0.603046	0.56417	Gli3/Pax6	2	BP
GO:0031232	extrinsic component of external side of plasma membrane	2/1611	11/27834	0.130228	0.603046	0.56417	Plg/Cubn	2	CC
GO:0031258	lamellipodium membrane	2/1611	11/27834	0.130228	0.603046	0.56417	Itgb3/Itgav	2	CC
GO:0031313	extrinsic component of endosome membrane	2/1611	11/27834	0.130228	0.603046	0.56417	Usp8/Wdr91	2	CC
GO:0031622	positive regulation of fever generation	2/1611	11/27834	0.130228	0.603046	0.56417	Pla2g4a/Ptger3	2	BP
GO:0032356	oxidized DNA binding	2/1611	11/27834	0.130228	0.603046	0.56417	Ogg1/Wrn	2	MF
GO:0032633	interleukin-4 production	2/1611	11/27834	0.130228	0.603046	0.56417	Itk/Notch2	2	BP
GO:0034498	early endosome to Golgi transport	2/1611	11/27834	0.130228	0.603046	0.56417	Trappc10/Snx8	2	BP
GO:0035988	chondrocyte proliferation	2/1611	11/27834	0.130228	0.603046	0.56417	Ddr2/Mmp14	2	BP
GO:0036010	protein localization to endosome	2/1611	11/27834	0.130228	0.603046	0.56417	Acap2/Tmem30a	2	BP
GO:0038027	apolipoprotein A-I-mediated signaling pathway	2/1611	11/27834	0.130228	0.603046	0.56417	Itgb3/Itgav	2	BP
GO:0042045	epithelial fluid transport	2/1611	11/27834	0.130228	0.603046	0.56417	Cftr/Slc26a6	2	BP
GO:0042636	negative regulation of hair cycle	2/1611	11/27834	0.130228	0.603046	0.56417	Trpv3/Smo	2	BP
GO:0042979	ornithine decarboxylase regulator activity	2/1611	11/27834	0.130228	0.603046	0.56417	Oaz1/Azin1	2	MF
GO:0043140	ATP-dependent 3'-5' DNA helicase activity	2/1611	11/27834	0.130228	0.603046	0.56417	Recql/Wrn	2	MF
GO:0045794	negative regulation of cell volume	2/1611	11/27834	0.130228	0.603046	0.56417	Shank3/Clns1a	2	BP
GO:0047498	calcium-dependent phospholipase A2 activity	2/1611	11/27834	0.130228	0.603046	0.56417	Pla2g4a/Pla2g5	2	MF
GO:0048793	pronephros development	2/1611	11/27834	0.130228	0.603046	0.56417	Osr2/Sec61a1	2	BP
GO:0050250	retinal oxidase activity	2/1611	11/27834	0.130228	0.603046	0.56417	Aox1/Aox2	2	MF
GO:0051775	response to redox state	2/1611	11/27834	0.130228	0.603046	0.56417	Ryr2/Adh5	2	BP
GO:0051918	negative regulation of fibrinolysis	2/1611	11/27834	0.130228	0.603046	0.56417	Plg/Serpine1	2	BP
GO:0060027	convergent extension involved in gastrulation	2/1611	11/27834	0.130228	0.603046	0.56417	Zfp568/Nphp3	2	BP
GO:0060287	epithelial cilium movement involved in determination of left/right asymmetry	2/1611	11/27834	0.130228	0.603046	0.56417	Rfx3/Nphp3	2	BP
GO:0060433	bronchus development	2/1611	11/27834	0.130228	0.603046	0.56417	Bmp4/Adamtsl2	2	BP
GO:0060573	cell fate specification involved in pattern specification	2/1611	11/27834	0.130228	0.603046	0.56417	Gli3/Pax6	2	BP
GO:0060872	semicircular canal development	2/1611	11/27834	0.130228	0.603046	0.56417	Gli3/Chd7	2	BP
GO:0061004	pattern specification involved in kidney development	2/1611	11/27834	0.130228	0.603046	0.56417	Irx2/Bmp4	2	BP
GO:0070863	positive regulation of protein exit from endoplasmic reticulum	2/1611	11/27834	0.130228	0.603046	0.56417	Edem1/Tmem30a	2	BP
GO:0070900	mitochondrial tRNA modification	2/1611	11/27834	0.130228	0.603046	0.56417	Cdk5rap1/Trit1	2	BP
GO:0070948	regulation of neutrophil mediated cytotoxicity	2/1611	11/27834	0.130228	0.603046	0.56417	Cxcl3/Cxcl2	2	BP
GO:0071283	cellular response to iron(III) ion	2/1611	11/27834	0.130228	0.603046	0.56417	Ccnb1/Ireb2	2	BP
GO:0072033	renal vesicle formation	2/1611	11/27834	0.130228	0.603046	0.56417	Gm13966/Smo	2	BP
GO:0072048	renal system pattern specification	2/1611	11/27834	0.130228	0.603046	0.56417	Irx2/Bmp4	2	BP
GO:0072531	pyrimidine-containing compound transmembrane transport	2/1611	11/27834	0.130228	0.603046	0.56417	Slc25a19/Slc28a3	2	BP
GO:0090481	pyrimidine nucleotide-sugar transmembrane transport	2/1611	11/27834	0.130228	0.603046	0.56417	Slc35c2/Slc35a2	2	BP
GO:0090520	sphingolipid mediated signaling pathway	2/1611	11/27834	0.130228	0.603046	0.56417	Ezr/Sphk2	2	BP
GO:0098840	protein transport along microtubule	2/1611	11/27834	0.130228	0.603046	0.56417	Map1a/Dlg2	2	BP
GO:0099118	microtubule-based protein transport	2/1611	11/27834	0.130228	0.603046	0.56417	Map1a/Dlg2	2	BP
GO:1900864	mitochondrial RNA modification	2/1611	11/27834	0.130228	0.603046	0.56417	Cdk5rap1/Trit1	2	BP
GO:1901537	positive regulation of DNA demethylation	2/1611	11/27834	0.130228	0.603046	0.56417	Otud4/Usp9x	2	BP
GO:1903430	negative regulation of cell maturation	2/1611	11/27834	0.130228	0.603046	0.56417	Bcl11a/Shb	2	BP
GO:1904304	regulation of gastro-intestinal system smooth muscle contraction	2/1611	11/27834	0.130228	0.603046	0.56417	Ptger3/Kit	2	BP
GO:1905064	negative regulation of vascular smooth muscle cell differentiation	2/1611	11/27834	0.130228	0.603046	0.56417	Nfatc2/Nfatc3	2	BP
GO:1905940	negative regulation of gonad development	2/1611	11/27834	0.130228	0.603046	0.56417	Nr5a1/Gm14023	2	BP
GO:1990822	basic amino acid transmembrane transport	2/1611	11/27834	0.130228	0.603046	0.56417	Slc7a2/Slc7a3	2	BP
GO:2000698	positive regulation of epithelial cell differentiation involved in kidney development	2/1611	11/27834	0.130228	0.603046	0.56417	Lif/Gdnf	2	BP
GO:2001223	negative regulation of neuron migration	2/1611	11/27834	0.130228	0.603046	0.56417	Srgap2/Nexmif	2	BP
GO:0010656	negative regulation of muscle cell apoptotic process	8/1611	87/27834	0.130489	0.603046	0.56417	Bcl2/Sirt1/Pik3r1/Gata4/Lifr/Pdpk1/Cftr/Obox6	8	BP
GO:0060999	positive regulation of dendritic spine development	8/1611	87/27834	0.130489	0.603046	0.56417	Camk2b/Nlgn2/Hnrnpk/Gm4130/Shank3/D16Ertd472e/Gm7964/Cdkl5	8	BP
GO:0008589	regulation of smoothened signaling pathway	9/1611	101/27834	0.130511	0.603046	0.56417	Rab23/Gli3/Gm48488/Ptch1/Chrd/Ttbk2/Ptch2/Smo/C2cd3	9	BP
GO:0043627	response to estrogen	18/1611	233/27834	0.130632	0.603046	0.56417	Arid5a/Bcl2/Cyp27b1/Wbp2/Esr2/Naip2/Naip5/Naip6/Naip1/Mmp14/Gata4/Gata6/Slc34a2/Serpine1/Cftr/Mfge8/Mmp13/Tbl1x	18	BP
GO:0000305	response to oxygen radical	4/1611	34/27834	0.131417	0.603046	0.56417	Fancc/Gm15587/Sod3/Prdx2	4	BP
GO:0003209	cardiac atrium morphogenesis	4/1611	34/27834	0.131417	0.603046	0.56417	Tnnt2/Gata4/Notch2/Smo	4	BP
GO:0006658	phosphatidylserine metabolic process	4/1611	34/27834	0.131417	0.603046	0.56417	Pla2g4a/Serinc5/Pla2g5/Slc27a1	4	BP
GO:0009218	pyrimidine ribonucleotide metabolic process	4/1611	34/27834	0.131417	0.603046	0.56417	Entpd4/Entpd4b/Uckl1os/Gm4083	4	BP
GO:0033014	tetrapyrrole biosynthetic process	4/1611	34/27834	0.131417	0.603046	0.56417	Spta1/Cox10/Slc11a2/Ireb2	4	BP
GO:0034312	diol biosynthetic process	4/1611	34/27834	0.131417	0.603046	0.56417	Sptlc2/Acer2/Sphk2/Acer3	4	BP
GO:0045954	positive regulation of natural killer cell mediated cytotoxicity	4/1611	34/27834	0.131417	0.603046	0.56417	Klrb1/Klrk1/Ap1g1/Cadm1	4	BP
GO:0046471	phosphatidylglycerol metabolic process	4/1611	34/27834	0.131417	0.603046	0.56417	Pla2g4a/Lclat1/Pla2g5/Slc27a1	4	BP
GO:0070001	aspartic-type peptidase activity	4/1611	34/27834	0.131417	0.603046	0.56417	Ctse/Ren1/Bace2/Gm43041	4	MF
GO:0070911	global genome nucleotide-excision repair	4/1611	34/27834	0.131417	0.603046	0.56417	Ercc4/Chd1l/Gm43075/Xpc	4	BP
GO:0000963	mitochondrial RNA processing	3/1611	22/27834	0.131643	0.603046	0.56417	Fastkd5/Cdk5rap1/Trit1	3	BP
GO:0008641	ubiquitin-like modifier activating enzyme activity	3/1611	22/27834	0.131643	0.603046	0.56417	Uba3/Nae1/Gm14538	3	MF
GO:0010763	positive regulation of fibroblast migration	3/1611	22/27834	0.131643	0.603046	0.56417	Ddr2/Itgb3/Slc8a1	3	BP
GO:0033240	positive regulation of cellular amine metabolic process	3/1611	22/27834	0.131643	0.603046	0.56417	Chrna7/Paox/Vps35	3	BP
GO:0042827	platelet dense granule	3/1611	22/27834	0.131643	0.603046	0.56417	Rab27b/Gm20636/Lamp2	3	CC
GO:0045836	positive regulation of meiotic nuclear division	3/1611	22/27834	0.131643	0.603046	0.56417	Camk2b/Atxn2/Gm16042	3	BP
GO:0070885	negative regulation of calcineurin-NFAT signaling cascade	3/1611	22/27834	0.131643	0.603046	0.56417	Dyrk2/Cmya5/Homer2	3	BP
GO:0071871	response to epinephrine	3/1611	22/27834	0.131643	0.603046	0.56417	Ryr2/Pde4b/Kcnq1	3	BP
GO:0072202	cell differentiation involved in metanephros development	3/1611	22/27834	0.131643	0.603046	0.56417	Bmp4/Gdnf/Smo	3	BP
GO:0097186	amelogenesis	3/1611	22/27834	0.131643	0.603046	0.56417	Foxo1/Nectin1/Wdr72	3	BP
GO:0098839	postsynaptic density membrane	3/1611	22/27834	0.131643	0.603046	0.56417	Grm1/Grin2a/Ptprs	3	CC
GO:0106057	negative regulation of calcineurin-mediated signaling	3/1611	22/27834	0.131643	0.603046	0.56417	Dyrk2/Cmya5/Homer2	3	BP
GO:1901017	negative regulation of potassium ion transmembrane transporter activity	3/1611	22/27834	0.131643	0.603046	0.56417	Cab39/Ank3/Kcnq1	3	BP
GO:2000846	regulation of corticosteroid hormone secretion	3/1611	22/27834	0.131643	0.603046	0.56417	Ren1/Cry2/Ptpn11	3	BP
GO:2001275	positive regulation of glucose import in response to insulin stimulus	3/1611	22/27834	0.131643	0.603046	0.56417	Pik3r1/Ptpn11/Ffar3	3	BP
GO:0043502	regulation of muscle adaptation	13/1611	159/27834	0.132317	0.605332	0.566309	Sirt1/Camk2b/Cmya5/Adra1a/Srl/Gm44283/Foxo1/Ece1/Gm15587/Gtf2i/Tnnt1/Tead1/Nedd4	13	BP
GO:0004180	carboxypeptidase activity	6/1611	60/27834	0.132538	0.605332	0.566309	Cpm/Agtpbp1/Ctsl/Mindy3/Agbl1/Ace2	6	MF
GO:0006303	double-strand break repair via nonhomologous end joining	6/1611	60/27834	0.132538	0.605332	0.566309	Bard1/Ercc4/Gm18564/Kat5/Gm18491/Gm18493	6	BP
GO:0019894	kinesin binding	6/1611	60/27834	0.132538	0.605332	0.566309	Arpc2/Atcay/Klc2/Ttbk2/Kcna2/Ap1g1	6	MF
GO:0045662	negative regulation of myoblast differentiation	6/1611	60/27834	0.132538	0.605332	0.566309	Ccl9/Sostdc1/Prl/Prl7d1/Bmp4/Ppard	6	BP
GO:0016757	transferase activity, transferring glycosyl groups	31/1611	434/27834	0.133593	0.609787	0.570477	Glt8d2/Gcnt4/Gm3486/Gm3676/Gm47189/Gm3543/Gm3573/Gm10377/Gm10376/1700001F09Rik/Gm5219/St3gal1/Alg12/Gxylt1/B3galt5/Fut4-ps1/Gm7276/Tnks2/St8sia6/Pomt1/Alg2/Alg6/Gm7646/Ugt2a2/Ugt2a1/Gm43638/Eogt/St8sia1/Sirt3/Tnks/Piga	31	MF
GO:0007612	learning	19/1611	249/27834	0.133855	0.609984	0.570661	Lgmn/Atxn1/Ntrk2/Shank3/Grin2a/Npas4/Meis2/Map1a/Elavl4/Cdk5/Drd5/Kit/Atxn2/Tacr1/Chrna7/Nps/Sct/Ddhd2/Kmt2a	19	BP
GO:0044798	nuclear transcription factor complex	19/1611	249/27834	0.133855	0.609984	0.570661	Pou2f1/Taf1b/Snapc1/Gata4/Ercc4/Taf7/Mms19/Nr5a1/Nfatc2/Arnt/Tle1/Taf12/Sox5/Cd3eap/Tead2/Tead1/Ubl5/Gtf2a2/Tfdp2	19	CC
GO:0016577	histone demethylation	5/1611	47/27834	0.134115	0.609984	0.570661	Jmjd6/Gm27401/Hr/Kdm3b/Kdm5a	5	BP
GO:0032703	negative regulation of interleukin-2 production	5/1611	47/27834	0.134115	0.609984	0.570661	Havcr2/Ezr/Kat5/Ceacam5/Homer2	5	BP
GO:0070570	regulation of neuron projection regeneration	5/1611	47/27834	0.134115	0.609984	0.570661	Map4k4/Ptprs/Lrig2/Hgf/Ntrk3	5	BP
GO:1900181	negative regulation of protein localization to nucleus	5/1611	47/27834	0.134115	0.609984	0.570661	Rab23/Sirt1/Trim40/Polr1a/Dclk3	5	BP
GO:0006826	iron ion transport	7/1611	74/27834	0.135773	0.616423	0.576685	Myo1b/Mmgt2/Slc11a2/Atp6v1b1/Mcoln1/Nectin1/Ireb2	7	BP
GO:0045600	positive regulation of fat cell differentiation	7/1611	74/27834	0.135773	0.616423	0.576685	Xbp1/Asxl2/Ppard/Fndc3b/Cmklr1/Gm20488/Medag	7	BP
GO:0048662	negative regulation of smooth muscle cell proliferation	7/1611	74/27834	0.135773	0.616423	0.576685	Esr2/Pik3r1/Ppard/Cdkn1a/Sf1/Gm15587/Ace2	7	BP
GO:0007032	endosome organization	9/1611	102/27834	0.136265	0.616825	0.577061	Stx6/Fasl/Washc4/Usp8/Plekhf1/Aqp11/Aktip/Chmp1a/Rnf26	9	BP
GO:0030660	Golgi-associated vesicle membrane	9/1611	102/27834	0.136265	0.616825	0.577061	Klhl12/Pi4ka/H2-Ea/Mcfd2/Uso1/Sec31a/Cftr/Rho/Zdhhc13	9	CC
GO:0033577	protein glycosylation in endoplasmic reticulum	9/1611	102/27834	0.136265	0.616825	0.577061	Gm3486/Gm3676/Gm47189/Gm3543/Gm3573/Gm10377/Gm10376/1700001F09Rik/Alg2	9	BP
GO:0060193	positive regulation of lipase activity	9/1611	102/27834	0.136265	0.616825	0.577061	Camk2b/Egfr/Itk/Ntrk2/Adra1a/Pdpk1/Pla2g5/Kit/Lpar2	9	BP
GO:0061045	negative regulation of wound healing	9/1611	102/27834	0.136265	0.616825	0.577061	Crk/Krt1/Plg/Ptger3/Gm15587/Serpine1/6330403L08Rik/Ceacam5/Cd109	9	BP
GO:0006940	regulation of smooth muscle contraction	8/1611	88/27834	0.13673	0.617465	0.57766	Kcnb2/Itga2/Adra1a/Dock5/Chrm1/Ptger3/Kit/Tacr1	8	BP
GO:1905037	autophagosome organization	8/1611	88/27834	0.13673	0.617465	0.57766	Rb1cc1/Rab23/Atg4b/Ubqln1/Nsfl1c/5330417C22Rik/Synpo2/Ubxn2b	8	BP
GO:1990928	response to amino acid starvation	8/1611	88/27834	0.13673	0.617465	0.57766	Sesn1/Cdkn1a/Szt2/Gm12905/Gm13123/Depdc5/Gcn1/Mios	8	BP
GO:2001259	positive regulation of cation channel activity	8/1611	88/27834	0.13673	0.617465	0.57766	Lrrc52/Nos1ap/Ank3/Pirt/Bmp4/Shank3/Alg10b/Cacnb2	8	BP
GO:0045165	cell fate commitment	25/1611	342/27834	0.137425	0.620237	0.580253	Bcl2/Myt1l/3110039M20Rik/Gli3/Smad5/Gm48488/Ptch1/Bmp4/Gata4/Notch4/Gata6/Rag2/Pax6/Jag1/Nkx2-2os/Sox12/Tfap2c/Notch2/Ptch2/Atxn2/Smo/Sox5/Dll3/Ntrk3/Cdon	25	BP
GO:0006664	glycolipid metabolic process	11/1611	131/27834	0.137975	0.622354	0.582234	Pigl/Gm16278/Mppe1/Gm7276/St8sia6/Pigk/Gba2/Kit/St8sia1/Gla/Piga	11	BP
GO:0007617	mating behavior	16/1611	205/27834	0.138583	0.624725	0.584452	Vmn2r-ps103/Vmn2r-ps104/Vmn2r-ps106/Vmn2r-ps108/Vmn2r114/Dmrta1/Vmn2r-ps159/Vmn2r125/Drd5/Vmn2r8/Vmn2r13/Vmn2r65/Gm18359/Vmn2r73/Vmn2r76/Vmn2r122	16	BP
GO:0016706	oxidoreductase activity, acting on paired donors, with incorporation or reduction of molecular oxygen, 2-oxoglutarate as one donor, and incorporation of one atom each of oxygen into both donors	6/1611	61/27834	0.140268	0.631208	0.590517	Jmjd6/Gm27401/Hif1an/P3h1/Fto/Plod2	6	MF
GO:0060706	cell differentiation involved in embryonic placenta development	6/1611	61/27834	0.140268	0.631208	0.590517	Fzd5/Lif/Ctsl/Gm16136/Plg/Itgav	6	BP
GO:2001239	regulation of extrinsic apoptotic signaling pathway in absence of ligand	6/1611	61/27834	0.140268	0.631208	0.590517	Bcl2/Gm48488/Gdnf/Gm14023/Prdx2/Srpx	6	BP
GO:0003338	metanephros morphogenesis	4/1611	35/27834	0.141993	0.632657	0.591872	Bmp4/Gdnf/Gm13966/Smo	4	BP
GO:0007097	nuclear migration	4/1611	35/27834	0.141993	0.632657	0.591872	Cdc42bpa/Dctn4/Pax6/Tacc2	4	BP
GO:0034518	RNA cap binding complex	4/1611	35/27834	0.141993	0.632657	0.591872	Eif4e1b/Gm10767/Eif4e/Ramac	4	CC
GO:0051570	regulation of histone H3-K9 methylation	4/1611	35/27834	0.141993	0.632657	0.591872	Sirt1/Smarcb1/Gfi1b/5730488B01Rik	4	BP
GO:0060487	lung epithelial cell differentiation	4/1611	35/27834	0.141993	0.632657	0.591872	Gm16136/Gata6/Fndc3b/Nfib	4	BP
GO:0060571	morphogenesis of an epithelial fold	4/1611	35/27834	0.141993	0.632657	0.591872	Egfr/Sostdc1/Trp63/Cecr2	4	BP
GO:0072337	modified amino acid transport	4/1611	35/27834	0.141993	0.632657	0.591872	Slc22a16/Abcc1/Slc16a12/Slc7a9	4	BP
GO:1901142	insulin metabolic process	4/1611	35/27834	0.141993	0.632657	0.591872	Nlgn2/Pax6/Pcsk2/Ceacam5	4	BP
GO:1902991	regulation of amyloid precursor protein catabolic process	4/1611	35/27834	0.141993	0.632657	0.591872	Flot2/Fkbp1a/Gsap/Chrna7	4	BP
GO:1903432	regulation of TORC1 signaling	4/1611	35/27834	0.141993	0.632657	0.591872	Sesn1/Szt2/Gm12905/Depdc5	4	BP
GO:0014031	mesenchymal cell development	9/1611	103/27834	0.142148	0.632657	0.591872	Bcl2/Klhl12/Gdnf/Pax6/Jag1/Heyl/Smo/Kbtbd8/Efnb1	9	BP
GO:0016575	histone deacetylation	9/1611	103/27834	0.142148	0.632657	0.591872	Elk4/Sirt1/Mier2/Baz2a/Gm2245/Mta2/Mier1/Sirt3/Tbl1x	9	BP
GO:0017048	Rho GTPase binding	14/1611	176/27834	0.142314	0.632657	0.591872	Dock10/Srgap2/Obscn/Abr/Triobp/Gm8468/Prex1/Vav3/Rcc2/Eps8/Mtss2/Arhgef12/Dock11/Cdkl5	14	MF
GO:0016247	channel regulator activity	15/1611	191/27834	0.142677	0.632657	0.591872	Bcl2/Dpp10/Lrrc52/Alg10b/Cacnb2/Gm44283/Ptpn3/Ddi2/Kcnab2/Cftr/Fxyd4/Chrna7/Scn2b/Nedd4/Wnk3	15	MF
GO:0021795	cerebral cortex cell migration	7/1611	75/27834	0.142764	0.632657	0.591872	Srgap2/Egfr/3110039M20Rik/Gli3/Cdk5/Slit2/Rnf7	7	BP
GO:0043038	amino acid activation	7/1611	75/27834	0.142764	0.632657	0.591872	Dars2/Iars2/Aars2/Nars/Gm13355/Sars/Aasdh	7	BP
GO:0045777	positive regulation of blood pressure	7/1611	75/27834	0.142764	0.632657	0.591872	F11r/Adra1a/Adh5/Cyp2j9/Drd5/Tacr1/Chrna7	7	BP
GO:0061515	myeloid cell development	7/1611	75/27834	0.142764	0.632657	0.591872	Jmjd6/Gm27401/Slc11a2/Pip4k2a/Kit/Ptpn11/4931431B13Rik	7	BP
GO:1902042	negative regulation of extrinsic apoptotic signaling pathway via death domain receptors	7/1611	75/27834	0.142764	0.632657	0.591872	Tmbim1/Rffl/Tnfrsf10b/Hgf/Gm15587/Serpine1/Faim	7	BP
GO:0005245	voltage-gated calcium channel activity	5/1611	48/27834	0.143037	0.632657	0.591872	Catsper3/Cacnb2/Itgav/Catsper4/Ryr1	5	MF
GO:0009164	nucleoside catabolic process	5/1611	48/27834	0.143037	0.632657	0.591872	Nt5m/Entpd4/Entpd4b/Aicda/Nt5e	5	BP
GO:0021799	cerebral cortex radially oriented cell migration	5/1611	48/27834	0.143037	0.632657	0.591872	Srgap2/3110039M20Rik/Gli3/Cdk5/Rnf7	5	BP
GO:0030513	positive regulation of BMP signaling pathway	5/1611	48/27834	0.143037	0.632657	0.591872	Bmp4/Gata4/Gata6/Notch2/Zfp423	5	BP
GO:0035066	positive regulation of histone acetylation	5/1611	48/27834	0.143037	0.632657	0.591872	Arid5a/Smarcb1/Lif/Wbp2/Auts2	5	BP
GO:0050699	WW domain binding	5/1611	48/27834	0.143037	0.632657	0.591872	Enah/Atcay/Trp63/Tnk2/Tceal8	5	MF
GO:0090314	positive regulation of protein targeting to membrane	5/1611	48/27834	0.143037	0.632657	0.591872	Arpc2/Ank3/Stom/Cdk5/4931431B13Rik	5	BP
GO:0022029	telencephalon cell migration	8/1611	89/27834	0.143118	0.632657	0.591872	Srgap2/Egfr/3110039M20Rik/Gli3/Cdk5/Slit2/Cxcl12/Rnf7	8	BP
GO:0051017	actin filament bundle assembly	8/1611	89/27834	0.143118	0.632657	0.591872	Myo1b/Triobp/Ezr/Spire1/Eln/Add2/Eps8/Pls1	8	BP
GO:0051972	regulation of telomerase activity	8/1611	89/27834	0.143118	0.632657	0.591872	Pkib/Pinx1/Gm16136/Parn/Map3k4/Hnrnpd/Tnks/Pif1	8	BP
GO:0071333	cellular response to glucose stimulus	11/1611	132/27834	0.143157	0.632657	0.591872	Bcl2/Xbp1/Hnrnpk/Gm4130/Gata4/Rab11fip2/Pax6/Gclm/Serpine1/Gm4083/Gclc	11	BP
GO:1903509	liposaccharide metabolic process	11/1611	132/27834	0.143157	0.632657	0.591872	Pigl/Gm16278/Mppe1/Gm7276/St8sia6/Pigk/Gba2/Kit/St8sia1/Gla/Piga	11	BP
GO:0046777	protein autophosphorylation	22/1611	298/27834	0.144933	0.634412	0.593515	Ddr2/Hk1/Camk2b/Egfr/Itk/Obscn/Ntrk2/Grap2/Ephb3/Tnk2/Pdpk1/Camk4/Csf1r/Cdk5/Kit/Ephb4/Ntrk3/Gm4083/Peak1/Ephb1/Wnk3/Cdkl5	22	BP
GO:0005161	platelet-derived growth factor receptor binding	3/1611	23/27834	0.145235	0.634412	0.593515	Itgb3/Pik3r1/6330403L08Rik	3	MF
GO:0006817	phosphate ion transport	3/1611	23/27834	0.145235	0.634412	0.593515	Slc37a1/Slc34a2/Slc17a7	3	BP
GO:0007512	adult heart development	3/1611	23/27834	0.145235	0.634412	0.593515	Asxl2/Adra1a/Chd7	3	BP
GO:0015693	magnesium ion transport	3/1611	23/27834	0.145235	0.634412	0.593515	Mmgt2/Cldn16/Zdhhc13	3	BP
GO:0019871	sodium channel inhibitor activity	3/1611	23/27834	0.145235	0.634412	0.593515	Gm44283/Ddi2/Nedd4	3	MF
GO:0021535	cell migration in hindbrain	3/1611	23/27834	0.145235	0.634412	0.593515	Ttbk2/Cend1/Rnf7	3	BP
GO:0030206	chondroitin sulfate biosynthetic process	3/1611	23/27834	0.145235	0.634412	0.593515	Chst3/Vcan/Chst15	3	BP
GO:0031468	nuclear envelope reassembly	3/1611	23/27834	0.145235	0.634412	0.593515	Reep3/Nsfl1c/Ubxn2b	3	BP
GO:0034237	protein kinase A regulatory subunit binding	3/1611	23/27834	0.145235	0.634412	0.593515	Ryr2/Ezr/Kcnq1	3	MF
GO:0046337	phosphatidylethanolamine metabolic process	3/1611	23/27834	0.145235	0.634412	0.593515	Phospho1/Chka/Slc27a1	3	BP
GO:0070828	heterochromatin organization	3/1611	23/27834	0.145235	0.634412	0.593515	Baz2a/Wdhd1/Bahd1	3	BP
GO:0098632	cell-cell adhesion mediator activity	3/1611	23/27834	0.145235	0.634412	0.593515	Igsf9/Ntng1/Plxnb3	3	MF
GO:1990416	cellular response to brain-derived neurotrophic factor stimulus	3/1611	23/27834	0.145235	0.634412	0.593515	Ntrk2/Pdpk1/Tmem108	3	BP
GO:0031058	positive regulation of histone modification	13/1611	162/27834	0.146214	0.634412	0.593515	Arid5a/Sirt1/Smarcb1/Lif/Xbp1/Wbp2/Asxl2/Ccnb1/L3mbtl2/4930404I05Rik/Gfi1b/Auts2/Kmt2a	13	BP
GO:0006888	ER to Golgi vesicle-mediated transport	17/1611	222/27834	0.146392	0.634412	0.593515	Klhl12/Spta1/Trappc10/Trappc1/Nsf/Cog3/Mcfd2/Dctn4/Mppe1/Sec16a/Gm13547/Uso1/Tex261/Cog7/Ddhd2/Col7a1/Sec22c	17	BP
GO:0007618	mating	17/1611	222/27834	0.146392	0.634412	0.593515	Vmn2r-ps103/Vmn2r-ps104/Vmn2r-ps106/Vmn2r-ps108/Vmn2r114/Dmrta1/Vmn2r-ps159/Vmn2r125/Drd5/Vmn2r8/Vmn2r13/Tacr1/Vmn2r65/Gm18359/Vmn2r73/Vmn2r76/Vmn2r122	17	BP
GO:0051480	regulation of cytosolic calcium ion concentration	30/1611	423/27834	0.146609	0.634412	0.593515	Fasl/Grm1/Pik3cg/Ryr2/Ero1l/Bmp4/Adra1a/Grin2a/Pdpk1/Bak1/Slc8a1/Gpr17/Itgav/Ryr3/Fkbp1a/Ptger3/Catsper4/Gm9899/Cxcl3/Cxcl2/Cxcl9/Gtf2i/Tacr1/Ryr1/Olfr683/Ric3/Mcoln1/Fam155a/Lpar2/Gm47674	30	BP
GO:0001938	positive regulation of endothelial cell proliferation	15/1611	192/27834	0.147008	0.634412	0.593515	Sirt1/Itgb3/Prl/Gm11356/Prl7d1/Bmp4/Rictor/Sema5a/Pdpk1/Nrarp/Arnt/Cav2/Cxcl12/Gm14731/Plxnb3	15	BP
GO:0048864	stem cell development	9/1611	104/27834	0.148158	0.634412	0.593515	Klhl12/Msi2/Gdnf/Pax6/Jag1/Smo/Kbtbd8/Setd2/Efnb1	9	BP
GO:1901879	regulation of protein depolymerization	9/1611	104/27834	0.148158	0.634412	0.593515	Arpc2/Sema5a/Triobp/Eml4/Ttbk2/Map1a/Add2/Eps8/Mid1	9	BP
GO:0006775	fat-soluble vitamin metabolic process	6/1611	62/27834	0.148203	0.634412	0.593515	Cyp27b1/Lgmn/Ppard/Cubn/Cyp3a25/Cyp4f18	6	BP
GO:0023019	signal transduction involved in regulation of gene expression	6/1611	62/27834	0.148203	0.634412	0.593515	Prl/Gm11356/Prl7d1/Gata4/Pax6/Fgf5	6	BP
GO:0032272	negative regulation of protein polymerization	6/1611	62/27834	0.148203	0.634412	0.593515	Inpp5j/Triobp/Slit2/Atxn2/Add2/Eps8	6	BP
GO:0032965	regulation of collagen biosynthetic process	6/1611	62/27834	0.148203	0.634412	0.593515	Itga2/Bmp4/Ppard/Creb3l1/Cyp2j9/Serpine1	6	BP
GO:1903115	regulation of actin filament-based movement	6/1611	62/27834	0.148203	0.634412	0.593515	Tnnt2/Nos1ap/Ryr2/Gata4/Ptger3/Pde4b	6	BP
GO:0010522	regulation of calcium ion transport into cytosol	11/1611	133/27834	0.14844	0.634412	0.593515	Bcl2/Itgb3/Ryr2/Bmp4/Pdpk1/Bak1/Slc8a1/Fkbp1a/Chd7/Cxcl9/Gm47674	11	BP
GO:0140101	catalytic activity, acting on a tRNA	11/1611	133/27834	0.14844	0.634412	0.593515	Dars2/Iars2/Nsun2/Aars2/Thumpd2/Nars/Sars/Trmt13/Trit1/Tsen2/Pstk	11	MF
GO:1905114	cell surface receptor signaling pathway involved in cell-cell signaling	27/1611	377/27834	0.149548	0.634412	0.593515	Fzd5/Klhl12/Grm1/Grik2/Daam1/Ryr2/Atxn1/Bmp4/Gata4/Grin2a/Strn/Csnk1a1/Npas4/Frat2/Lrp4/Chrna4/Cxxc4/Wls/Ago1/Cdk5/Smo/Slc17a7/Chrna7/Glra3/Vps35/Ppp2r3a/Celsr3	27	BP
GO:0000152	nuclear ubiquitin ligase complex	8/1611	90/27834	0.14965	0.634412	0.593515	Bard1/Gm18564/Cul7/Gm18491/Gm18493/Phc2/Gm10482/Rnf7	8	CC
GO:0032809	neuronal cell body membrane	7/1611	76/27834	0.149925	0.634412	0.593515	Kcnb2/Flrt1/Kcna2/Gm29479/Mrgprc3-ps/Mrgprc7-ps/Gm18350	7	CC
GO:0051059	NF-kappaB binding	7/1611	76/27834	0.149925	0.634412	0.593515	Mtdh/Ppard/Hif1an/Notch2/Gm3836/Obox6/Gm45101	7	MF
GO:0060761	negative regulation of response to cytokine stimulus	7/1611	76/27834	0.149925	0.634412	0.593515	Rffl/Gm49193/Ptpn2/Adar/Slit2/Stap1/Otud4	7	BP
GO:0097327	response to antineoplastic agent	17/1611	223/27834	0.150459	0.634412	0.593515	Arpc2/Sirt1/Esr2/Hnrnpk/Gm4130/Pik3r1/Bmp4/Gdnf/Gm5219/Kdm3b/Foxo1/Slc31a1/Gm15587/Hnrnpd/Eln/Serpine1/L1cam	17	BP
GO:0004854	xanthine dehydrogenase activity	2/1611	12/27834	0.150529	0.634412	0.593515	Aox1/Aox2	2	MF
GO:0004862	cAMP-dependent protein kinase inhibitor activity	2/1611	12/27834	0.150529	0.634412	0.593515	Pkib/Prkar2a	2	MF
GO:0005436	sodium:phosphate symporter activity	2/1611	12/27834	0.150529	0.634412	0.593515	Slc34a2/Slc17a7	2	MF
GO:0006054	N-acetylneuraminate metabolic process	2/1611	12/27834	0.150529	0.634412	0.593515	Npl/St3gal1	2	BP
GO:0007016	cytoskeletal anchoring at plasma membrane	2/1611	12/27834	0.150529	0.634412	0.593515	Pip5k1c/Ezr	2	BP
GO:0008354	germ cell migration	2/1611	12/27834	0.150529	0.634412	0.593515	Kit/Cxcl12	2	BP
GO:0009115	xanthine catabolic process	2/1611	12/27834	0.150529	0.634412	0.593515	Aox1/Aox2	2	BP
GO:0010046	response to mycotoxin	2/1611	12/27834	0.150529	0.634412	0.593515	Sirt1/Bak1	2	BP
GO:0014029	neural crest formation	2/1611	12/27834	0.150529	0.634412	0.593515	Klhl12/Kbtbd8	2	BP
GO:0015093	ferrous iron transmembrane transporter activity	2/1611	12/27834	0.150529	0.634412	0.593515	Mmgt2/Slc11a2	2	MF
GO:0015349	thyroid hormone transmembrane transporter activity	2/1611	12/27834	0.150529	0.634412	0.593515	Slco1c1/Slco1b2	2	MF
GO:0015684	ferrous iron transport	2/1611	12/27834	0.150529	0.634412	0.593515	Mmgt2/Slc11a2	2	BP
GO:0015816	glycine transport	2/1611	12/27834	0.150529	0.634412	0.593515	Slc36a1/Slc6a17	2	BP
GO:0015926	glucosidase activity	2/1611	12/27834	0.150529	0.634412	0.593515	Sis/Gba2	2	MF
GO:0016726	oxidoreductase activity, acting on CH or CH2 groups, NAD or NADP as acceptor	2/1611	12/27834	0.150529	0.634412	0.593515	Aox1/Aox2	2	MF
GO:0019532	oxalate transport	2/1611	12/27834	0.150529	0.634412	0.593515	Slc26a2/Slc26a6	2	BP
GO:0021546	rhombomere development	2/1611	12/27834	0.150529	0.634412	0.593515	Hoxb3/Pax6	2	BP
GO:0030208	dermatan sulfate biosynthetic process	2/1611	12/27834	0.150529	0.634412	0.593515	Dse/Vcan	2	BP
GO:0031064	negative regulation of histone deacetylation	2/1611	12/27834	0.150529	0.634412	0.593515	Kdm5a/Usp17la	2	BP
GO:0031507	heterochromatin assembly	2/1611	12/27834	0.150529	0.634412	0.593515	Baz2a/Bahd1	2	BP
GO:0031620	regulation of fever generation	2/1611	12/27834	0.150529	0.634412	0.593515	Pla2g4a/Ptger3	2	BP
GO:0032135	DNA insertion or deletion binding	2/1611	12/27834	0.150529	0.634412	0.593515	Msh2/Xpc	2	MF
GO:0032593	insulin-responsive compartment	2/1611	12/27834	0.150529	0.634412	0.593515	Rab4b/Gm21983	2	CC
GO:0034770	histone H4-K20 methylation	2/1611	12/27834	0.150529	0.634412	0.593515	Baz2a/Kmt5b	2	BP
GO:0042166	acetylcholine binding	2/1611	12/27834	0.150529	0.634412	0.593515	Chrna4/Chrna7	2	MF
GO:0045499	chemorepellent activity	2/1611	12/27834	0.150529	0.634412	0.593515	Epha7/Slit2	2	MF
GO:0045762	positive regulation of adenylate cyclase activity	2/1611	12/27834	0.150529	0.634412	0.593515	Fshr/Drd5	2	BP
GO:0048845	venous blood vessel morphogenesis	2/1611	12/27834	0.150529	0.634412	0.593515	Notch4/Ephb4	2	BP
GO:0048846	axon extension involved in axon guidance	2/1611	12/27834	0.150529	0.634412	0.593515	Slit2/Smo	2	BP
GO:0051182	coenzyme transport	2/1611	12/27834	0.150529	0.634412	0.593515	Slc23a1/Slc23a2	2	BP
GO:0060159	regulation of dopamine receptor signaling pathway	2/1611	12/27834	0.150529	0.634412	0.593515	Cav2/Vps35	2	BP
GO:0060290	transdifferentiation	2/1611	12/27834	0.150529	0.634412	0.593515	Lif/Gata4	2	BP
GO:0060831	smoothened signaling pathway involved in dorsal/ventral neural tube patterning	2/1611	12/27834	0.150529	0.634412	0.593515	Gli3/Ptch1	2	BP
GO:0060856	establishment of blood-brain barrier	2/1611	12/27834	0.150529	0.634412	0.593515	Mfsd2a/Gm4673	2	BP
GO:0061072	iris morphogenesis	2/1611	12/27834	0.150529	0.634412	0.593515	Pax6/Hipk1	2	BP
GO:0061438	renal system vasculature morphogenesis	2/1611	12/27834	0.150529	0.634412	0.593515	Bmp4/Notch2	2	BP
GO:0061439	kidney vasculature morphogenesis	2/1611	12/27834	0.150529	0.634412	0.593515	Bmp4/Notch2	2	BP
GO:0072111	cell proliferation involved in kidney development	2/1611	12/27834	0.150529	0.634412	0.593515	Ptch1/Bmp4	2	BP
GO:0072578	neurotransmitter-gated ion channel clustering	2/1611	12/27834	0.150529	0.634412	0.593515	Shank3/Glra3	2	BP
GO:0072718	response to cisplatin	2/1611	12/27834	0.150529	0.634412	0.593515	Kdm3b/Slc31a1	2	BP
GO:0090306	spindle assembly involved in meiosis	2/1611	12/27834	0.150529	0.634412	0.593515	Gm13547/Gm16042	2	BP
GO:0090400	stress-induced premature senescence	2/1611	12/27834	0.150529	0.634412	0.593515	Sirt1/Cdkn1a	2	BP
GO:1902284	neuron projection extension involved in neuron projection guidance	2/1611	12/27834	0.150529	0.634412	0.593515	Slit2/Smo	2	BP
GO:1903011	negative regulation of bone development	2/1611	12/27834	0.150529	0.634412	0.593515	Fbn1/Ltf	2	BP
GO:1903012	positive regulation of bone development	2/1611	12/27834	0.150529	0.634412	0.593515	Asxl2/Ltf	2	BP
GO:1903817	negative regulation of voltage-gated potassium channel activity	2/1611	12/27834	0.150529	0.634412	0.593515	Ank3/Kcnq1	2	BP
GO:1903874	ferrous iron transmembrane transport	2/1611	12/27834	0.150529	0.634412	0.593515	Mmgt2/Slc11a2	2	BP
GO:2000074	regulation of type B pancreatic cell development	2/1611	12/27834	0.150529	0.634412	0.593515	Rfx3/Cftr	2	BP
GO:2000197	regulation of ribonucleoprotein complex localization	2/1611	12/27834	0.150529	0.634412	0.593515	Iws1/Setd2	2	BP
GO:2001256	regulation of store-operated calcium entry	2/1611	12/27834	0.150529	0.634412	0.593515	Cd84/Nfatc3	2	BP
GO:0051117	ATPase binding	13/1611	163/27834	0.151014	0.63598	0.594982	Arpc2/Rala/Hnrnpk/Gm4130/Pik3r1/Grin2a/Usp25/Ezr/Nsfl1c/Ptpn3/Fxyd4/Chrna7/Gm7964	13	MF
GO:0048024	regulation of mRNA splicing, via spliceosome	16/1611	208/27834	0.151067	0.63598	0.594982	Gm12098/Jmjd6/Gm27401/Rbfox3/Acin1/Mbnl2/Son/Rbm8a/Gm43055/Ythdc1/Srrm4/Tia1/Obox6/Snrnp70/Gm7964/Gm8424	16	BP
GO:0010771	negative regulation of cell morphogenesis involved in differentiation	10/1611	119/27834	0.151578	0.636543	0.595508	Bcl11a/Nfatc4/Sema5a/Ptprs/Lrp4/Postn/Epha7/Rcc2/Cdk5/Slit2	10	BP
GO:0030968	endoplasmic reticulum unfolded protein response	10/1611	119/27834	0.151578	0.636543	0.595508	Derl3/Xbp1/Ero1l/Dnajc3/Cul7/Creb3l1/Zbtb17/Edem1/Mbtps1/Tspyl2	10	BP
GO:0030971	receptor tyrosine kinase binding	10/1611	119/27834	0.151578	0.636543	0.595508	Shc2/Ntrk2/Pik3r1/Gdnf/Ptpn2/Pitpnm1/Lrp4/Stap1/Ptpn11/Sh2b2	10	MF
GO:0003012	muscle system process	29/1611	409/27834	0.151617	0.636543	0.595508	Tnnt2/Gamt/Camta2/Ryr2/Smad5/Atp8a2/Gata4/Adra1a/Gdnf/Slc8a1/Gata6/Kcnn2/A330093E20Rik/Cacnb2/Ryr3/Fkbp1a/Pdlim5/Ptger3/Tpm2/Gm15587/Pxn/Tacr1/Tnnt1/Ryr1/Atp2a1/Kcnq1/Nfatc3/Scn2b/Ireb2	29	BP
GO:0030278	regulation of ossification	29/1611	409/27834	0.151617	0.636543	0.595508	Bcl2/Pla2g4a/Ddr2/Cyp27b1/Nbr1/Asxl2/Gli3/Prl/Prl7d1/Smad5/Ptch1/Bmp4/Osr2/Tob2/Chrd/Trp63/Slc8a1/Fbn2/Rorb/Lrp4/Creb3l1/Jag1/Fndc3b/P3h1/Hgf/Tacr1/Nell1/Ltf/Limd1	29	BP
GO:0006482	protein demethylation	5/1611	49/27834	0.152207	0.636998	0.595934	Jmjd6/Gm27401/Hr/Kdm3b/Kdm5a	5	BP
GO:0008214	protein dealkylation	5/1611	49/27834	0.152207	0.636998	0.595934	Jmjd6/Gm27401/Hr/Kdm3b/Kdm5a	5	BP
GO:0032026	response to magnesium ion	5/1611	49/27834	0.152207	0.636998	0.595934	Ank3/Ryr2/Grin2a/Ryr3/Gm15587	5	BP
GO:0035196	production of miRNAs involved in gene silencing by miRNA	5/1611	49/27834	0.152207	0.636998	0.595934	Tarbp2/Adar/Ago1/Gm18584/Gm18561	5	BP
GO:0001736	establishment of planar polarity	4/1611	36/27834	0.152893	0.636998	0.595934	Exoc5/Trp63/Fat4/Gm43539	4	BP
GO:0002016	regulation of blood volume by renin-angiotensin	4/1611	36/27834	0.152893	0.636998	0.595934	Ren1/Rps6ka2/Tacr1/Ace2	4	BP
GO:0002691	regulation of cellular extravasation	4/1611	36/27834	0.152893	0.636998	0.595934	Gm16587/Gm14023/Ptger3/Cxcl12	4	BP
GO:0014912	negative regulation of smooth muscle cell migration	4/1611	36/27834	0.152893	0.636998	0.595934	Lrp1/Ppard/Slit2/Serpine1	4	BP
GO:0033145	positive regulation of intracellular steroid hormone receptor signaling pathway	4/1611	36/27834	0.152893	0.636998	0.595934	Wbp2/Ntrk2/Skp2/Fshr	4	BP
GO:0042359	vitamin D metabolic process	4/1611	36/27834	0.152893	0.636998	0.595934	Cyp27b1/Lgmn/Cubn/Cyp3a25	4	BP
GO:0050780	dopamine receptor binding	4/1611	36/27834	0.152893	0.636998	0.595934	Nsf/Ptpn11/Cav2/Vps35	4	MF
GO:0060479	lung cell differentiation	4/1611	36/27834	0.152893	0.636998	0.595934	Gm16136/Gata6/Fndc3b/Nfib	4	BP
GO:0071539	protein localization to centrosome	4/1611	36/27834	0.152893	0.636998	0.595934	Gm49783/Cep83/Atxn2/C2cd3	4	BP
GO:1905508	protein localization to microtubule organizing center	4/1611	36/27834	0.152893	0.636998	0.595934	Gm49783/Cep83/Atxn2/C2cd3	4	BP
GO:0010494	cytoplasmic stress granule	9/1611	105/27834	0.154293	0.642131	0.600736	Rc3h1/Nufip2/Hnrnpk/Gm4130/Eif4e/Atxn2/Tia1/Gm7964/Elavl1	9	CC
GO:1902041	regulation of extrinsic apoptotic signaling pathway via death domain receptors	9/1611	105/27834	0.154293	0.642131	0.600736	Tmbim1/Sp100/Rffl/Tnfrsf10b/Madd/Hgf/Gm15587/Serpine1/Faim	9	BP
GO:0008544	epidermis development	34/1611	489/27834	0.154866	0.644167	0.60264	Bcl2/Ush2a/Egfr/Flot2/Sostdc1/Ptch1/Ctsl/Nsun2/Gm16136/Triobp/Alg10b/Krt7/Krt72/Krt1/Trp63/Ppard/Gm36931/Apcdd1/Lrp4/Pax6/Gm14023/Jag1/Tfap2c/Ptch2/Pou3f1/6330403L08Rik/Smo/Emp1/Pcsk6/Bnc1/Myo7a/Cd109/Col7a1/Eda2r	34	BP
GO:0032355	response to estradiol	22/1611	301/27834	0.155467	0.646052	0.604404	Socs2/Egfr/Col1a1/Apob/Esr2/Prl/Pik3r1/Bmp4/Ghr/Rbbp8/Kat5/Fam210b/Ptger3/Prdm2/Gm15587/Slc34a2/Hnrnpd/6330403L08Rik/Tacr1/Ogg1/Eno2/Ccnd2	22	BP
GO:0090277	positive regulation of peptide hormone secretion	13/1611	164/27834	0.155896	0.646052	0.604404	Sirt1/Lif/Egfr/Nlgn2/Doc2b/Oxct1/Ppard/Rbp4/Pax6/Cftr/Sirt3/Sct/Gm8424	13	BP
GO:0003143	embryonic heart tube morphogenesis	8/1611	91/27834	0.156325	0.646052	0.604404	Ryr2/Gata4/Notch2/Smo/Tead2/C2cd3/Tead1/Nphp3	8	BP
GO:0042641	actomyosin	8/1611	91/27834	0.156325	0.646052	0.604404	Dst/Cdc42bpa/Enah/Daam1/Septin12/Synpo2/Pxn/Sh2b2	8	CC
GO:0097006	regulation of plasma lipoprotein particle levels	8/1611	91/27834	0.156325	0.646052	0.604404	Apob/Abcg1/Lipg/Cubn/Pla2g5/Apoc4/Msr1/Ces1b	8	BP
GO:0002052	positive regulation of neuroblast proliferation	6/1611	63/27834	0.156334	0.646052	0.604404	3110039M20Rik/Gli3/Prl/Prl7d1/Pax6/Smo	6	BP
GO:0005801	cis-Golgi network	6/1611	63/27834	0.156334	0.646052	0.604404	Pik3r1/Mppe1/Gm13547/Slc35c2/Tmed5/Ddhd2	6	CC
GO:0031111	negative regulation of microtubule polymerization or depolymerization	6/1611	63/27834	0.156334	0.646052	0.604404	Inpp5j/Eml4/Ttbk2/Map1a/Atxn2/Mid1	6	BP
GO:0038095	Fc-epsilon receptor signaling pathway	6/1611	63/27834	0.156334	0.646052	0.604404	Itk/Pik3r1/Grap2/Pdpk1/Nfatc2/Nfatc3	6	BP
GO:0045599	negative regulation of fat cell differentiation	6/1611	63/27834	0.156334	0.646052	0.604404	Sirt1/Ccdc85b/Jag1/Trib3/Foxo1/Ankrd26	6	BP
GO:0045601	regulation of endothelial cell differentiation	6/1611	63/27834	0.156334	0.646052	0.604404	Bmp4/Notch4/Cul7/Jag1/Foxj2/Ceacam5	6	BP
GO:0050982	detection of mechanical stimulus	6/1611	63/27834	0.156334	0.646052	0.604404	Itga2/Pkdrej/Slc12a2/Kit/Cxcl12/Pkd1l3	6	BP
GO:0002062	chondrocyte differentiation	7/1611	77/27834	0.157249	0.647034	0.605323	Arid5a/Bmp4/Osr2/Col11a2/Col27a1/Nfib/Acan	7	BP
GO:0019213	deacetylase activity	7/1611	77/27834	0.157249	0.647034	0.605323	Sirt1/Mier2/Pigl/Ndst2/Mta2/Mier1/Sirt3	7	MF
GO:0035176	social behavior	7/1611	77/27834	0.157249	0.647034	0.605323	Eif4ebp2/Nlgn2/Atxn1/Mss51/Shank3/Npas4/Brinp1	7	BP
GO:0044298	cell body membrane	7/1611	77/27834	0.157249	0.647034	0.605323	Kcnb2/Flrt1/Kcna2/Gm29479/Mrgprc3-ps/Mrgprc7-ps/Gm18350	7	CC
GO:0048207	vesicle targeting, rough ER to cis-Golgi	7/1611	77/27834	0.157249	0.647034	0.605323	Klhl12/Trappc10/Nsf/Mcfd2/Sec16a/Uso1/Col7a1	7	BP
GO:0048208	COPII vesicle coating	7/1611	77/27834	0.157249	0.647034	0.605323	Klhl12/Trappc10/Nsf/Mcfd2/Sec16a/Uso1/Col7a1	7	BP
GO:0051703	intraspecies interaction between organisms	7/1611	77/27834	0.157249	0.647034	0.605323	Eif4ebp2/Nlgn2/Atxn1/Mss51/Shank3/Npas4/Brinp1	7	BP
GO:0070098	chemokine-mediated signaling pathway	7/1611	77/27834	0.157249	0.647034	0.605323	Ccl9/Gpr17/Cxcl3/Cxcl2/Cxcl9/Cmklr1/Cxcl12	7	BP
GO:0060840	artery development	10/1611	120/27834	0.157365	0.647163	0.605443	Lrp1/Apob/Gli3/Bmp4/Lox/Jag1/Chd7/Eln/Adamts9/Gm15737	10	BP
GO:0002761	regulation of myeloid leukocyte differentiation	18/1611	240/27834	0.157648	0.647976	0.606204	Lif/Itgb3/Asxl2/Pik3r1/Acin1/Tob2/Hcls1/Fshr/Csf1r/Ptpn2/Gfi1b/Fbn1/Notch2/Pilrb1/Ceacam5/Gm4083/4931431B13Rik/Ltf	18	BP
GO:0035091	phosphatidylinositol binding	24/1611	333/27834	0.158749	0.64833	0.606535	Plekhb2/Myo1b/Syt1/Pirt/Pitpnc1/Racgap1/Septin12/Acap2/Gm8468/Mppe1/Pitpnm1/Osbp/Dennd1a/Rag2/Clvs1/Zfyve9/Epb41/Snx8/Cyth3/Obox6/Plekhf1/Kcnq1/Mtss2/Pard3	24	MF
GO:0002313	mature B cell differentiation involved in immune response	3/1611	24/27834	0.159261	0.64833	0.606535	Dock10/Notch2/Dock11	3	BP
GO:0005452	inorganic anion exchanger activity	3/1611	24/27834	0.159261	0.64833	0.606535	Slc4a3/Slc22a7/Slc26a6	3	MF
GO:0007250	activation of NF-kappaB-inducing kinase activity	3/1611	24/27834	0.159261	0.64833	0.606535	Card14/Tnfrsf10b/Tlr1	3	BP
GO:0009219	pyrimidine deoxyribonucleotide metabolic process	3/1611	24/27834	0.159261	0.64833	0.606535	Nt5m/Tyms/Ogg1	3	BP
GO:0016702	oxidoreductase activity, acting on single donors with incorporation of molecular oxygen, incorporation of two atoms of oxygen	3/1611	24/27834	0.159261	0.64833	0.606535	Aloxe3/Alox8/Bco2	3	MF
GO:0017081	chloride channel regulator activity	3/1611	24/27834	0.159261	0.64833	0.606535	Cftr/Chrna7/Wnk3	3	MF
GO:0018410	C-terminal protein amino acid modification	3/1611	24/27834	0.159261	0.64833	0.606535	Atg4b/Agtpbp1/Agbl1	3	BP
GO:0061318	renal filtration cell differentiation	3/1611	24/27834	0.159261	0.64833	0.606535	Bmp4/Jag1/Notch2	3	BP
GO:0070861	regulation of protein exit from endoplasmic reticulum	3/1611	24/27834	0.159261	0.64833	0.606535	Derl3/Edem1/Tmem30a	3	BP
GO:0072112	glomerular visceral epithelial cell differentiation	3/1611	24/27834	0.159261	0.64833	0.606535	Bmp4/Jag1/Notch2	3	BP
GO:0095500	acetylcholine receptor signaling pathway	3/1611	24/27834	0.159261	0.64833	0.606535	Chrm1/Chrna4/Chrna7	3	BP
GO:0098960	postsynaptic neurotransmitter receptor activity	3/1611	24/27834	0.159261	0.64833	0.606535	Grm1/Chrna4/Chrna7	3	MF
GO:0099634	postsynaptic specialization membrane	3/1611	24/27834	0.159261	0.64833	0.606535	Grm1/Grin2a/Ptprs	3	CC
GO:1903831	signal transduction involved in cellular response to ammonium ion	3/1611	24/27834	0.159261	0.64833	0.606535	Chrm1/Chrna4/Chrna7	3	BP
GO:1905144	response to acetylcholine	3/1611	24/27834	0.159261	0.64833	0.606535	Chrm1/Chrna4/Chrna7	3	BP
GO:1905145	cellular response to acetylcholine	3/1611	24/27834	0.159261	0.64833	0.606535	Chrm1/Chrna4/Chrna7	3	BP
GO:2000786	positive regulation of autophagosome assembly	3/1611	24/27834	0.159261	0.64833	0.606535	Rab3gap2/Pip4k2a/5330417C22Rik	3	BP
GO:0051091	positive regulation of DNA-binding transcription factor activity	28/1611	396/27834	0.159988	0.650941	0.608978	Sp100/Ddr2/Cd84/Smarcb1/Card14/Esr2/Prl/Gm11356/Prl7d1/Rnf31/Mtdh/Nfam1/Hcls1/Camk1d/Nkx2-2os/Rbck1/Trim62/Gm10300/Taf12/Kit/Smo/Gm3836/Obox6/Gm45101/Gtf2a2/Ltf/Lrrfip2/Eda2r	28	BP
GO:0000086	G2/M transition of mitotic cell cycle	15/1611	195/27834	0.160424	0.652186	0.610143	Tuba4a/Gm49783/Gm12201/Ccnb1/Ajuba/Skp2/Fbxl7/Cdkn1a/Ckap5/Kat14/Cep250/Gm11873/Haus6/Cdkn2b/Gm21998	15	BP
GO:0044782	cilium organization	34/1611	491/27834	0.160495	0.652186	0.610143	Rab23/Spag16/Tuba4a/Gm49783/Cep83/Poc1b/Gm12201/Trip11/Tnpo1/Exoc5/Dnah5/Rfx3/Tctn3/Ckap5/Ttbk2/Gm14021/Cep250/Tmem67/Gm11873/Haus6/Rilpl2/Tctn2/C2cd3/Dnajb13/Parva/Tmem231/Bbs9/Hyls1/Ift46/Nphp3/Celsr3/Ptpn23/Ulk4/Gm21998	34	BP
GO:0006476	protein deacetylation	9/1611	106/27834	0.16055	0.652186	0.610143	Elk4/Sirt1/Mier2/Baz2a/Gm2245/Mta2/Mier1/Sirt3/Tbl1x	9	BP
GO:0006766	vitamin metabolic process	14/1611	180/27834	0.160832	0.652351	0.610297	Aox1/Cyp27b1/Slc25a19/Abcd4/Lgmn/Abcc1/Ppard/Slc23a1/Cubn/Slc23a2/Cyp3a25/Gm8574/Cyp4f18/Gclc	14	BP
GO:0036294	cellular response to decreased oxygen levels	21/1611	287/27834	0.160881	0.652351	0.610297	Bcl2/Sirt1/Prl/Gm11356/Prl7d1/Ubqln1/Ccnb1/Ero1l/Slc11a2/Fndc1/Ppard/Slc8a1/Gata6/Hif1an/Arnt/Gm10300/Gm9899/Eln/Serpine1/Cftr/Ireb2	21	BP
GO:0045732	positive regulation of protein catabolic process	30/1611	428/27834	0.161502	0.652351	0.610297	Bard1/Atg4b/C4bp/Oaz1/Lrp1/Xbp1/Osbpl7/Nsf/Ubqln1/Ezr/Gm18564/Ip6k3/Csnk1a1/Gm44283/Trib3/Gm18491/Gm18493/Usp13/Foxo1/Tmem67/Nub1/Gm26648/Fbxw8/Edem1/Usp5/Vps35/Trim67/Nedd4/Gclc/Ppp2r3a	30	BP
GO:0006801	superoxide metabolic process	5/1611	50/27834	0.161615	0.652351	0.610297	Fancc/Prex1/Gm15587/Sod3/Prdx2	5	BP
GO:0031050	dsRNA processing	5/1611	50/27834	0.161615	0.652351	0.610297	Tarbp2/Adar/Ago1/Gm18584/Gm18561	5	BP
GO:0031128	developmental induction	5/1611	50/27834	0.161615	0.652351	0.610297	Fzd5/Pou2f1/Bmp4/Gdnf/Hipk1	5	BP
GO:0045987	positive regulation of smooth muscle contraction	5/1611	50/27834	0.161615	0.652351	0.610297	Itga2/Adra1a/Ptger3/Kit/Tacr1	5	BP
GO:0046966	thyroid hormone receptor binding	5/1611	50/27834	0.161615	0.652351	0.610297	Arid5a/Znhit3/Hr/Rxrb/Taf7	5	MF
GO:0051452	intracellular pH reduction	5/1611	50/27834	0.161615	0.652351	0.610297	Fasl/Slamf8/Cln5/Aqp11/Rab39	5	BP
GO:0060122	inner ear receptor cell stereocilium organization	5/1611	50/27834	0.161615	0.652351	0.610297	Triobp/Fat4/Gm43539/Cecr2/Myo7a	5	BP
GO:0070918	production of small RNA involved in gene silencing by RNA	5/1611	50/27834	0.161615	0.652351	0.610297	Tarbp2/Adar/Ago1/Gm18584/Gm18561	5	BP
GO:0120033	negative regulation of plasma membrane bounded cell projection assembly	5/1611	50/27834	0.161615	0.652351	0.610297	Srgap2/Tbc1d7/Slit2/Stap1/Plxnb3	5	BP
GO:0010810	regulation of cell-substrate adhesion	22/1611	303/27834	0.16272	0.654053	0.611889	Arpc2/Bcl2/Crk/Col1a1/Itgb3/Pik3r1/Mmp14/Dock5/Triobp/Plg/Gm13966/Jag1/Prex1/Postn/Acer2/Col16a1/Gm12992/Rcc2/Serpine1/Peak1/L1cam/Nexmif	22	BP
GO:0015297	antiporter activity	8/1611	92/27834	0.163137	0.654053	0.611889	Slc4a3/Slc25a16/Slc37a1/Slc22a7/Slc8a1/Slc26a2/Slc7a9/Slc26a6	8	MF
GO:0021885	forebrain cell migration	8/1611	92/27834	0.163137	0.654053	0.611889	Srgap2/Egfr/3110039M20Rik/Gli3/Cdk5/Slit2/Cxcl12/Rnf7	8	BP
GO:0033238	regulation of cellular amine metabolic process	8/1611	92/27834	0.163137	0.654053	0.611889	Oaz1/Atcay/Azin1/Fshr/Chrna7/4931431B13Rik/Paox/Vps35	8	BP
GO:0061572	actin filament bundle organization	8/1611	92/27834	0.163137	0.654053	0.611889	Myo1b/Triobp/Ezr/Spire1/Eln/Add2/Eps8/Pls1	8	BP
GO:0098900	regulation of action potential	8/1611	92/27834	0.163137	0.654053	0.611889	Nos1ap/Ank3/Ryr2/Adra1a/Ptpn3/Tacr1/Ffar3/Nps	8	BP
GO:1990090	cellular response to nerve growth factor stimulus	10/1611	121/27834	0.16326	0.654053	0.611889	Arpc2/Crk/Ntrk2/Acap2/Pdpk1/Usp8/Elavl4/Serpine1/Tmem108/L1cam	10	BP
GO:0007164	establishment of tissue polarity	4/1611	37/27834	0.164096	0.654053	0.611889	Exoc5/Trp63/Fat4/Gm43539	4	BP
GO:0007530	sex determination	4/1611	37/27834	0.164096	0.654053	0.611889	Six4/Map3k4/Sf1/Nr5a1	4	BP
GO:0008045	motor neuron axon guidance	4/1611	37/27834	0.164096	0.654053	0.611889	Cdk5/Slit2/Plxna4/Cxcl12	4	BP
GO:0016409	palmitoyltransferase activity	4/1611	37/27834	0.164096	0.654053	0.611889	Hhat/Sptlc3/Zdhhc13/Zdhhc3	4	MF
GO:0031005	filamin binding	4/1611	37/27834	0.164096	0.654053	0.611889	Pdlim2/Synpo2/Tmem67/Ceacam5	4	MF
GO:0032967	positive regulation of collagen biosynthetic process	4/1611	37/27834	0.164096	0.654053	0.611889	Itga2/Bmp4/Creb3l1/Serpine1	4	BP
GO:0036120	cellular response to platelet-derived growth factor stimulus	4/1611	37/27834	0.164096	0.654053	0.611889	Arpc2/Itgb3/Serpine1/Mtss2	4	BP
GO:0040036	regulation of fibroblast growth factor receptor signaling pathway	4/1611	37/27834	0.164096	0.654053	0.611889	Gpc1/Dstyk/Fgfbp3/Creb3l1	4	BP
GO:0042267	natural killer cell mediated cytotoxicity	4/1611	37/27834	0.164096	0.654053	0.611889	B020014A21Rik/Lyst/Gzmb/Klrk1	4	BP
GO:0045932	negative regulation of muscle contraction	4/1611	37/27834	0.164096	0.654053	0.611889	Pik3cg/Dock5/Tnnt1/Atp2a1	4	BP
GO:0051354	negative regulation of oxidoreductase activity	4/1611	37/27834	0.164096	0.654053	0.611889	Cyp27b1/Gzma/Drd5/Gla	4	BP
GO:0060707	trophoblast giant cell differentiation	4/1611	37/27834	0.164096	0.654053	0.611889	Lif/Ctsl/Plg/Itgav	4	BP
GO:1900739	regulation of protein insertion into mitochondrial membrane involved in apoptotic signaling pathway	4/1611	37/27834	0.164096	0.654053	0.611889	Bcl2/Gzmb/Trp63/Tfdp2	4	BP
GO:1900740	positive regulation of protein insertion into mitochondrial membrane involved in apoptotic signaling pathway	4/1611	37/27834	0.164096	0.654053	0.611889	Bcl2/Gzmb/Trp63/Tfdp2	4	BP
GO:0043204	perikaryon	16/1611	211/27834	0.164141	0.654053	0.611889	Arpc2/Grik2/Camk2b/Rbfox3/Esr2/Ntrk2/Ctsl/Naip2/Naip5/Naip6/Naip1/Pdpk1/Itga8/Pcsk2/Kcna2/Eno2	16	CC
GO:0072331	signal transduction by p53 class mediator	16/1611	211/27834	0.164141	0.654053	0.611889	Sp100/Sirt1/Dyrk2/Ppp2r5c/Ccnb1/Trp63/Cdkn1a/Msh2/Kat5/Zfp385b/Zmat3/Hipk1/Triap1/Rbl2/Tfdp2/Eda2r	16	BP
GO:0071549	cellular response to dexamethasone stimulus	6/1611	64/27834	0.164656	0.654053	0.611889	Bmp4/Gdnf/Foxo1/Eln/Serpine1/L1cam	6	BP
GO:0001725	stress fiber	7/1611	78/27834	0.164734	0.654053	0.611889	Dst/Enah/Daam1/Septin12/Synpo2/Pxn/Sh2b2	7	CC
GO:0033866	nucleoside bisphosphate biosynthetic process	7/1611	78/27834	0.164734	0.654053	0.611889	Acsl6/Coasy/Slc26a2/Pank1/Scd3/Gm18957/Acsl1	7	BP
GO:0034030	ribonucleoside bisphosphate biosynthetic process	7/1611	78/27834	0.164734	0.654053	0.611889	Acsl6/Coasy/Slc26a2/Pank1/Scd3/Gm18957/Acsl1	7	BP
GO:0034033	purine nucleoside bisphosphate biosynthetic process	7/1611	78/27834	0.164734	0.654053	0.611889	Acsl6/Coasy/Slc26a2/Pank1/Scd3/Gm18957/Acsl1	7	BP
GO:0048844	artery morphogenesis	7/1611	78/27834	0.164734	0.654053	0.611889	Lrp1/Apob/Bmp4/Jag1/Chd7/Adamts9/Gm15737	7	BP
GO:0097517	contractile actin filament bundle	7/1611	78/27834	0.164734	0.654053	0.611889	Dst/Enah/Daam1/Septin12/Synpo2/Pxn/Sh2b2	7	CC
GO:0000030	mannosyltransferase activity	11/1611	136/27834	0.16488	0.654053	0.611889	Gm3486/Gm3676/Gm47189/Gm3543/Gm3573/Gm10377/Gm10376/1700001F09Rik/Alg12/Pomt1/Alg2	11	MF
GO:0060135	maternal process involved in female pregnancy	11/1611	136/27834	0.16488	0.654053	0.611889	Pla2g4a/Cyp27b1/Lif/Havcr2/Ctsl/Ppard/Rxrb/Kpna6/Serpine1/Stox2/Ace2	11	BP
GO:0032411	positive regulation of transporter activity	12/1611	151/27834	0.165695	0.654053	0.611889	Lrrc52/Nos1ap/Ank3/Pirt/Ryr2/Bmp4/Shank3/Alg10b/Cacnb2/Cftr/Kmt2a/Wnk3	12	BP
GO:0090101	negative regulation of transmembrane receptor protein serine/threonine kinase signaling pathway	12/1611	151/27834	0.165695	0.654053	0.611889	Vwc2l/Sirt1/Xbp1/Sostdc1/Chrd/Pdpk1/Fbn2/Adamtsl2/Fbn1/Cav2/Glg1/Cd109	12	BP
GO:0097502	mannosylation	12/1611	151/27834	0.165695	0.654053	0.611889	Nus1/Gm3486/Gm3676/Gm47189/Gm3543/Gm3573/Gm10377/Gm10376/1700001F09Rik/Alg12/Pomt1/Alg2	12	BP
GO:0071456	cellular response to hypoxia	20/1611	273/27834	0.16654	0.654053	0.611889	Bcl2/Sirt1/Prl/Gm11356/Prl7d1/Ubqln1/Ccnb1/Ero1l/Slc11a2/Fndc1/Ppard/Slc8a1/Gata6/Hif1an/Arnt/Gm10300/Gm9899/Eln/Serpine1/Ireb2	20	BP
GO:0071359	cellular response to dsRNA	9/1611	107/27834	0.166927	0.654053	0.611889	Tarbp2/Grin2a/Ifih1/Adar/Ago1/Gm18584/Obox6/Gm45101/Gm18561	9	BP
GO:1990266	neutrophil migration	9/1611	107/27834	0.166927	0.654053	0.611889	Pip5k1c/Ccl9/Pik3cg/Prex1/Vav3/Pde4b/Cxcl3/Cxcl2/4931431B13Rik	9	BP
GO:0021954	central nervous system neuron development	10/1611	122/27834	0.169261	0.654053	0.611889	3110039M20Rik/Ntrk2/Ephb3/Gba2/Nfib/Szt2/Cdk5/Slit2/Plxna4/Ephb1	10	BP
GO:0030594	neurotransmitter receptor activity	10/1611	122/27834	0.169261	0.654053	0.611889	Grm1/Grik2/Gabrg2/Grin2a/Chrm1/Chrna4/Drd5/Chrna7/Olfr683/Glra3	10	MF
GO:0043488	regulation of mRNA stability	15/1611	197/27834	0.169714	0.654053	0.611889	Rc3h1/Gm2568/Tnpo1/Gdnf/Parn/Dcp2/Fastkd1/Elavl4/Tardbp/Hnrnpd/Gm18716/Obox6/Gm45101/Elavl1/Gm8424	15	BP
GO:0044839	cell cycle G2/M phase transition	15/1611	197/27834	0.169714	0.654053	0.611889	Tuba4a/Gm49783/Gm12201/Ccnb1/Ajuba/Skp2/Fbxl7/Cdkn1a/Ckap5/Kat14/Cep250/Gm11873/Haus6/Cdkn2b/Gm21998	15	BP
GO:0046470	phosphatidylcholine metabolic process	8/1611	93/27834	0.170085	0.654053	0.611889	Pla2g4a/Pctp/Phospho1/Chka/Slc44a5/Mfsd2a/Pla2g5/Slc27a1	8	BP
GO:0009898	cytoplasmic side of plasma membrane	18/1611	243/27834	0.170088	0.654053	0.611889	Dst/Ptpn4/Spta1/Itk/Ryr2/Rnf31/Grap2/Racgap1/Tnk2/Ezr/Ptpn3/Epb41/Kcnab2/Kit/Cyth3/Cav2/Ryr1/Rasa2	18	CC
GO:0001952	regulation of cell-matrix adhesion	14/1611	182/27834	0.170538	0.654053	0.611889	Bcl2/Itgb3/Pik3r1/Mmp14/Gm13966/Jag1/Postn/Acer2/Col16a1/Gm12992/Rcc2/Serpine1/Peak1/Nexmif	14	BP
GO:0001754	eye photoreceptor cell differentiation	11/1611	137/27834	0.170552	0.654053	0.611889	Crb1/Ntrk2/Agtpbp1/Dscam/Rorb/Pax6/Olfm3/Atxn2/Myo7a/Mfrp/Ppp2r3a	11	BP
GO:0012507	ER to Golgi transport vesicle membrane	5/1611	51/27834	0.17125	0.654053	0.611889	Klhl12/H2-Ea/Mcfd2/Uso1/Sec31a	5	CC
GO:0015125	bile acid transmembrane transporter activity	5/1611	51/27834	0.17125	0.654053	0.611889	Slco1c1/Slco1b2/Ceacam5/Slco2b1/Gm15635	5	MF
GO:0048536	spleen development	5/1611	51/27834	0.17125	0.654053	0.611889	Bcl2/Rc3h1/Flvcr1/Cdkn2b/Kmt2a	5	BP
GO:0070509	calcium ion import	5/1611	51/27834	0.17125	0.654053	0.611889	Slc8a1/Cacnb2/Cdk5/Atp2a1/Fam155a	5	BP
GO:0000109	nucleotide-excision repair complex	2/1611	13/27834	0.171394	0.654053	0.611889	Ercc4/Xpc	2	CC
GO:0000506	glycosylphosphatidylinositol-N-acetylglucosaminyltransferase (GPI-GnT) complex	2/1611	13/27834	0.171394	0.654053	0.611889	Gm16278/Piga	2	CC
GO:0002003	angiotensin maturation	2/1611	13/27834	0.171394	0.654053	0.611889	Ren1/Ace2	2	BP
GO:0003100	regulation of systemic arterial blood pressure by endothelin	2/1611	13/27834	0.171394	0.654053	0.611889	Ece1/Gm15587	2	BP
GO:0004861	cyclin-dependent protein serine/threonine kinase inhibitor activity	2/1611	13/27834	0.171394	0.654053	0.611889	Cdkn1a/Cdkn2b	2	MF
GO:0006750	glutathione biosynthetic process	2/1611	13/27834	0.171394	0.654053	0.611889	Gclm/Gclc	2	BP
GO:0006925	inflammatory cell apoptotic process	2/1611	13/27834	0.171394	0.654053	0.611889	Fasl/4931431B13Rik	2	BP
GO:0010889	regulation of sequestering of triglyceride	2/1611	13/27834	0.171394	0.654053	0.611889	2310001K24Rik/Apoc4	2	BP
GO:0014832	urinary bladder smooth muscle contraction	2/1611	13/27834	0.171394	0.654053	0.611889	Ptger3/Tacr1	2	BP
GO:0015271	outward rectifier potassium channel activity	2/1611	13/27834	0.171394	0.654053	0.611889	Kcna2/Kcnq1	2	MF
GO:0015936	coenzyme A metabolic process	2/1611	13/27834	0.171394	0.654053	0.611889	Coasy/Pank1	2	BP
GO:0016559	peroxisome fission	2/1611	13/27834	0.171394	0.654053	0.611889	Acox1/Acot8	2	BP
GO:0017059	serine C-palmitoyltransferase complex	2/1611	13/27834	0.171394	0.654053	0.611889	Sptlc2/Sptlc3	2	CC
GO:0019237	centromeric DNA binding	2/1611	13/27834	0.171394	0.654053	0.611889	Msh2/Cenpb	2	MF
GO:0021520	spinal cord motor neuron cell fate specification	2/1611	13/27834	0.171394	0.654053	0.611889	Gli3/Pax6	2	BP
GO:0021604	cranial nerve structural organization	2/1611	13/27834	0.171394	0.654053	0.611889	Kcna2/Plxna4	2	BP
GO:0022027	interkinetic nuclear migration	2/1611	13/27834	0.171394	0.654053	0.611889	Pax6/Tacc2	2	BP
GO:0030205	dermatan sulfate metabolic process	2/1611	13/27834	0.171394	0.654053	0.611889	Dse/Vcan	2	BP
GO:0031017	exocrine pancreas development	2/1611	13/27834	0.171394	0.654053	0.611889	Xbp1/Wls	2	BP
GO:0031211	endoplasmic reticulum palmitoyltransferase complex	2/1611	13/27834	0.171394	0.654053	0.611889	Sptlc2/Sptlc3	2	CC
GO:0031284	positive regulation of guanylate cyclase activity	2/1611	13/27834	0.171394	0.654053	0.611889	Guca1b/Gm15587	2	BP
GO:0032377	regulation of intracellular lipid transport	2/1611	13/27834	0.171394	0.654053	0.611889	Nus1/Abca2	2	BP
GO:0032380	regulation of intracellular sterol transport	2/1611	13/27834	0.171394	0.654053	0.611889	Nus1/Abca2	2	BP
GO:0032383	regulation of intracellular cholesterol transport	2/1611	13/27834	0.171394	0.654053	0.611889	Nus1/Abca2	2	BP
GO:0032483	regulation of Rab protein signal transduction	2/1611	13/27834	0.171394	0.654053	0.611889	Dennd1a/Madd	2	BP
GO:0032490	detection of molecule of bacterial origin	2/1611	13/27834	0.171394	0.654053	0.611889	Itgav/Tlr1	2	BP
GO:0033314	mitotic DNA replication checkpoint	2/1611	13/27834	0.171394	0.654053	0.611889	Ticrr/Nae1	2	BP
GO:0035014	phosphatidylinositol 3-kinase regulator activity	2/1611	13/27834	0.171394	0.654053	0.611889	Pik3r1/Wdr91	2	MF
GO:0045988	negative regulation of striated muscle contraction	2/1611	13/27834	0.171394	0.654053	0.611889	Pik3cg/Atp2a1	2	BP
GO:0046110	xanthine metabolic process	2/1611	13/27834	0.171394	0.654053	0.611889	Aox1/Aox2	2	BP
GO:0046548	retinal rod cell development	2/1611	13/27834	0.171394	0.654053	0.611889	Ntrk2/Rorb	2	BP
GO:0047372	acylglycerol lipase activity	2/1611	13/27834	0.171394	0.654053	0.611889	Faah/Daglb	2	MF
GO:0047619	acylcarnitine hydrolase activity	2/1611	13/27834	0.171394	0.654053	0.611889	Ces2e/Ces2g	2	MF
GO:0051152	positive regulation of smooth muscle cell differentiation	2/1611	13/27834	0.171394	0.654053	0.611889	Sirt1/Kit	2	BP
GO:0060297	regulation of sarcomere organization	2/1611	13/27834	0.171394	0.654053	0.611889	Ankrd23/Gm42417	2	BP
GO:0060693	regulation of branching involved in salivary gland morphogenesis	2/1611	13/27834	0.171394	0.654053	0.611889	Hgf/6330403L08Rik	2	BP
GO:0061088	regulation of sequestering of zinc ion	2/1611	13/27834	0.171394	0.654053	0.611889	Slc30a4/Slc30a2	2	BP
GO:0061314	Notch signaling involved in heart development	2/1611	13/27834	0.171394	0.654053	0.611889	Jag1/Notch2	2	BP
GO:0061617	MICOS complex	2/1611	13/27834	0.171394	0.654053	0.611889	Immt/Chchd6	2	CC
GO:0070417	cellular response to cold	2/1611	13/27834	0.171394	0.654053	0.611889	Dnajc3/Foxo1	2	BP
GO:0070914	UV-damage excision repair	2/1611	13/27834	0.171394	0.654053	0.611889	Sirt1/Xpc	2	BP
GO:0071481	cellular response to X-ray	2/1611	13/27834	0.171394	0.654053	0.611889	Kat5/Ccnd2	2	BP
GO:0071499	cellular response to laminar fluid shear stress	2/1611	13/27834	0.171394	0.654053	0.611889	Xbp1/Gm15587	2	BP
GO:0072124	regulation of glomerular mesangial cell proliferation	2/1611	13/27834	0.171394	0.654053	0.611889	Itgb3/Bmp4	2	BP
GO:0098598	learned vocalization behavior or vocal learning	2/1611	13/27834	0.171394	0.654053	0.611889	Shank3/Pax6	2	BP
GO:1901339	regulation of store-operated calcium channel activity	2/1611	13/27834	0.171394	0.654053	0.611889	Ubqln1/Bmp4	2	BP
GO:1902992	negative regulation of amyloid precursor protein catabolic process	2/1611	13/27834	0.171394	0.654053	0.611889	Flot2/Chrna7	2	BP
GO:1903800	positive regulation of production of miRNAs involved in gene silencing by miRNA	2/1611	13/27834	0.171394	0.654053	0.611889	Egfr/Bmp4	2	BP
GO:1904152	regulation of retrograde protein transport, ER to cytosol	2/1611	13/27834	0.171394	0.654053	0.611889	Derl3/Edem1	2	BP
GO:1904251	regulation of bile acid metabolic process	2/1611	13/27834	0.171394	0.654053	0.611889	Sirt1/Kit	2	BP
GO:1904861	excitatory synapse assembly	2/1611	13/27834	0.171394	0.654053	0.611889	Nlgn2/Shank3	2	BP
GO:1905961	protein-cysteine S-palmitoyltransferase complex	2/1611	13/27834	0.171394	0.654053	0.611889	Sptlc2/Sptlc3	2	CC
GO:2000047	regulation of cell-cell adhesion mediated by cadherin	2/1611	13/27834	0.171394	0.654053	0.611889	Plg/Nexmif	2	BP
GO:2000615	regulation of histone H3-K9 acetylation	2/1611	13/27834	0.171394	0.654053	0.611889	Smarcb1/Kmt2a	2	BP
GO:2000643	positive regulation of early endosome to late endosome transport	2/1611	13/27834	0.171394	0.654053	0.611889	Ezr/Ptpn23	2	BP
GO:2000849	regulation of glucocorticoid secretion	2/1611	13/27834	0.171394	0.654053	0.611889	Cry2/Ptpn11	2	BP
GO:0015696	ammonium transport	7/1611	79/27834	0.172374	0.654053	0.611889	Slc22a16/Xbp1/Taf7/Slc12a2/Slc44a5/Rhcg/Slc18a1	7	BP
GO:1901028	regulation of mitochondrial outer membrane permeabilization involved in apoptotic signaling pathway	7/1611	79/27834	0.172374	0.654053	0.611889	Tmem14a/Bcl2/Tmem102/Gzmb/Trp63/Bak1/Tfdp2	7	BP
[truncated: 5,634 more rows]
