# Supplementary material for: Impaired Efferocytosis Enables Apoptotic Osteoblasts to Escape Osteoimmune Surveillance During Aging
Source: Adv Sci (Weinh). 2023 Oct 28;10(36):2303946. doi: 10.1002/advs.202303946 (PMC10754079; doi:10.1002/advs.202303946)
Supplement: Supplementary file 8 — Supplemental Table 7 [file ADVS-10-2303946-s002.xlsx]

## Sheet: kegg_enrich_down
ID	Description	GeneRatio	BgRatio	pvalue	p.adjust	qvalue	geneID	Count
ko00600	Sphingolipid metabolism	9/426	56/7770	0.00312453	0.591881	0.584847	Sgpp2/9130409I23Rik/Sptlc2/Sptlc3/Gba2/Acer2/Sphk2/Acer3/Gla	9
ko04666	Fc gamma R-mediated phagocytosis	5/426	63/7770	0.00505657	0.591881	0.584847	Pla2g4a/Pip5k1c/Limk2/Gm12992/Sphk2	5
ko04071	Sphingolipid signaling pathway	11/426	85/7770	0.0064266	0.591881	0.584847	Sgpp2/9130409I23Rik/Sptlc2/Mapk11/Abcc1/Pdpk1/Sptlc3/Acer2/Gm12992/Gm15587/Sphk2	11
ko04020	Calcium signaling pathway	12/426	99/7770	0.014819	0.722	0.713419	Camk2b/Egfr/Ntrk2/Camk4/Camk1d/Gm15587/Pde1c/Sphk2/Ntrk3/Atp2a1/Fgfr2/Pde4c	12
ko00603	Glycosphingolipid biosynthesis - globo and isoglobo series	4/426	16/7770	0.00957226	0.59348	0.586427	St3gal1/B3galt5/St8sia1/Gla	4
ko04062	Chemokine signaling pathway	12/426	77/7770	0.00763717	0.584847	0.988114	Itk/Pik3cg/Gm12992/Plcg1/Akt2/Gm18189/Jak2/Grk1/Adcy6/Ptk2b/Zhx3/Fgr	12
ko04072	Phospholipase D signaling pathway	11/426	98/7770	0.0179119	0.722	0.713419	Pla2g4a/Pip5k1c/Dgka/Egfr/Pik3cg/Dgkh/Dgkg/Gm12992/Kit/Ptpn11/Sphk2	11
ko04928	Parathyroid hormone synthesis, secretion and action	7/426	51/7770	0.0203069	0.722	0.713419	Cyp27b1/Egfr/Mmp14/Pde4b/Pde4c/Mmp13/Pde4a	7
ko01003	Glycosyltransferases	32/426	403/7770	0.0212971	0.722	0.713419	Chst3/Gcnt4/Ndst2/Gm3486/Gm3676/Gm47189/Gm3543/Gm3573/Gm10377/Gm10376/1700001F09Rik/Uggt2/St3gal1/Alg12/Alg10b/Gxylt1/B3galt5/Fut4-ps1/Gm7276/St8sia6/Pomt1/Alg2/Alg6/Gm7646/Ugt2a2/Ugt2a1/Gm43638/Eogt/St8sia1/Chst8/Chst15/Piga	32
ko04360	Axon guidance	9/426	78/7770	0.0261658	0.722	0.713419	Limk2/Camk2b/Ephb3/Epha7/Gm12992/Cdk5/Ptpn11/Ephb4/Ephb1	9
ko04722	Neurotrophin signaling pathway	9/426	79/7770	0.0281582	0.722	0.713419	Camk2b/Ntrk2/Mapk11/Rps6ka2/Pdpk1/Camk4/Gm12992/Ptpn11/Ntrk3	9
ko02024	Quorum sensing	3/426	13/7770	0.0310211	0.722	0.713419	Acsl6/Gm18957/Acsl1	3
ko04011	MAPK signaling pathway - yeast	6/426	44/7770	0.0316118	0.722	0.713419	Pip5k1c/Mapk11/Pi4ka/Pdpk1/Gm44283/Nedd4	6
ko04931	Insulin resistance	9/426	82/7770	0.0347704	0.722	0.713419	G6pc/Rps6ka2/Pdpk1/Ptpn2/Slc27a4/Gm12992/Gm15587/Ptpn11/Slc27a1	9
ko03018	RNA degradation	7/426	57/7770	0.0351037	0.722	0.713419	Pfkp/Tent4a/Parn/Dcp2/Eno2/Tent4b/Ubl5	7
ko04630	JAK-STAT signaling pathway	6/426	46/7770	0.0383042	0.722	0.713419	Aox1/Aox2/Egfr/Ptpn2/Gm12992/Ptpn11	6
ko04080	Neuroactive ligand-receptor interaction	4/426	24/7770	0.0395936	0.722	0.713419	Gzma/Plg/1810009J06Rik/Gm2663	4
ko05231	Choline metabolism in cancer	9/426	86/7770	0.0451486	0.736937	0.728179	Pla2g4a/Pip5k1c/Dgka/Egfr/Dgkh/Dgkg/Pdpk1/Chka/Gm12992	9
ko00511	Other glycan degradation	4/426	25/7770	0.0451671	0.736937	0.728179	Engase/Gba2/Aga/Ubl5	4
ko04070	Phosphatidylinositol signaling system	11/426	115/7770	0.0500555	0.77586	0.766639	Ppip5k2/Pip5k1c/Dgka/Inpp5j/Dgkh/Pi4ka/Dgkg/Ip6k3/Pip4k2a/Gm12992/Ip6k1	11
ko04670	Leukocyte transendothelial migration	4/426	27/7770	0.0575563	0.783317	0.774007	Itk/Mapk11/Gm12992/Ptpn11	4
ko03320	PPAR signaling pathway	8/426	77/7770	0.0590693	0.783317	0.774007	Acsl6/Acox1/Pdpk1/Scd3/Slc27a4/Gm18957/Acsl1/Slc27a1	8
ko04973	Carbohydrate digestion and absorption	5/426	39/7770	0.0601011	0.783317	0.774007	Hk1/G6pc/Sis/Gm12992/Mgam2-ps	5
ko00604	Glycosphingolipid biosynthesis - ganglio series	3/426	17/7770	0.0627778	0.783317	0.774007	St3gal1/Gm7276/St8sia1	3
ko00230	Purine metabolism	19/426	238/7770	0.0631707	0.783317	0.774007	Gm34727/Nt5m/Cant1/Allc/Gm19239/Entpd4/Entpd4b/Gm4837/Nudt5/Gucy1b1/Pde4b/Pde1c/Rrm1/Gm4083/Pde4c/Ubl5/Pde4a/Nt5e/Entpd3	19
ko04152	AMPK signaling pathway	7/426	66/7770	0.0683562	0.800312	0.790801	Sirt1/G6pc/Pfkp/Pdpk1/Scd3/Gm12992/Cftr	7
ko04920	Adipocytokine signaling pathway	5/426	42/7770	0.0778711	0.800312	0.790801	Acsl6/G6pc/Gm18957/Ptpn11/Acsl1	5
ko04974	Protein digestion and absorption	5/426	42/7770	0.0778711	0.800312	0.790801	Mep1a/1810009J06Rik/Gm2663/Xpnpep2/Ace2	5
ko04090	CD molecules	6/426	55/7770	0.0790327	0.800312	0.790801	Ddr2/Csf1r/Kit/Fgfr2/Nt5e/Entpd3	6
ko01004	Lipid biosynthesis proteins	11/426	125/7770	0.0808571	0.800312	0.790801	9130409I23Rik/Acsl6/Lclat1/Scd3/Gm13355/Slc27a4/Gm18957/Aasdh/Acsl1/Slc27a1/Gm45821	11
ko04623	Cytosolic DNA-sensing pathway	3/426	19/7770	0.0825971	0.800312	0.790801	Ikbke/Polr3a/Adar	3
ko04024	cAMP signaling pathway	9/426	97/7770	0.0836545	0.800312	0.790801	Camk2b/Acox1/Camk4/Pde4b/Gm12992/Cftr/Atp2a1/Pde4c/Pde4a	9
ko04216	Ferroptosis	4/426	31/7770	0.0871648	0.800312	0.790801	Acsl6/Gm18957/Acsl1/Gclc	4
ko00030	Pentose phosphate pathway	6/426	57/7770	0.090475	0.800312	0.790801	Gm17823/Pfkp/Rpia/Taldo1/Ubl5/D030055H07Rik	6
ko04014	Ras signaling pathway	9/426	99/7770	0.0922866	0.800312	0.790801	Pla2g4a/Egfr/Ntrk2/Csf1r/Gm12992/Pla2g5/Kit/Ptpn11/Fgfr2	9
ko04912	GnRH signaling pathway	7/426	71/7770	0.0929395	0.800312	0.790801	Pla2g4a/Camk2b/Egfr/Mmp14/Mapk11/Map3k4/Map3k2	7
ko00510	N-Glycan biosynthesis	13/426	159/7770	0.0963067	0.806894	0.797304	Gm3486/Gm3676/Gm47189/Gm3543/Gm3573/Gm10377/Gm10376/1700001F09Rik/Alg12/Alg10b/Alg2/Alg6/Man2a2	13
ko04740	Olfactory transduction	3/426	21/7770	0.104729	0.854372	0.844218	Camk2b/Pde1c/Pde4c	3
ko04361	Axon regeneration	7/426	75/7770	0.115721	0.866098	0.855805	Dgka/Dgkh/Mapk11/Dgkg/Faah/Gm12992/Ephb1	7
ko03020	RNA polymerase	2/426	11/7770	0.118924	0.866098	0.855805	Polr3a/Polr1a	2
ko00513	Various types of N-glycan biosynthesis	12/426	150/7770	0.120463	0.866098	0.855805	Gm3486/Gm3676/Gm47189/Gm3543/Gm3573/Gm10377/Gm10376/1700001F09Rik/Alg12/Alg2/Chst8/Man2a2	12
ko00052	Galactose metabolism	6/426	62/7770	0.122746	0.866098	0.855805	Hk1/G6pc/Pfkp/Sis/Mgam2-ps/Gla	6
ko00061	Fatty acid biosynthesis	3/426	23/7770	0.128899	0.866098	0.855805	Acsl6/Gm18957/Acsl1	3
ko00760	Nicotinate and nicotinamide metabolism	6/426	63/7770	0.129802	0.866098	0.855805	Aox1/Aox2/Sirt1/Nt5m/Sirt3/Nt5e	6
ko04924	Renin secretion	4/426	36/7770	0.132454	0.866098	0.855805	Ren1/Gucy1b1/Pde1c/Pde4c	4
ko04142	Lysosome	10/426	123/7770	0.136742	0.866098	0.855805	Ctse/Gnptab/Lgmn/Ctsl/Entpd4/Entpd4b/Gusb/Spam1/Aga/Gla	10
ko00860	Porphyrin and chlorophyll metabolism	6/426	64/7770	0.137048	0.866098	0.855805	Cox10/Gm7646/Ugt2a2/Ugt2a1/Gm43638/Gusb	6
ko00532	Glycosaminoglycan biosynthesis - chondroitin sulfate / dermatan sulfate	3/426	24/7770	0.141657	0.866098	0.855805	Dse/Chst3/Chst15	3
ko00770	Pantothenate and CoA biosynthesis	3/426	24/7770	0.141657	0.866098	0.855805	Coasy/Pank1/Gm8574	3
ko04016	MAPK signaling pathway - plant	3/426	24/7770	0.141657	0.866098	0.855805	Gm34727/Gm4083/Atp7b	3
ko03000	Transcription factors	4/426	37/7770	0.142487	0.866098	0.855805	Kat5/Kmt2b/Ubl5/Kmt2a	4
ko03032	DNA replication proteins	8/426	95/7770	0.148971	0.88571	0.875184	Exo1/Gm48874/Top1mt/Ercc4/Tnks2/Wrn/Tnks/Pif1	8
ko04010	MAPK signaling pathway	12/426	157/7770	0.152468	0.88571	0.875184	Map4k4/Pla2g4a/Egfr/Ntrk2/Mapk11/Rps6ka2/Map3k4/Map3k2/Csf1r/Map3k6/Kit/Fgfr2	12
ko04921	Oxytocin signaling pathway	8/426	96/7770	0.155284	0.88571	0.875184	Pla2g4a/Camk2b/Egfr/Pik3cg/Camk4/Camk1d/Gucy1b1/Gm15587	8
ko00563	Glycosylphosphatidylinositol (GPI)-anchor biosynthesis	2/426	13/7770	0.157142	0.88571	0.875184	Pigl/Piga	2
ko00310	Lysine degradation	7/426	82/7770	0.161824	0.888647	0.878086	Kmt5b/Dhtkd1/Prdm2/Kmt2b/Kmt2a/Plod2/Setd2	7
ko04370	VEGF signaling pathway	5/426	53/7770	0.163396	0.888647	0.878086	Pla2g4a/Mapk11/Gm12992/Gm15587/Sphk2	5
ko00053	Ascorbate and aldarate metabolism	5/426	54/7770	0.172556	0.92228	0.91132	Gm7646/Ugt2a2/Ugt2a1/Gm43638/Gusb	5
ko00970	Aminoacyl-tRNA biosynthesis	6/426	69/7770	0.175956	0.924516	0.913529	Dars2/Iars2/Aars2/Nars/Sars/Pstk	6
ko05032	Morphine addiction	4/426	41/7770	0.185347	0.957626	0.946245	Pde4b/Pde1c/Pde4c/Pde4a	4
ko04151	PI3K-Akt signaling pathway	10/426	133/7770	0.19325	0.982091	0.970419	Egfr/G6pc/Pik3cg/Ntrk2/Pdpk1/Csf1r/Gm12992/Gm15587/Kit/Fgfr2	10
ko04742	Taste transduction	2/426	15/7770	0.197243	0.986216	0.974495	Pde1c/Pde4c	2
ko05171	Coronavirus disease - COVID-19	7/426	88/7770	0.206899	0.999999	0.988114	Ikbke/Egfr/Mapk11/Ifih1/Adar/Gm12992/Ace2	7
ko05226	Gastric cancer	4/426	43/7770	0.208178	0.999999	0.988114	Egfr/Csnk1a1/Gm12992/Fgfr2	4
ko05110	Vibrio cholerae infection	2/426	16/7770	0.217733	0.999999	0.988114	Ero1l/Cftr	2
ko05120	Epithelial cell signaling in Helicobacter pylori infection	3/426	30/7770	0.225329	0.999999	0.988114	Egfr/Mapk11/Ptpn11	3
ko04657	IL-17 signaling pathway	4/426	45/7770	0.231761	0.999999	0.988114	Ikbke/Mapk11/Usp25/Mmp13	4
ko00592	alpha-Linolenic acid metabolism	3/426	31/7770	0.240133	0.999999	0.988114	Pla2g4a/Acox1/Pla2g5	3
ko00020	Citrate cycle (TCA cycle)	4/426	46/7770	0.24379	0.999999	0.988114	Sdha/Aco1/Gm19102/Idh3g	4
ko00500	Starch and sucrose metabolism	4/426	46/7770	0.24379	0.999999	0.988114	Hk1/G6pc/Sis/Mgam2-ps	4
ko04015	Rap1 signaling pathway	6/426	77/7770	0.246002	0.999999	0.988114	Egfr/Mapk11/Csf1r/Gm12992/Kit/Fgfr2	6
ko04810	Regulation of actin cytoskeleton	6/426	77/7770	0.246002	0.999999	0.988114	Pip5k1c/Limk2/Egfr/Pip4k2a/Gm12992/Fgfr2	6
ko04144	Endocytosis	7/426	93/7770	0.24765	0.999999	0.988114	Pip5k1c/Egfr/Rnf151/Gm44283/Usp8/Fgfr2/Nedd4	7
ko05213	Endometrial cancer	3/426	32/7770	0.255092	0.999999	0.988114	Egfr/Pdpk1/Gm12992	3
ko03016	Transfer RNA biogenesis	12/426	176/7770	0.258092	0.999999	0.988114	Dars2/Iars2/Tent4a/Nsun2/Trmt12/Aars2/Nars/Sars/Trmt13/Trit1/Tsen2/Tent4b	12
ko03060	Protein export	2/426	18/7770	0.259145	0.999999	0.988114	Spcs2-ps/Spcs2	2
ko04926	Relaxin signaling pathway	5/426	63/7770	0.262456	0.999999	0.988114	Egfr/Mapk11/Gm12992/Gm15587/Mmp13	5
ko04725	Cholinergic synapse	4/426	48/7770	0.26824	0.999999	0.988114	Camk2b/Pik3cg/Camk4/Gm12992	4
ko00983	Drug metabolism - other enzymes	14/426	213/7770	0.279068	0.999999	0.988114	Gm34727/Uckl1os/Gm7646/Ugt2a2/Ugt2a1/Gm43638/Gusb/Cyp3a25/Mgst1/Rrm1/Gm4083/Ces1b/Ces2e/Ces2g	14
ko04745	Phototransduction - fly	2/426	19/7770	0.279915	0.999999	0.988114	Camk2b/Daglb	2
ko02000	Transporters	5/426	66/7770	0.294596	0.999999	0.988114	Abcc1/Slc27a4/Cftr/Mgst1/Slc27a1	5
ko04068	FoxO signaling pathway	6/426	83/7770	0.302997	0.999999	0.988114	Sirt1/Egfr/G6pc/Mapk11/Pdpk1/Gm12992	6
ko00537	Glycosylphosphatidylinositol (GPI)-anchored proteins	5/426	67/7770	0.30546	0.999999	0.988114	Cpm/Ctsl/Spam1/Nt5e/Xpnpep2	5
ko04625	C-type lectin receptor signaling pathway	4/426	51/7770	0.305648	0.999999	0.988114	Ikbke/Mapk11/Gm12992/Ptpn11	4
ko05230	Central carbon metabolism in cancer	9/426	133/7770	0.305992	0.999999	0.988114	Hk1/Egfr/Pfkp/Gm4837/Gm12992/Kit/Ntrk3/Fgfr2/Sirt3	9
ko00750	Vitamin B6 metabolism	2/426	21/7770	0.321263	0.999999	0.988114	Aox1/Aox2	2
ko04664	Fc epsilon RI signaling pathway	4/426	53/7770	0.33089	0.999999	0.988114	Pla2g4a/Mapk11/Pdpk1/Gm12992	4
ko00601	Glycosphingolipid biosynthesis - lacto and neolacto series	3/426	37/7770	0.331189	0.999999	0.988114	B3galt5/Fut4-ps1/St8sia1	3
ko04146	Peroxisome	6/426	87/7770	0.342247	0.999999	0.988114	Acsl6/Acox1/Acot8/Gm18957/Paox/Acsl1	6
ko04714	Thermogenesis	9/426	139/7770	0.35259	0.999999	0.988114	Ino80dos/Acsl6/Cox10/Sdha/Mapk11/Rps6ka2/Kdm3b/Gm18957/Acsl1	9
ko05215	Prostate cancer	4/426	55/7770	0.356235	0.999999	0.988114	Egfr/Pdpk1/Gm12992/Fgfr2	4
ko00071	Fatty acid degradation	5/426	72/7770	0.360458	0.999999	0.988114	Acsl6/Acox1/Adh5/Gm18957/Acsl1	5
ko05152	Tuberculosis	4/426	56/7770	0.368911	0.999999	0.988114	Cyp27b1/Camk2b/Mapk11/Sphk2	4
ko00536	Glycosaminoglycan binding proteins	3/426	40/7770	0.376936	0.999999	0.988114	Sod3/Spam1/Fgfr2	3
ko04211	Longevity regulating pathway	3/426	40/7770	0.376936	0.999999	0.988114	Sirt1/Camk4/Gm12992	3
ko04622	RIG-I-like receptor signaling pathway	3/426	40/7770	0.376936	0.999999	0.988114	Ikbke/Mapk11/Ifih1	3
ko00531	Glycosaminoglycan degradation	2/426	24/7770	0.382032	0.999999	0.988114	Gusb/Spam1	2
ko01523	Antifolate resistance	2/426	24/7770	0.382032	0.999999	0.988114	Abcc1/Tyms	2
ko00830	Retinol metabolism	10/426	161/7770	0.3888	0.999999	0.988114	Aox1/Aox2/Rdh16f1/Rdh9/Adh5/Gm7646/Ugt2a2/Ugt2a1/Gm43638/Cyp3a25	10
ko04611	Platelet activation	6/426	92/7770	0.391923	0.999999	0.988114	Pla2g4a/Pik3cg/Mapk11/Gucy1b1/Gm12992/Gm15587	6
ko00280	Valine, leucine and isoleucine degradation	5/426	76/7770	0.4047	0.999999	0.988114	Aox1/Aox2/Oxct1/Dbt/Hibadh	5
ko04380	Osteoclast differentiation	4/426	59/7770	0.406799	0.999999	0.988114	Mapk11/Camk4/Csf1r/Gm12992	4
ko05221	Acute myeloid leukemia	3/426	42/7770	0.407092	0.999999	0.988114	Csf1r/Gm12992/Kit	3
ko04212	Longevity regulating pathway - worm	6/426	94/7770	0.411813	0.999999	0.988114	Sirt1/Mapk11/Scd3/Gm12992/Mgst1/Gclc	6
ko00561	Glycerolipid metabolism	7/426	112/7770	0.416962	0.999999	0.988114	Dgka/Dgkh/Dgkg/Lclat1/Lipg/D030055H07Rik/Gla	7
ko04960	Aldosterone-regulated sodium reabsorption	2/426	26/7770	0.421245	0.999999	0.988114	Pdpk1/Gm12992	2
ko05235	PD-L1 expression and PD-1 checkpoint pathway in cancer	4/426	61/7770	0.43182	0.999999	0.988114	Egfr/Mapk11/Gm12992/Ptpn11	4
ko05164	Influenza A	8/426	132/7770	0.437767	0.999999	0.988114	Ikbke/Plg/Tpsb2/Ifih1/Adar/Gm12992/1810009J06Rik/Gm2663	8
ko05017	Spinocerebellar ataxia	6/426	97/7770	0.441513	0.999999	0.988114	Gm19090/Kat5/Twnk/Gm12992/Atp2a1/Afg3l1	6
ko04371	Apelin signaling pathway	4/426	62/7770	0.444226	0.999999	0.988114	Pik3cg/Camk4/Gm15587/Sphk2	4
ko00520	Amino sugar and nucleotide sugar metabolism	5/426	81/7770	0.459406	0.999999	0.988114	Npl/Hk1/Chil5/Gm43709/Pgm3	5
ko04320	Dorso-ventral axis formation	1/426	11/7770	0.462412	0.999999	0.988114	Egfr	1
ko05330	Allograft rejection	1/426	11/7770	0.462412	0.999999	0.988114	Gzmb	1
ko05332	Graft-versus-host disease	1/426	11/7770	0.462412	0.999999	0.988114	Gzmb	1
ko05340	Primary immunodeficiency	1/426	11/7770	0.462412	0.999999	0.988114	Aicda	1
ko05410	Hypertrophic cardiomyopathy	1/426	11/7770	0.462412	0.999999	0.988114	Atp2a1	1
ko05214	Glioma	5/426	82/7770	0.470191	0.999999	0.988114	Camk2b/Egfr/Camk4/Camk1d/Gm12992	5
ko03041	Spliceosome	7/426	118/7770	0.471261	0.999999	0.988114	Ddx46/Ppil1/Gm9214/Ppig/Adar/Gm20768/Ints6l	7
ko04139	Mitophagy - yeast	2/426	29/7770	0.477545	0.999999	0.988114	Pip5k1c/Mapk11	2
ko04930	Type II diabetes mellitus	3/426	47/7770	0.48025	0.999999	0.988114	Hk1/Gm4837/Gm12992	3
ko00562	Inositol phosphate metabolism	6/426	101/7770	0.480625	0.999999	0.988114	Pip5k1c/Inpp5j/Pik3cg/Pi4ka/Pip4k2a/Gm12992	6
ko00982	Drug metabolism - cytochrome P450	10/426	174/7770	0.486039	0.999999	0.988114	Aox1/Aox2/Cyp2d22/Adh5/Gm7646/Ugt2a2/Ugt2a1/Gm43638/Cyp3a25/Mgst1	10
ko05320	Autoimmune thyroid disease	1/426	12/7770	0.491928	0.999999	0.988114	Gzmb	1
ko04620	Toll-like receptor signaling pathway	3/426	48/7770	0.494384	0.999999	0.988114	Ikbke/Mapk11/Gm12992	3
ko05145	Toxoplasmosis	3/426	49/7770	0.508325	0.999999	0.988114	Pik3cg/Mapk11/Pdpk1	3
ko04976	Bile secretion	6/426	104/7770	0.509414	0.999999	0.988114	Gm7646/Ugt2a2/Ugt2a1/Gm43638/Cyp3a25/Cftr	6
ko01006	Prenyltransferases	2/426	31/7770	0.513176	0.999999	0.988114	Cox10/Trit1	2
ko04136	Autophagy - other	1/426	13/7770	0.519826	0.999999	0.988114	Atg4b	1
ko04977	Vitamin digestion and absorption	1/426	13/7770	0.519826	0.999999	0.988114	Abcc1	1
ko00564	Glycerophospholipid metabolism	8/426	142/7770	0.520859	0.999999	0.988114	Pla2g4a/Dgka/Phospho1/Dgkh/Dgkg/Lclat1/Chka/Pla2g5	8
ko04540	Gap junction	3/426	50/7770	0.522063	0.999999	0.988114	Egfr/Map3k2/Gucy1b1	3
ko04550	Signaling pathways regulating pluripotency of stem cells	3/426	50/7770	0.522063	0.999999	0.988114	Mapk11/Gm12992/Fgfr2	3
ko04650	Natural killer cell mediated cytotoxicity	3/426	50/7770	0.522063	0.999999	0.988114	Gzmb/Gm12992/Ptpn11	3
ko04915	Estrogen signaling pathway	3/426	50/7770	0.522063	0.999999	0.988114	Egfr/Gm12992/Gm15587	3
ko04975	Fat digestion and absorption	3/426	50/7770	0.522063	0.999999	0.988114	Slc27a4/Pla2g5/Slc27a1	3
ko03460	Fanconi anemia pathway	2/426	32/7770	0.530382	0.999999	0.988114	Fancl/Ercc4	2
ko00040	Pentose and glucuronate interconversions	5/426	88/7770	0.533272	0.999999	0.988114	Gm7646/Ugt2a2/Ugt2a1/Gm43638/Gusb	5
ko04925	Aldosterone synthesis and secretion	4/426	70/7770	0.539768	0.999999	0.988114	Camk2b/Camk4/Camk1d/Daglb	4
ko05168	Herpes simplex virus 1 infection	4/426	70/7770	0.539768	0.999999	0.988114	Ikbke/Ifih1/Gm12992/Ptpn11	4
ko00072	Synthesis and degradation of ketone bodies	1/426	14/7770	0.546197	0.999999	0.988114	Oxct1	1
ko04060	Cytokine-cytokine receptor interaction	1/426	14/7770	0.546197	0.999999	0.988114	Csf1r	1
ko00100	Steroid biosynthesis	2/426	33/7770	0.547169	0.999999	0.988114	Lss/Cyp27b1	2
ko00670	One carbon pool by folate	2/426	33/7770	0.547169	0.999999	0.988114	Gm9194/Tyms	2
ko04612	Antigen processing and presentation	2/426	33/7770	0.547169	0.999999	0.988114	Lgmn/Ctsl	2
ko05031	Amphetamine addiction	3/426	52/7770	0.548895	0.999999	0.988114	Sirt1/Camk2b/Camk4	3
ko04972	Pancreatic secretion	5/426	90/7770	0.553547	0.999999	0.988114	Pla2g5/Cftr/1810009J06Rik/Gm2663/Atp2a1	5
ko04261	Adrenergic signaling in cardiomyocytes	4/426	72/7770	0.562349	0.999999	0.988114	Camk2b/Pik3cg/Mapk11/Atp2a1	4
ko05161	Hepatitis B	4/426	72/7770	0.562349	0.999999	0.988114	Ikbke/Mapk11/Ifih1/Gm12992	4
ko04726	Serotonergic synapse	6/426	110/7770	0.565073	0.999999	0.988114	Pla2g4a/Alox8/Cyp2d22/Cyp2d12/Cyp2d40/Cyp2j9	6
ko03029	Mitochondrial biogenesis	11/426	204/7770	0.567699	0.999999	0.988114	Atg4b/Dars2/Sirt1/Cox10/Coasy/Rnf151/Twnk/Dhtkd1/Gm44283/Pif1/Nedd4	11
ko00521	Streptomycin biosynthesis	1/426	15/7770	0.571122	0.999999	0.988114	Hk1	1
ko05150	Staphylococcus aureus infection	1/426	15/7770	0.571122	0.999999	0.988114	Plg	1
ko05135	Yersinia infection	4/426	73/7770	0.573412	0.999999	0.988114	Pip5k1c/Mapk11/Rps6ka2/Gm12992	4
ko01521	EGFR tyrosine kinase inhibitor resistance	3/426	54/7770	0.574824	0.999999	0.988114	Egfr/Gm12992/Fgfr2	3
ko00514	Other types of O-glycan biosynthesis	3/426	55/7770	0.587434	0.999999	0.988114	Gxylt1/Pomt1/Eogt	3
ko00140	Steroid hormone biosynthesis	10/426	189/7770	0.593103	0.999999	0.988114	Rdh16f1/Rdh9/Cyp2d22/Cyp2d12/Cyp2d40/Gm7646/Ugt2a2/Ugt2a1/Gm43638/Cyp3a25	10
ko00533	Glycosaminoglycan biosynthesis - keratan sulfate	1/426	16/7770	0.594681	0.999999	0.988114	St3gal1	1
ko03040	Spliceosome	2/426	36/7770	0.594972	0.999999	0.988114	Ddx46/Ppil1	2
ko05210	Colorectal cancer	2/426	37/7770	0.610046	0.999999	0.988114	Egfr/Gm12992	2
ko04150	mTOR signaling pathway	3/426	57/7770	0.611928	0.999999	0.988114	Rps6ka2/Pdpk1/Gm12992	3
ko04720	Long-term potentiation	3/426	57/7770	0.611928	0.999999	0.988114	Camk2b/Rps6ka2/Camk4	3
ko01007	Amino acid related enzymes	8/426	154/7770	0.61423	0.999999	0.988114	Dars2/Iars2/Gm10465/Sptlc2/Aars2/Nars/Sptlc3/Sars	8
ko04910	Insulin signaling pathway	6/426	116/7770	0.617543	0.999999	0.988114	Hk1/Inpp5j/G6pc/Pdpk1/Ptpn2/Gm12992	6
ko04520	Adherens junction	3/426	58/7770	0.623803	0.999999	0.988114	Ptprb/Egfr/Ptpn2	3
ko00512	Mucin type O-glycan biosynthesis	2/426	38/7770	0.624688	0.999999	0.988114	Gcnt4/St3gal1	2
ko04917	Prolactin signaling pathway	2/426	38/7770	0.624688	0.999999	0.988114	Mapk11/Gm12992	2
ko01522	Endocrine resistance	4/426	78/7770	0.626272	0.999999	0.988114	Egfr/Cyp2d22/Mapk11/Gm12992	4
ko04141	Protein processing in endoplasmic reticulum	5/426	98/7770	0.629988	0.999999	0.988114	Ero1l/Uggt2/Mbtps1/Gm18101/Yy2	5
ko05224	Breast cancer	4/426	79/7770	0.636332	0.999999	0.988114	Egfr/Csnk1a1/Gm12992/Kit	4
ko04940	Type I diabetes mellitus	1/426	18/7770	0.637996	0.999999	0.988114	Gzmb	1
ko00650	Butanoate metabolism	2/426	39/7770	0.638902	0.999999	0.988114	Oxct1/Gm45821	2
ko00199	Cytochrome P450	8/426	159/7770	0.650214	0.999999	0.988114	Cyp27b1/Cyp2d22/Cyp2d12/Cyp2d40/Cyp2j9/Cyp3a25/Gm15883/Cyp4f18	8
ko05211	Renal cell carcinoma	2/426	40/7770	0.65269	0.999999	0.988114	Gm12992/Ptpn11	2
ko00591	Linoleic acid metabolism	4/426	81/7770	0.655919	0.999999	0.988114	Pla2g4a/Cyp2j9/Pla2g5/Cyp3a25	4
ko04660	T cell receptor signaling pathway	4/426	81/7770	0.655919	0.999999	0.988114	Itk/Mapk11/Pdpk1/Gm12992	4
ko03021	Transcription machinery	5/426	101/7770	0.656521	0.999999	0.988114	Polr3a/Gm7107/Gm28874/Cdk8/Polr1a	5
ko03440	Homologous recombination	1/426	19/7770	0.65789	0.999999	0.988114	Rbbp8	1
ko05414	Dilated cardiomyopathy	1/426	19/7770	0.65789	0.999999	0.988114	Atp2a1	1
ko03400	DNA repair and recombination proteins	10/426	199/7770	0.65838	0.999999	0.988114	Exo1/Fancl/Ercc4/Rbbp8/Aplf/Ogg1/Recql/Rrm1/Wrn/Rad54l2	10
ko04510	Focal adhesion	4/426	82/7770	0.665444	0.999999	0.988114	Pip5k1c/Egfr/Pdpk1/Gm12992	4
ko04971	Gastric acid secretion	2/426	41/7770	0.666055	0.999999	0.988114	Camk2b/Cftr	2
ko04932	Non-alcoholic fatty liver disease	3/426	62/7770	0.668787	0.999999	0.988114	Ino80dos/Sdha/Gm12992	3
ko01009	Protein phosphatases and associated proteins	14/426	278/7770	0.669161	0.999999	0.988114	Ptpn4/Ptprv/Ptprb/Phospho1/Pfkp/Ubash3a/Ptprs/Ptpn2/Ptpra/Ptpn3/Ptpn11/Kdm5a/Ptpn23/Wnk3	14
ko01524	Platinum drug resistance	4/426	83/7770	0.674787	0.999999	0.988114	Pdpk1/Gm12992/Mgst1/Atp7b	4
ko03420	Nucleotide excision repair	1/426	20/7770	0.676692	0.999999	0.988114	Ercc4	1
ko04340	Hedgehog signaling pathway	1/426	20/7770	0.676692	0.999999	0.988114	Csnk1a1	1
ko04013	MAPK signaling pathway - fly	4/426	84/7770	0.683949	0.999999	0.988114	Egfr/Mapk11/Map3k4/Ptpn11	4
ko05205	Proteoglycans in cancer	7/426	145/7770	0.689529	0.999999	0.988114	Camk2b/Egfr/Ctsl/Mapk11/Pdpk1/Gm12992/Ptpn11	7
ko04530	Tight junction	3/426	64/7770	0.689757	0.999999	0.988114	Gm44283/Cftr/Nedd4	3
ko04668	TNF signaling pathway	3/426	64/7770	0.689757	0.999999	0.988114	Mmp14/Mapk11/Gm12992	3
ko00720	Carbon fixation pathways in prokaryotes	1/426	21/7770	0.694464	0.999999	0.988114	Aco1	1
ko04260	Cardiac muscle contraction	1/426	21/7770	0.694464	0.999999	0.988114	Atp2a1	1
ko04730	Long-term depression	2/426	44/7770	0.70367	0.999999	0.988114	Pla2g4a/Gucy1b1	2
ko00380	Tryptophan metabolism	3/426	66/7770	0.709717	0.999999	0.988114	Aox1/Aox2/Dhtkd1	3
ko00450	Selenocompound metabolism	1/426	22/7770	0.711261	0.999999	0.988114	Pstk	1
ko02020	Two-component system	1/426	22/7770	0.711261	0.999999	0.988114	Me2	1
ko04916	Melanogenesis	2/426	45/7770	0.715401	0.999999	0.988114	Camk2b/Kit	2
ko04723	Retrograde endocannabinoid signaling	4/426	88/7770	0.718771	0.999999	0.988114	Ino80dos/Mapk11/Faah/Daglb	4
ko03019	Messenger RNA biogenesis	12/426	250/7770	0.725254	0.999999	0.988114	Gm48874/Pfkp/Tent4a/Parn/Rps6ka2/Cmtr1/Dcp2/Eno2/Tent4b/Fto/Ddx19b/Ubl5	12
ko03110	Chaperones and folding catalysts	12/426	250/7770	0.725254	0.999999	0.988114	Ctsl/Ppil1/Tmx3/Ppig/Pcsk2/Fkbp1a/P3h1/Gm20768/Pcsk6/Mbtps1/Afg3l1/Ppib	12
ko04713	Circadian entrainment	2/426	46/7770	0.726741	0.999999	0.988114	Camk2b/Gucy1b1	2
ko05142	Chagas disease	2/426	46/7770	0.726741	0.999999	0.988114	Mapk11/Gm12992	2
ko04621	NOD-like receptor signaling pathway	4/426	89/7770	0.727021	0.999999	0.988114	Ikbke/Rnf31/Mapk11/Rbck1	4
ko04979	Cholesterol metabolism	1/426	23/7770	0.727136	0.999999	0.988114	Lipg	1
ko00350	Tyrosine metabolism	3/426	68/7770	0.728676	0.999999	0.988114	Aox1/Aox2/Adh5	3
ko04919	Thyroid hormone signaling pathway	4/426	90/7770	0.735089	0.999999	0.988114	Pfkp/Pdpk1/Gm12992/Atp2a1	4
ko04914	Progesterone-mediated oocyte maturation	3/426	69/7770	0.737786	0.999999	0.988114	Mapk11/Rps6ka2/Gm12992	3
ko04341	Hedgehog signaling pathway - fly	1/426	24/7770	0.742141	0.999999	0.988114	Csnk1a1	1
ko04022	cGMP-PKG signaling pathway	4/426	91/7770	0.742978	0.999999	0.988114	Pik3cg/Gucy1b1/Gm15587/Atp2a1	4
ko03036	Chromosome and associated proteins	21/426	430/7770	0.743514	0.999999	0.988114	Sirt1/Jmjd6/Gm27401/Hr/Kdm3b/Kmt5b/Kat5/Tnks2/Chd1l/Gm43075/Chd7/Pla2g5/Prdm2/Kdm5a/Kmt2b/Chst15/Sirt3/Ddhd2/Tnks/Kmt2a/Setd2	21
ko00980	Metabolism of xenobiotics by cytochrome P450	9/426	195/7770	0.75002	0.999999	0.988114	Cyp2d22/Adh5/Gm7646/Ugt2a2/Ugt2a1/Gm43638/Cyp3a25/Mgst1/Gm15883	9
ko05131	Shigellosis	6/426	136/7770	0.763816	0.999999	0.988114	Hk1/Egfr/Rnf31/Mapk11/Rbck1/Gm12992	6
ko04214	Apoptosis - fly	2/426	50/7770	0.768336	0.999999	0.988114	Egfr/Prdx2	2
ko04614	Renin-angiotensin system	2/426	50/7770	0.768336	0.999999	0.988114	Ren1/Ace2	2
ko04929	GnRH secretion	1/426	26/7770	0.769725	0.999999	0.988114	Gm12992	1
ko05140	Leishmaniasis	1/426	26/7770	0.769725	0.999999	0.988114	Mapk11	1
ko00190	Oxidative phosphorylation	3/426	73/7770	0.771821	0.999999	0.988114	Ino80dos/Cox10/Sdha	3
ko04140	Autophagy - animal	4/426	95/7770	0.77275	0.999999	0.988114	Atg4b/Ctsl/Pdpk1/Gm12992	4
ko00534	Glycosaminoglycan biosynthesis - heparan sulfate / heparin	1/426	27/7770	0.782393	0.999999	0.988114	Ndst2	1
ko04978	Mineral absorption	1/426	27/7770	0.782393	0.999999	0.988114	Atp7b	1
ko01040	Biosynthesis of unsaturated fatty acids	2/426	52/7770	0.786994	0.999999	0.988114	Acox1/Scd3	2
ko04933	AGE-RAGE signaling pathway in diabetic complications	3/426	75/7770	0.787439	0.999999	0.988114	Mapk11/Gm12992/Gm15587	3
ko05202	Transcriptional misregulation in cancer	3/426	75/7770	0.787439	0.999999	0.988114	Gzmb/Csf1r/Kmt2a	3
ko05223	Non-small cell lung cancer	3/426	75/7770	0.787439	0.999999	0.988114	Egfr/Pdpk1/Gm12992	3
ko04750	Inflammatory mediator regulation of TRP channels	5/426	119/7770	0.789021	0.999999	0.988114	Pla2g4a/Camk2b/Mapk11/Cyp2j9/Gm12992	5
ko04610	Complement and coagulation cascades	1/426	28/7770	0.794365	0.999999	0.988114	Plg	1
ko00630	Glyoxylate and dicarboxylate metabolism	2/426	53/7770	0.795818	0.999999	0.988114	Aco1/D030055H07Rik	2
ko04213	Longevity regulating pathway - multiple species	2/426	54/7770	0.804318	0.999999	0.988114	Sirt1/Gm12992	2
ko05162	Measles	4/426	100/7770	0.806079	0.999999	0.988114	Ikbke/Ifih1/Adar/Gm12992	4
ko04114	Oocyte meiosis	3/426	78/7770	0.809197	0.999999	0.988114	Camk2b/Mapk11/Rps6ka2	3
ko03015	mRNA surveillance pathway	2/426	55/7770	0.812502	0.999999	0.988114	Gm48874/Ddx19b	2
ko00120	Primary bile acid biosynthesis	1/426	30/7770	0.816373	0.999999	0.988114	Acot8	1
ko04137	Mitophagy - animal	1/426	30/7770	0.816373	0.999999	0.988114	Usp8	1
ko04658	Th1 and Th2 cell differentiation	1/426	30/7770	0.816373	0.999999	0.988114	Mapk11	1
ko00515	Mannose type O-glycan biosynthesis	1/426	31/7770	0.82648	0.999999	0.988114	Pomt1	1
ko04911	Insulin secretion	1/426	31/7770	0.82648	0.999999	0.988114	Camk2b	1
ko05133	Pertussis	1/426	31/7770	0.82648	0.999999	0.988114	Mapk11	1
ko05146	Amoebiasis	1/426	31/7770	0.82648	0.999999	0.988114	Gm12992	1
ko05418	Fluid shear stress and atherosclerosis	5/426	126/7770	0.828399	0.999999	0.988114	Ctsl/Mapk11/Gm12992/Gm15587/Mgst1	5
ko00640	Propanoate metabolism	3/426	81/7770	0.829049	0.999999	0.988114	Acox1/Dbt/Gm19102	3
ko05169	Epstein-Barr virus infection	6/426	148/7770	0.829248	0.999999	0.988114	Ikbke/Mapk11/Gm44283/Gm12992/Nedd4/Entpd3	6
ko04727	GABAergic synapse	1/426	32/7770	0.836032	0.999999	0.988114	Nsf	1
ko00680	Methane metabolism	4/426	106/7770	0.840718	0.999999	0.988114	Pfkp/Adh5/Eno2/D030055H07Rik	4
ko04934	Cushing syndrome	4/426	106/7770	0.840718	0.999999	0.988114	Camk2b/Egfr/Usp8/Kmt2a	4
ko05167	Kaposi sarcoma-associated herpesvirus infection	4/426	106/7770	0.840718	0.999999	0.988114	Ikbke/Pik3cg/Mapk11/Gm12992	4
ko00260	Glycine, serine and threonine metabolism	3/426	83/7770	0.84128	0.999999	0.988114	Gamt/Dmgdh/D030055H07Rik	3
ko04624	Toll and Imd signaling pathway	2/426	59/7770	0.842263	0.999999	0.988114	Mapk11/Map3k4	2
ko04728	Dopaminergic synapse	2/426	59/7770	0.842263	0.999999	0.988114	Camk2b/Mapk11	2
ko04659	Th17 cell differentiation	1/426	33/7770	0.845059	0.999999	0.988114	Mapk11	1
ko05170	Human immunodeficiency virus 1 infection	4/426	107/7770	0.845957	0.999999	0.988114	Limk2/Mapk11/Gm12992/Rnf7	4
ko04012	ErbB signaling pathway	3/426	86/7770	0.858206	0.999999	0.988114	Camk2b/Egfr/Gm12992	3
ko04111	Cell cycle - yeast	1/426	35/7770	0.861652	0.999999	0.988114	Dyrk2	1
ko04330	Notch signaling pathway	1/426	36/7770	0.869271	0.999999	0.988114	Dtx4	1
ko04210	Apoptosis	4/426	112/7770	0.870019	0.999999	0.988114	Ctsl/Gzmb/Pdpk1/Gm12992	4
ko04935	Growth hormone synthesis, secretion and action	2/426	64/7770	0.87342	0.999999	0.988114	Mapk11/Gm12992	2
ko04923	Regulation of lipolysis in adipocytes	1/426	37/7770	0.876472	0.999999	0.988114	Gm12992	1
ko05323	Rheumatoid arthritis	1/426	37/7770	0.876472	0.999999	0.988114	Ctsl	1
ko00565	Ether lipid metabolism	2/426	65/7770	0.878929	0.999999	0.988114	Pla2g4a/Pla2g5	2
ko00410	beta-Alanine metabolism	1/426	38/7770	0.883277	0.999999	0.988114	Acox1	1
ko04145	Phagosome	1/426	38/7770	0.883277	0.999999	0.988114	Ctsl	1
ko05100	Bacterial invasion of epithelial cells	1/426	38/7770	0.883277	0.999999	0.988114	Gm12992	1
ko05034	Alcoholism	2/426	66/7770	0.884217	0.999999	0.988114	Ntrk2/Camk4	2
ko04662	B cell receptor signaling pathway	1/426	39/7770	0.889708	0.999999	0.988114	Gm12992	1
ko04922	Glucagon signaling pathway	5/426	141/7770	0.892802	0.999999	0.988114	Sirt1/Camk2b/G6pc/Pfkp/Gm4837	5
ko05218	Melanoma	2/426	68/7770	0.894158	0.999999	0.988114	Egfr/Gm12992	2
ko04218	Cellular senescence	4/426	118/7770	0.894568	0.999999	0.988114	Sirt1/Mapk11/Hipk1/Gm12992	4
ko99980	Enzymes with EC numbers	14/426	341/7770	0.901252	0.999999	0.988114	Atp8b3/Aloxe3/Dhrs7/Gm26583/Parp8/Zdhhc23/Sult1c1/Lox/Entpd7/Hif1an/Ces2e/Ces2g/Bco2/Spaca5	14
ko05165	Human papillomavirus infection	5/426	146/7770	0.909061	0.999999	0.988114	Ikbke/Egfr/Gm4837/Csnk1a1/Gm12992	5
ko00220	Arginine biosynthesis	3/426	98/7770	0.911074	0.999999	0.988114	Gm10465/Gm15587/Acy1	3
ko00590	Arachidonic acid metabolism	5/426	148/7770	0.914937	0.999999	0.988114	Pla2g4a/Alox8/Cyp2j9/Pla2g5/Cyp4f18	5
ko05160	Hepatitis C	3/426	102/7770	0.92426	0.999999	0.988114	Ikbke/Egfr/Gm12992	3
ko05204	Chemical carcinogenesis	7/426	199/7770	0.926043	0.999999	0.988114	Adh5/Gm7646/Ugt2a2/Ugt2a1/Gm43638/Cyp3a25/Mgst1	7
ko05212	Pancreatic cancer	2/426	76/7770	0.926498	0.999999	0.988114	Egfr/Gm12992	2
ko04270	Vascular smooth muscle contraction	3/426	103/7770	0.927265	0.999999	0.988114	Pla2g4a/Gucy1b1/Pla2g5	3
ko00900	Terpenoid backbone biosynthesis	1/426	47/7770	0.929931	0.999999	0.988114	Nus1	1
ko03410	Base excision repair	1/426	47/7770	0.929931	0.999999	0.988114	Ogg1	1
ko04913	Ovarian steroidogenesis	2/426	80/7770	0.938934	0.999999	0.988114	Pla2g4a/Cyp2j9	2
ko04724	Glutamatergic synapse	1/426	51/7770	0.94416	0.999999	0.988114	Pla2g4a	1
ko05219	Bladder cancer	1/426	51/7770	0.94416	0.999999	0.988114	Egfr	1
ko05225	Hepatocellular carcinoma	4/426	136/7770	0.945506	0.999999	0.988114	Egfr/Csnk1a1/Gm12992/Mgst1	4
ko05020	Prion disease	5/426	163/7770	0.949319	0.999999	0.988114	Ino80dos/Gm19090/Sdha/Mapk11/Gm12992	5
ko04970	Salivary secretion	1/426	55/7770	0.955506	0.999999	0.988114	Gucy1b1	1
ko05206	MicroRNAs in cancer	4/426	142/7770	0.95668	0.999999	0.988114	Sirt1/Egfr/Abcc1/Gm12992	4
ko05163	Human cytomegalovirus infection	3/426	116/7770	0.957535	0.999999	0.988114	Egfr/Mapk11/Gm12992	3
ko04310	Wnt signaling pathway	2/426	89/7770	0.960015	0.999999	0.988114	Camk2b/Csnk1a1	2
ko03050	Proteasome	1/426	58/7770	0.962478	0.999999	0.988114	Gm19090	1
ko03051	Proteasome	1/426	58/7770	0.962478	0.999999	0.988114	Gm19090	1
ko00051	Fructose and mannose metabolism	2/426	92/7770	0.965341	0.999999	0.988114	Hk1/Pfkp	2
ko00330	Arginine and proline metabolism	3/426	123/7770	0.96848	0.999999	0.988114	Gamt/Gm15587/A930016O22Rik	3
ko05222	Small cell lung cancer	1/426	65/7770	0.974796	0.999999	0.988114	Gm12992	1
ko03013	RNA transport	1/426	67/7770	0.977506	0.999999	0.988114	Ddx19b	1
ko05166	Human T-cell leukemia virus 1 infection	2/426	106/7770	0.982395	0.999999	0.988114	Kat5/Gm12992	2
ko00480	Glutathione metabolism	3/426	137/7770	0.982894	0.999999	0.988114	Mgst1/Rrm1/Gclc	3
ko04217	Necroptosis	4/426	169/7770	0.985311	0.999999	0.988114	Pla2g4a/Camk2b/Rnf31/Rbck1	4
ko05220	Chronic myeloid leukemia	2/426	112/7770	0.986891	0.999999	0.988114	Gm12992/Ptpn11	2
ko05022	Pathways of neurodegeneration - multiple diseases	8/426	277/7770	0.987129	0.999999	0.988114	Ino80dos/Gm19090/Camk2b/Sdha/Mapk11/Csnk1a1/Cdk5/Atp2a1	8
ko00620	Pyruvate metabolism	2/426	116/7770	0.989246	0.999999	0.988114	Gm4837/Me2	2
ko00250	Alanine, aspartate and glutamate metabolism	2/426	120/7770	0.991186	0.999999	0.988114	Gm10465/Nat8l	2
ko05012	Parkinson disease	4/426	183/7770	0.99184	0.999999	0.988114	Ino80dos/Gm19090/Camk2b/Sdha	4
ko05014	Amyotrophic lateral sclerosis	4/426	184/7770	0.99218	0.999999	0.988114	Ino80dos/Gm19090/Sdha/Mapk11	4
ko05200	Pathways in cancer	7/426	278/7770	0.99507	0.999999	0.988114	Camk2b/Egfr/Csf1r/Gm12992/Kit/Mgst1/Fgfr2	7
ko05203	Viral carcinogenesis	2/426	138/7770	0.996441	0.999999	0.988114	Gm4837/Gm12992	2
ko05016	Huntington disease	3/426	177/7770	0.997268	0.999999	0.988114	Ino80dos/Gm19090/Sdha	3
ko03009	Ribosome biogenesis	2/426	146/7770	0.997634	0.999999	0.988114	Atp8a2/Gm9214	2
ko04812	Cytoskeleton proteins	1/426	139/7770	0.999633	0.999999	0.988114	4930444F02Rik	1
ko00270	Cysteine and methionine metabolism	1/426	166/7770	0.999922	0.999999	0.988114	Gclc	1
ko05132	Salmonella infection	7/426	456/7770	0.999998	0.999999	0.988114	Gm26607/Pik3cg/Gm47874/Mapk11/Gm12448/Gm12634/Gm12992	7
ko05130	Pathogenic Escherichia coli infection	6/426	438/7770	0.999999	0.999999	0.988114	Gm26607/Gm47874/Mapk11/Gm12448/Gm12634/Ptpn11	6
