# Supplementary material for: Impaired Efferocytosis Enables Apoptotic Osteoblasts to Escape Osteoimmune Surveillance During Aging
Source: Adv Sci (Weinh). 2023 Oct 28;10(36):2303946. doi: 10.1002/advs.202303946 (PMC10754079; doi:10.1002/advs.202303946)
Supplement: Supplementary file 9 — Supplemental Table 8 [file ADVS-10-2303946-s006.xlsx]

## Sheet: primer, probes, and plasmid seq
qPCR primers
Mouse
qSIRT1-F	CGCTGTGGCAGATTGTTATTAA
qSIRT1-R	TTGATCTGAAGTCAGGAATCCC
qSIRT2-F	CAGCTACTTCAAGAAACATCCG
qSIRT2-R	TATTCTTTTCTGCAGGAGGTGT
qSIRT3-F	TCTATACACAGAACATCGACGG
qSIRT3-R	GCATGTAGCTGTTACAAAGGTC
qSIRT4-F	CATCCAGCACATTGATTTCGTC
qSIRT4-R	GTTGGTGAGAGGAGAATTGAGG
qSIRT5-F	CGATTCATTTCCCAGTTGTGTT
qSIRT5-R	CATATTTGAACTTGGACGAGCC
qSIRT6-F	CCCAAGTGTAAGACGCAGTA
qSIRT6-R	GTCCAGAATGGTGTCTCTCAG
qSIRT7-F	CCAGGCACTTGGTTGTCTACAC
qSIRT7-R	TAGGCTCCGCTTCGCTTAGGTC
qGAPDH-F	GGTCGGTGTGAACGGATTTG
qGAPDH-R	ATGAGCCCTTCCACAATG
qmiR-6942-3p	E17002, GenePharma, Shanghai, China
qmiR-6937-5p	E17002, GenePharma, Shanghai, China
qu6-F	CAGCACATATACTAAAATTGGAACG
qu6-R	ACGAATTTGCGTGTCATCC
qCe-miR-39 F	ATATCATCTCACCGGGTGTAAATC
qCe-miR-39 R	TATGGTTTTGACGACTGTGTGAT
Genes knockdown and over-expression related target sequences
si-SIRT1	CGGGAAUCCAAAGGAUAAUTT
si-SIRT2	GCACCUUCUACACAUCACATT
si-SIRT3	GGUGGAAGAAGGUCCAUAUTT
si-SIRT4	CAUCCAGCAUGGUGAUUUUTT
si-SIRT6	GCUACGUUGACGAGGUCAUTT
si-SIRT7	CCAGCCUGAAGGUUCUAAATT
Mouse
si-PLCg1	GGACCUUCCCUUCUUGGAATT
miR-6937-5p mimics	UAGCUGUAAGGGCUGGGUCUGUGU
miR-6937-5p inhibitor	ACACAGACCCAGCCCUUACAGCUA
miR-6942-3p mimics	UUAUGGUUCUCUCCACCUCUCA
miR-6942-3p inhibitior	UGAGAGGUGGAGAGAACCAUAA
Ce-miR-39 mimics	UCACCGGGUGUAAAUCAGCUUG
CD47 and SIRPα ChIP
CD47 proximal-promoter +126 -F	AGGGAAGATGGTGAAAGC
CD47 proximal-promoter +126 -R	CCAACCTCAGTCCAACTC
CD47 proximal-promoter +482 -F	TCCTTTCTCAGAGCTTTCA
CD47 proximal-promoter +482 -R	CGCACTTCATCACAAGAG
SIRPα proximal-promoter+1613 -F	GCCAGCTAGGAAAGATTT
SIRPα proximal-promoter+1613 -R	TGCTTGTGTGTCCCAAAG
SIRPα proximal-promoter+2204 -F	CTTGCTCTCCGATCTCCG
SIRPα proximal-promoter+2204 -R	ATAGCGAGGGAGAAGGAAA
SIRPα proximal-promoter+2665 -F	TAGAACTCTTCTTATCCG
SIRPα proximal-promoter+2665 -R	AACCAACTCATTCCTATA
overexpressing CD47 plasmid and related sequence
Mouse CD47-myc	atgtggcccttggcggcggcgctgttgctgggctcctgctgctgcggttcagctcaactactgtttagtaacgtcaactccatagagttcacttcatgcaatgaaactgtggtcatcccttgcatcgtccgtaatgtggaggcgcaaagcaccgaagaaatgtttgtgaagtggaagttgaacaaatcgtatattttcatctatgatggaaataaaaatagcactactacagatcaaaactttaccagtgcaaaaatctcagtctcagacttaatcaatggcattgcctctttgaaaatggataagcgcgatgccatggtgggaaactacacttgcgaagtgacagagttatccagagaaggcaaaacagttatagagctgaaaaaccgcacggtttcg…
overexpressing SIRT6 rAAV9 vector and related sequence
CMV bGlobin-FLEX-MCS-EGFP-WPRE-hGH polyA	CCACAGGCCGGCTCTGCACCGTGGCCAAGACCAGGGGACTTCGGGCCTGTAGAGGGGAGCTGAGAGACACCATTCTGGACTGGGAGGACTCGTTGCCTGACCGGGACCTGATGCTCGCTGATGAGGCCAGCAGGACCGCAGACCTGTCTGTCACCCTGGGTACCTCGCTGCAGATCCGCCCCAGTGGGAACCTGCCCCTTGCCACTAAGCGCCGAGGAGGCCGTCTGGTCATTGTCAACCTGCAACCCACAAAACATGACCGCCAGGCTGACCTGCGCATCCACGGCTACGTGGATGAGGTGATGTGCAGACTCATGAAGCATCTGGGGCTGGAGATTCCAGCCTGGGATGGACCCTGCGTGCTAGACAAAGCCCTGCCACCTCTGCCTCGCCCAGTAG…
Knocking down CD47 rAAV9 vector and related sequence
CMV bGlobin-FLEX-EGFP-MIR155(mcs)-WPRE-hGH polyA	CTTCCAACCAGAGGACTAT
co-ip plasmid and related sequence
Polr2b (Flag tag)	>EX-Mm24843-M12 ORF sequence ATGTATGACGCCGACGAGGACATGCAATATGATGAAGACGACGATGAGATCACTCCGGATCTGTGGCAGGAAGCATGCTGGATCGTGATCAGTTCTTACTTTGATGAGAAAGGCTTGGTCAGACAACAGCTGGATTCCTTTGATGAGTTTATTCAGATGTCTGTTCAAAGAATTGTGGAAGATGCACCACCGATTGACCTACAGGCCGAAGCTCAGCACGCCAGTGGAGAAGTTGAAGAGCCGCCAAGATATTTACTGAAGTTTGAACAAATTTACCTCTCCAAACCTACTCATTGGGAAAGAGATGGTGCCCCTTCGCCAATGATGCCAAATGAAGCCAGGTTAAGAAATCTCACGTATTCTGCTCCGC…
Dual-luciferase report genes plasmid related sequence
CD47 promoters-1	AAGGAGTTCCTCGGGGGCCAGGACCTGGTCACAGCGCCCTCTCTCCGCCCAGCCCTGCGGCTCCAGGGCTGCGCGCCTTGGGAGGGAAGATGGTGAAAGCAGAAGCAGCGCCTACACCGGGAGAGCAGGGAGGAGGAGTTGGACTGAGGTTGGGCGGCTCCGAGGTCCAGGGCGAGCTTGGCCAGAGGGAGTAGAGAGCAGCGGGGCTGCGCAGGGACGCGTGCCGTGAGTTCCGGTGAGCGTGTGTGTCCCATGCTCCCGTCTTTCAGGCCGGCCCAGGACACGAAGCCGGAAGAGAGCTGGCTGGAGGGACGGGGGCCGTGAGCAGAGAGTGCAACCCGCGCAGCCCCGGGGACAGGCTGATTCTTGGCGCTCTCCGCCGGAGCCTGCCCAGGGCTG…
CD47 promoters-2	GTGGCTCGGGGATCCCGGCTCTCAGGCTGGTGCGCAGCACCCAGGCGCCCCCGCAGGAGTGTGGGCTGCACCCCCGCCGGCCAGGCGGCGCCCGGAGGAGAGCAGAGAGAAGAGGAGAGGGGTGGCGGGATGCGCGGGCCCTGCGCACCCGGAGCGCCACTGTGGGAGGGCCCGGCGGGGCATCGGCGCCCCTGCCTCCTCCCTCTGCTCTCCTTCCCTAGTCCCTTTCCCCCCCGGGGAGAGCGGGCTGAAGCTCCTCACTCTCCAGTGCGCACACGTAGGAAGAACTGGGAACAACCGCAACTGTGCAAAACCCCAACTGCAAAGAAAGCGAGGGGGCAGCTGCCGCCCCCCCCATCCCCTCCTCTTGCACCCCTCTCCTTTCTCAGAGCTTTCACG…
PLCg1-WT	ATACCCAGTGGCTAAGAAGATGCTGGCCTCTATGATGGCAAAAATGCGGCAAGCTGCAAGTTTTGGAGGACAAAGTCATTACTACCCTCTGGCAAAAATAAGCCACACCAGCAACCTGGGCCATAGTTCCCAGGCTGCCTGCTGTGTTGAAAGAGGACTGCTGCACAGAAAGCAGACATTTACCAAACCAGGAAAGCCTCTTCATGCTCACCTCAGGATGCTGTGAATGTTCAGCAGGATGCTTTGCTAGTTTTTTGTTTGGTTGTTTTTGTTTTTTGTTTTTTTGTTTTGGTGAGGCCAAATGTGAGATAATGCCTTATGAGTTGTTGGTCATAGAGCCAGAGATGTGCACAAAAATACAAGCCACTGTCATTCCTCTTGGTTGCCCATCA
