# Supplementary material for: Impaired Efferocytosis Enables Apoptotic Osteoblasts to Escape Osteoimmune Surveillance During Aging
Source: Adv Sci (Weinh). 2023 Oct 28;10(36):2303946. doi: 10.1002/advs.202303946 (PMC10754079; doi:10.1002/advs.202303946)
Supplement: Supplementary file 10 — Supplemental Table 9 [file ADVS-10-2303946-s010.xlsx]

## Sheet: Antibody
Western Blot
Antibodies	Catalogue Number	Company	Dillution	Validation
SIRT1	9475	Cell Signaling Technology	1/1000	Datasheet from manufacturer, also validated by our lab
SIRT2	AF5256	Affinity Biosciences	1/1000	Datasheet from manufacturer, also validated by our lab
SIRT3	10099-1-AP	Proteintech	1/1000	Datasheet from manufacturer, also validated by our lab
SIRT4	66543-1-Ig	Proteintech	1/1000	Datasheet from manufacturer, also validated by our lab
SIRT6	ab191385	Abcam	1/1000	Datasheet from manufacturer, also validated by our lab
SIRT7	DF6161	Affinity Biosciences	1/1000	Datasheet from manufacturer, also validated by our lab
CD47	ab260419	Abcam	1/1000	Datasheet from manufacturer, also validated by our lab
SIRPα	ab191419	Abcam	1/1000	Datasheet from manufacturer, also validated by our lab
H3K27ac	8173	Cell Signaling Technology	1/1000	Datasheet from manufacturer, also validated by our lab
H3K9ac	9649	Cell Signaling Technology	1/1000	Datasheet from manufacturer, also validated by our lab
H3K56ac	4243	Cell Signaling Technology	1/10000	Datasheet from manufacturer, also validated by our lab
P53	10442-1-AP	Proteintech	1/1000	Datasheet from manufacturer, also validated by our lab
Pol II	2629	Cell Signaling Technology	1/1000	Datasheet from manufacturer, also validated by our lab
Pol II S2P	13499	Cell Signaling Technology	1/1000	Datasheet from manufacturer, also validated by our lab
PAF1	15441-1-AP	Proteintech	1/1000	Datasheet from manufacturer, also validated by our lab
CDK9	11705-1-AP	Proteintech	1/1000	Datasheet from manufacturer, also validated by our lab
LEO1	12281-1-AP	Proteintech	1/1000	Datasheet from manufacturer, also validated by our lab
CD9	ab236630	Abcam	1/1000	Datasheet from manufacturer, also validated by our lab
CD63	ab213090	Abcam	1/1000	Datasheet from manufacturer, also validated by our lab
TSG101	14497-1-AP	Proteintech	1/1000	Datasheet from manufacturer, also validated by our lab
Calnexin	10427-2-AP	Proteintech	1/500	Datasheet from manufacturer, also validated by our lab
PLCg1	5690	Cell Signaling Technology	1/1000	Datasheet from manufacturer, also validated by our lab
Actin	66009-1-Ig	Proteintech	1/1000	Datasheet from manufacturer, also validated by our lab
goat anti-mouse IgG-HRP	SA00001-1	Proteintech	1/8000	Datasheet from manufacturer, also validated by our lab
goat anti-rabbit IgG-HRP	SA00001-2	Proteintech	1/8000	Datasheet from manufacturer, also validated by our lab
Chromatin immunoprecipitation sequence (ChIP-seq)
Antibodies	Catalogue Number	Company	Amount of usage	Validation
Pol II	2629	Cell Signaling Technology	1/1000	Datasheet from manufacturer, also validated by our lab
Chromatin immunoprecipitation
Antibodies	Catalogue Number	Company	Amount of usage	Validation
SIRT6	ab191385	Abcam	2μg	Datasheet from manufacturer, also validated by our lab
NELFe	ab170104	Abcam	2μg	Datasheet from manufacturer, also validated by our lab
LEO1	A300-174A	Bethyl	2ug	Datasheet from manufacturer, also validated by our lab
Rabbit IgG	B900610	Proteintech	2μg	Datasheet from manufacturer, also validated by our lab
Co-immunoprecipitation
Antibodies	Catalogue Number	Company	Amount of usage	Validation
SIRT6	12486	Cell Signaling Technology	5μg	Datasheet from manufacturer, also validated by our lab
Flag-tag	20543-1-AP	Proteintech	5μg	Datasheet from manufacturer, also validated by our lab
Rabbit IgG	B900610	Proteintech	5μg	Datasheet from manufacturer, also validated by our lab
Histologic Immunofluorescence and flow cytometry			Dillution	Validation
SIRT6	ab191385	Abcam	1/200	Datasheet from manufacturer, also validated by our lab
CD47	ab260419	Abcam	1/200	Datasheet from manufacturer, also validated by our lab
CD47	127503	Biolegend	1/200	Datasheet from manufacturer, also validated by our lab
SIRPα	ab191419	Abcam	1/200	Datasheet from manufacturer, also validated by our lab
SIRPα	NB100-65530	NOVUS Biologicals	1/200	Datasheet from manufacturer, also validated by our lab
ALP	AF2910	R&D Systems	1/200	Datasheet from manufacturer, also validated by our lab
F4/80	ab16911	Abcam	1/200	Datasheet from manufacturer, also validated by our lab
Type 1 collagen	ab260043	Abcam	1/200	Datasheet from manufacturer, also validated by our lab
Cleaved Caspase3	9664	Cell Signaling Technology	1/200	Datasheet from manufacturer, also validated by our lab
Caspase-9	ab210611	Abcam	1/200	Datasheet from manufacturer, also validated by our lab
GFP	ab290	Abcam	1/200	Datasheet from manufacturer, also validated by our lab
Osteocalcin (OCN)	ab93876	Abcam	1/200	Datasheet from manufacturer, also validated by our lab
